# Supplementary material for: Rarely acquired type II-A CRISPR-Cas spacers mediate anti-viral immunity through the targeting of a non-canonical PAM sequence
Source: Nucleic Acids Res. 2023 Jun 9;51(14):7438–50. doi: 10.1093/nar/gkad501 (PMC10415147; doi:10.1093/nar/gkad501)
Supplement: gkad501_Supplemental_Files [file gkad501_supplemental_files.zip]

Archive with 3 entries (3 files):
- Kenney_Suppl_Mat.pdf
- Supplementary File 1-resub.xlsx
- Supplementary File 2-CK,v5.xlsx
