# Supplementary material for: Rarely acquired type II-A CRISPR-Cas spacers mediate anti-viral immunity through the targeting of a non-canonical PAM sequence
Source: Nucleic Acids Res. 2023 Jun 9;51(14):7438–50. doi: 10.1093/nar/gkad501 (PMC10415147; doi:10.1093/nar/gkad501)
Supplement: gkad501_Supplemental_Files [file gkad501_supplemental_files.zip › Supplementary File 1-resub.xlsx]

## Sheet: Fig1-Phage Escapers
	Naturally Arising Phage Escapers from Plaque Assays of spc11, spc14, spc15, and spc17
	Spacer	ФNM4ɣ4 Phage	Target Sequence (5'- 3')	PAM Sequence
	spc11	wild-type	AAAACAGTGACAGAAACTATTGAGTACGAG	GAGG
		escaper 1	AAAACAGTGACAGAAACTATTGAGTACGAG	GAAG
		escaper 2	AAAACAGTGACAGAAACTATTGATTACGAG	GAGG
		escaper 3	AAAACAGTGACAGAAACTATTGAGTACGAG	GATG
		escaper 4	AAAACAGTGACAGAAACTATTGAGTACGAG	GAAG
		escaper 5	AAAACAGTGACAGAAACTATTGAGTACGAG	GATG
		escaper 6	AAAACAGTGACAGAAACTATTGATTACGAG	GAGG
		escaper 7	AAAACAGTGACAGAAACTATTGAGTACGAG	GATG
		escaper 8	AAAACAGTGACAGAAACTATTGATTACGAG	GAGG
		escaper 9	AAAACAGTGACAGAAACTATTGAGTACGAG	GATG
		escaper 10	AAAACAGTGACAGAAACTATTGAGTACGAG	GATG
		escaper 11	AAAACAGTGACAGAAACTATTGAGTACGAG	GATG
		escaper 12	AAAACAGTGACAGAAACTATTGAGTACGAG	GATG
		escaper 13	AAAACAGTGACAGAAACTATTGAGTACGAG	GATG
		escaper 14	AAAACAGTGACAGAAACTATTGAGTACGAG	GATG
		escaper 15	AAAACAGTGACAGAAACTATTGATTACGAG	GAGG
		escaper 16	AAAACAGTGACAGAAACTATTGAGTACGAG	GAAG
	spc14	wild-type	ACTCATTGACGCATACAAAAAGAAAATGAA	AAGG
		escaper 1	ACTCATTGACGCATACAAAAAGAAAATGAA	AAAG
		escaper 2	ACTCATTGACGCATACAAAAAGAAAATGAA	AAAG
		escaper 3	ACTCATTGACGCATACAAAAAGAAAACGAA	AAGG
		escaper 4	ACTCATTGACGCATACAAAAAGAAAATGAA	AAAG
		escaper 5	ACTCATTGACGCATACAAAAAGAAAATAAA	AAGG
		escaper 6	ACTCATTGACGCATACAAAAAGAAAATAAA	AAGG
		escaper 7	ACTCATTGACGCATACAAAAAGAAAATGAA	AAAG
		escaper 8	ACTCATTGACGCATACAAAAAGAAAACGAA	AAGG
		escaper 9	ACTCATTGACGCATACAAAAAGAAAATGAA	AAAG
		escaper 10	ACTCATTGACGCATACAAAAAGAAAATGAA	AAAG
		escaper 11	ACTCATTGACGCATACAAAAAGAAAATGAA	AATG
		escaper 12	ACTCATTGACGCATACAAAAAGAAAATTAA	AAGG
	spc15	wild-type	ACGTGTAAAGACATATTAGATCGAGTCAAG	GAGG
		escaper 1	ACGTGTAAAGACATATTAGATCGAGTCGAG	GAGG
		escaper 2	ACGTGTAAAGACATATTAGATCGAGTAAAG	GAGG
		escaper 3	ACGTGTAAAGACATATTAGATCGAGTTAAG	GAGG
		escaper 4	ACGTGTAAAGACATATTAGATCGAGTCGAG	GAGG
		escaper 5	ACGTGTAAAGACATATTAGATCGAGTCGAG	GAGG
		escaper 6	ACGTGTAAAGACATATTAGATCGAGTCAAG	GAAG
		escaper 7	ACGTGTAAAGACATATTAGATCGATTCAAG	GAGG
		escaper 8	ACGTGTAAAGACATATTAGATCGAGTCGAG	GAGG
		escaper 9	ACGTGTAAAGACATATTAGATCGAGTCGAG	GAGG
		escaper 10	ACGTGTAAAGACATATTAGATCGAGTCGAG	GAGG
		escaper 11	ACGTGTAAAGACATATTAGATCGAGTTAAG	GAGG
		escaper 12	ACGTGTAAAGACATATTAGATCGAGCCAAG	GAGG
		escaper 13	ACGTGTAAAGACATATTAGATCGAGTCGAG	GAGG
		escaper 14	ACGTGTAAAGACATATTAGATCGAGTCGAG	GAGG
		escaper 15	ACGTGTAAAGACATATTAGATCGAGTCGAG	GAGG
		escaper 16	ACGTGTAAAGACATATTAGATCGATTCAAG	GAGG
	spc17	wild-type	CTAAGAAGTTGTTTCTGTTCAATTTAGAGT	TAGG
		escaper 1	CTAAGAAGTTGTTTCTGTTCAATTTAGAGT	TATG
		escaper 2	CTAAGAAGTTGTTTCTGTTCAATTTGGAGT	TATG
		escaper 3	CTAAGAAGTTGTTTCTGTTCAATTTAGAGT	TAGG
		escaper 4	CTAAGAAGTTGTTTCTGTTCAATTTAGAGT	TAAG
		escaper 5	CTAAGAAGTTGTTTCTGTTCAATTTAGAGT	TATG
		escaper 6	CTAAGAAGTTGTTTCTGTTCAATTTAGAGT	TATG
		escaper 7	CTAAGAAGTTGTTTCTGTTCAATTTAGATT	TAGG
		escaper 8	CTAAGAAGTTGTTTCTGTTCAATTTAGATT	TAGG
		escaper 9	CTAAGAAGTTGTTTCTGTTCAATTTAGAGT	TATG
		escaper 10	CTAAGAAGTTGTTTCTGTTCAATTTAGAGT	TATG
		escaper 11	CTAAGAAGTTGTTTCTGTTCAATTTAGAGT	TATG
		escaper 12	CTAAGAAGTTGTTTCTGTTCAATTTAGAGT	TATG
		escaper 13	CTAAGAAGTTGTTTCTGTTCAATTTAGAGT	TACG
		escaper 14	CTAAGAAGTTGTTTCTGTTCAATTTAGATT	TAGG
		escaper 15	CTAAGAAGTTGTTTCTGTTCAATTTAGAGT	TAAG

## Sheet: Fig3B-NAGG spc Library Check
Spacer Seed Sequence	Position in ФNM4ɣ4 (bp)	DNA Strand	PAM Sequence	freq
CTTTGTAACAACTGATATTAA	21	-	AAGG	0.000855749
CTTTAATATCAGTTGTTACAA	39	+	AAGG	0.000570499
TAGCGTCTTTAAAAATAAAAA	68	+	AAGG	0.00017115
AAAATAAAAAAGGGCAGAAAA	79	+	AAGG	0.0003423
TAGAAAAACTTGTGTACTAAA	93	-	AAGG	0.000884274
GAGATGAAAAAACGACTATAA	165	-	AAGG	0.00119805
AAAAGCAATTATGAAAAGAGT	194	-	TAGG	0.00116952
AAAGTTACTACTCACACACTA	259	-	AAGG	0.00151182
TATTTAATGATTCTGCAGCTG	308	+	GAGG	0.0002282
GGAAATCCTATGCAAGGCAGT	331	-	TAGG	0.0013692
TTGCCAAGGAAATCCTATGCA	338	-	AAGG	0.0015974
GTTTATCCTACTGCCTTGCAT	342	+	TAGG	0.0013692
GTTTATATTCACAACTTGCCA	353	-	AAGG	0.001141
AGAAAAATCGCCATCAATTCA	454	-	AAGG	0.0020538
AGGTATGACTTTGGCCGAACT	479	-	TAGG	0.0018256
GAAACAATCAAGAGAAAAACA	500	-	AAGG	0.00051345
ATAATAGAACTATCAAGTAAA	556	-	AAGG	0.000684599
TTACTTGATAGTTCTATTATA	577	+	AAGG	0.00174002
CTTATCATGATGTTACAAAAG	637	-	GAGG	0.000570499
AGATTACTTACGTAATGCGAA	676	+	AAGG	0.000741649
TTTCAAAAGTTTAGTATCTAT	698	-	TAGG	0.00134067
TTGACACCAATTTCTTCAGAA	757	-	AAGG	0.001141
AAATACCATTTATTACCGGGT	825	-	TAGG	0.000656074
AAAAATATCTCTTCCTTCTTG	869	-	GAGG	0.0019397
AACTCGACGACCAAGATGTTG	1077	+	GAGG	0.000627549
AAGTTATTCAAAAATCACGAA	1154	+	AAGG	0.000599024
AGAAACAATCTTTATAAACGC	1308	+	CAGG	0.000427875
AGATTCCAATACTACGTTAAT	1461	+	TAGG	0.000827224
CGTTGTAGCTTTTCTAGCTTT	1646	-	TAGG	0.0012551
AATGTTGTTATCAAATATTTA	1713	-	AAGG	0.00051345
ACGAACAACATTATACACGAA	1758	+	AAGG	0.00219642
TTGAAGCATTTCAAAGAAAAT	1938	+	TAGG	0.000741649
TAAACATGTTGCGATGATGTC	2048	+	CAGG	0.00276692
GATGATGTCAGGTACAGAAAA	2060	+	AAGG	0.002282
TCCACACCCTTGCGTTTAATA	2334	-	AAGG	0.002282
ACGGATTCCTTATTAAACGCA	2344	+	AAGG	0.00105542
ACGTTCCATTGAATACTGTGT	2368	-	TAGG	0.00236757
TAGTAAGACGCCAAAAGTAAC	2465	+	CAGG	0.00156887
GACGCCAAAAGTAACAGGTAA	2471	+	AAGG	0.00105542
ATACTTTGTTAACAAGTTTTT	2501	+	TAGG	0.00191117
GAGAAAAACAAACAACTTAAT	2524	+	TAGG	0.0004564
AAAAACAAACAACTTAATAGG	2527	+	GAGG	0.000142625
ACAACTGCCATTGTGATGAGG	2565	-	GAGG	0.00105542
GTCACAACTGCCATTGTGATG	2568	-	GAGG	0.0029666
CAATGGCAGTTGTGACGTGGA	2593	+	AAGG	0.0010269
CAACGCCCTGCTACTAATCAC	2629	-	CAGG	0.00199675
AGAAAACCTGTGATTAGTAGC	2640	+	CAGG	0.00176855
GTTTGTTCGGCGAACTTCAAA	2724	-	AAGG	0.000827224
AACACCAGAAAACACATATAG	2830	+	GAGG	0.0033089
AAACAATTGATGGATTTGTGT	2871	-	TAGG	0.00356562
ATATTACCGCAAAGATAATTT	2947	+	TAGG	0.000941324
ATACATTGATTATTCACCAAC	2983	+	CAGG	0.0010269
GAAAGCATAAAAAATGGTATT	3048	+	TAGG	0.000427875
AGCATAAAAAATGGTATTAGG	3051	+	GAGG	0.000770174
GTGAAGCATAATACTGCTACT	3088	-	TAGG	0.0002282
TCAATATAAAACGAAAAACGG	3303	+	GAGG	0.000627549
AGTCAAGATGTATTACGAAAT	3328	+	TAGG	0.000541974
TTTTAAGCTATTCATTTTAAA	3391	+	AAGG	0.00111247
TTGAAGAGAACACAGACGAAC	3540	+	CAGG	0.00116952
TTAACTTAGTCATGAAATGGT	3573	+	TAGG	0.00151182
GTAACTTATATCATTCGTCAT	3617	+	TAGG	0.000912799
TCCACAAATAGAAATAGAGCT	3698	+	TAGG	0.000770174
TGACAGAAACTATTGAGTACG	3786	+	GAGG	0.000798699
CAGAAACTATTGAGTACGAGG	3789	+	GAGG	0.000684599
AATATCGCTGAGAAAAATAAA	3882	+	AAGG	0.000484925
TTTCGTCATTGACATTAACGA	3980	+	AAGG	0.00179707
TGGAACAACGGTTACTGACGA	4004	+	AAGG	0.000656074
TCTCATCTCCTGTAAAATTTG	4066	-	GAGG	0.0012551
ATTTTTTACCTCAAATTTTAC	4075	+	CAGG	0.000855749
TGTCAGTATGTACAGATTAAT	4241	+	TAGG	0.00196822
CAAATTCCACTTTGTTATTAC	4283	+	CAGG	0.001141
CAACAAAGATAAAGATGATGA	4319	+	AAGG	0.000541974
TTGCGCTTCAATAGTGATAGT	4339	-	TAGG	0.00134067
TCTCAAAGTGATGTGTTAGCT	4404	+	TAGG	0.00156887
CTTTGTTTCAAACGTATTAGA	4474	-	AAGG	0.000656074
TTCTACTACGTCCGTAATGCT	4546	-	TAGG	0.000484925
GTATTTAATTATGAAAATCAC	4626	+	CAGG	0.00051345
GATTGAATTAGTTACTCGATT	4866	+	TAGG	0.000855749
ATTGGTATCAAAATCTAAGCT	4889	-	TAGG	0.000827224
ATGGAAATTCAATGAAGATGA	4965	+	AAGG	0.001141
AACATCATCGCCCTTTTTGTA	5003	-	AAGG	0.00276692
CATTTATTAAACCTTACAAAA	5009	+	AAGG	0.000313775
TTGCTTATCTGTCTTCGGAAT	5036	-	TAGG	0.00154035
ATCCACTAAAAGCAGAAGTAG	5306	+	GAGG	0.00156887
GACTGTTCTATGAAAGTTGCA	5488	+	AAGG	0.00105542
CTTACTCGTTTCTACACTCAT	5540	-	TAGG	0.00176855
ATAATGTGCCAGGTCTGCGTG	5633	-	GAGG	0.00305217
CCGACTGCTTCATAATGTGCC	5644	-	CAGG	0.00279545
ACATTATGAAGCAGTCGGCAG	5667	+	GAGG	0.00191117
TCGTGGATAAAAGTTGATGAG	5812	+	GAGG	0.00128362
GAGGCTCAATAAAATGTTGAA	5832	+	AAGG	0.000313775
TCTTCCGCCAAGATGACGATT	5883	-	TAGG	0.0021679
AAATCTCCGTTTAGTTAATAC	5967	+	CAGG	0.000256725
TTTTTACAAAAGCTTTACCAT	5991	+	TAGG	0.000199675
CTGGGTAATAGACATCAAAAA	6015	-	AAGG	0.00134067
CTTTTTTGATGTCTATTACCC	6033	+	CAGG	0.0018256
GAAAGTTTACTTATTGTTTCT	6095	+	TAGG	0.00165445
TGTTAAAAGAATGTTAAAGTC	6108	-	CAGG	0.000256725
ATTAAAGTGATTTAAAAACTG	6190	+	GAGG	5.70499e-05
CATGTCTTACTTAACAAAAAA	6219	-	AAGG	0.000884274
AATTAATAACCTAGTAAGGTT	6264	-	TAGG	0.000541974
ATTTCAATTAATAACCTAGTA	6269	-	AAGG	0.00119805
TTTAAAACCCCTAACCTTACT	6272	+	TAGG	0.000770174
AACCGCTCTATATTTAACGGC	6388	+	CAGG	0.000741649
AAACTTTGAAGCTTCTAGAGC	6577	+	CAGG	0.001141
AGAACCACAATTTTCTCTTCT	6585	-	TAGG	0.00231052
TGGTTCTTGTAAATTATTTTC	6619	+	CAGG	0.000656074
TAAATAACTTTATCCACATAA	6704	+	AAGG	0.000484925
AATTATTGAAGGCGCATCAAA	6762	-	AAGG	0.000370825
TATGGATCCTATTTTAGGTAA	6795	-	AAGG	0.000969849
AATAATTATGGATCCTATTTT	6801	-	TAGG	0.00119805
ATCAATACCTTTACCTAAAAT	6805	+	TAGG	0.000941324
GATAATAAAATTATACCAGAA	6865	+	AAGG	0.000570499
TAATTTAAGTGCTAAAGCTAA	6970	+	AAGG	0.0012551
TGCCAATTGTCAGGACGACTT	6992	-	TAGG	0.00225347
CGTGTATATTTGCCAATTGTC	7002	-	CAGG	0.00128362
AGCTGAAAACGGTGTGTTTAA	7141	+	AAGG	0.00233905
CGGAAAAACGGAAAACCGAAA	7246	+	AAGG	0.000684599
AGTATTCGATAATTTCTTTAT	7357	-	TAGG	0.000142625
GCAAGATGGAATCAAGATTTT	7460	+	TAGG	0.0003423
GGAATCAAGATTTTAGGTTGG	7467	+	GAGG	0.00116952
TTAGGTTGGAGGATTTTAAAA	7479	+	AAGG	0.00039935
CCAAAAAGTGTTTCTGGTCTA	7535	-	AAGG	0.001141
CACTTTTTGGCAGTAAATTTG	7566	+	GAGG	0.000941324
GTTGGTTGTATTTTTTGATTG	7577	-	GAGG	0.00142625
ACGACGAAAGTTATTGGGATT	7647	+	TAGG	0.00139772
CAATCCTTTTTCGACATGAGT	7713	-	TAGG	0.00174002
TCAACCTACTCATGTCGAAAA	7726	+	AAGG	0.00116952
ACCATTCGGGTGTTTTTTAGT	7782	-	TAGG	0.0026243
GTTGCAAATGTGAAATCTATG	7839	+	GAGG	0.00134067
AACAGCAATAGAGTACGTACA	7990	+	AAGG	0.00139772
ACCAAAATCATTAATATTGCA	8029	+	AAGG	0.00168297
GCTTTTGCGATAGCGTATGCT	8060	-	TAGG	0.000827224
CGCAAAAGCAGTCAAAGCTAA	8092	+	AAGG	0.00162592
CAGCATTGTTGATAACAGAGT	8290	+	TAGG	0.000684599
AGAGTAATCGGAGACGATTTC	8417	+	CAGG	0.001141
ACGCTCAGAAACTCATAGATG	8501	+	GAGG	0.00162592
AGAAACTCATAGATGAGGCAC	8507	+	CAGG	0.00265282
GAGGCACAGGGCGATGAAAAT	8521	+	TAGG	0.001141
TCTGCAAGTTTTTGGATAAAT	8536	-	TAGG	0.0012551
CCCCGCTATCGTCGAATATTA	8589	+	AAGG	0.00268135
AAGATGGCACGGAAGATATTA	8654	+	AAGG	0.000684599
AAATGAAGTTTATTCGCTCAC	8700	+	CAGG	0.00119805
TGAGCGCCTTTGAATCGTTTT	8749	-	TAGG	0.00151182
TAGTGACCTAAAACGATTCAA	8760	+	AAGG	0.000256725
GCTTTTATATGAGCAAGAGCT	8793	+	TAGG	0.000256725
GCAACGATATTTGATATTTAG	8824	+	GAGG	0.00219642
TTAAATTTAACGAAACGTTCG	8867	+	GAGG	0.00051345
GCGTGGACGAGGCGAGCCCAT	8876	-	TAGG	0.000912799
TGTATTACGAAAGCGTGGACG	8888	-	GAGG	0.00108395
TCGTCCACGCTTTCGTAATAC	8907	+	CAGG	0.00151182
AAATCATAAAGCGTATATACA	8967	+	AAGG	0.00108395
TGCGCGCTCTAGATTTAACTT	8981	-	TAGG	0.000912799
CAAAAATAATCATGCGAGTTG	9227	+	GAGG	0.002282
ATACTGATATTCAACTTCTGT	9289	-	TAGG	0.00162592
AAATTAGAAATGTAAATGTAG	9415	+	GAGG	0.000599024
TACTCTTTTTGCAACCATTCC	9511	-	CAGG	0.004564
GCATGCCATAAGGTGCGTTTA	9560	-	AAGG	0.00156887
CTCAGCTAAGCGCATGCCATA	9571	-	AAGG	0.000741649
AGCAAAGAACGTGAAATAGCT	9651	+	TAGG	0.00051345
TAGCTAGGCAACGACGTAAAG	9667	+	GAGG	0.00134067
AAAGAGGTTGAACTACGTAAG	9684	+	GAGG	0.000855749
ACCACAATTAGCATTTGCAAT	9934	+	TAGG	0.00253872
CACCGTTAAAGAATGGTCATG	9984	+	GAGG	0.000969849
GCTCTAAGAGATATCTGTATC	10109	+	CAGG	0.000941324
GCATATCGTACCAGATTGGCA	10188	+	AAGG	0.000998374
AGCAACATGGTTTGGAATACG	10259	+	GAGG	0.000370825
AAGCAACTAACTTTATTTTAG	10288	+	GAGG	0.0015974
AGAAAATCCGGAGCTATCACA	10379	+	AAGG	0.00145477
AGGGAAAATATTTTTTTCAAC	10400	+	CAGG	0.00139772
CTTTTTCAATATCAACTATGA	10484	-	AAGG	0.000855749
GTTTGAAATGTACGAGATGGA	10556	+	AAGG	0.00185412
TGAAATGTACGAGATGGAAGG	10559	+	GAGG	0.000884274
TAAGATATAGAATGCTTTGGT	10630	-	TAGG	0.000941324
TGATACAAAGACTTACTTTAT	10714	-	TAGG	0.000427875
ATTTTGTGCAAAGTACGAATG	10797	+	GAGG	0.000912799
CGTTCCAAACTGCAAGCATAG	10866	+	GAGG	0.0019397
GCATAGAGGTCGAAAAAGTGG	10881	+	GAGG	0.000969849
TCGAGTGTGGGACGAATATAC	10926	+	CAGG	0.00151182
AGGAAGAATACACGATGTTGT	10947	+	TAGG	0.00188265
TGTAGAACTTATGCAAAGTAC	11052	+	CAGG	0.000656074
GCCAGACGATGAATCTGTAAT	11148	+	TAGG	0.00116952
CCTCACAGTCATATCTAAGGA	11271	-	AAGG	0.00165445
TTAACCTCACAGTCATATCTA	11275	-	AAGG	0.00279545
CCTTCCTTAGATATGACTGTG	11288	+	GAGG	0.0026243
TAGATATGACTGTGAGGTTAA	11295	+	AAGG	0.00265282
TTGAATCATCACATTTATTGG	11327	+	GAGG	0.0014833
TAACAGAATGAACTATGAAAC	11351	+	CAGG	0.0004564
CTATGAAACAGGGGTCCAACT	11363	+	TAGG	0.000370825
CAACTAGGTGTAATGGACGCT	11379	+	TAGG	0.000256725
AAGAAAGCAAGTGCATGGGAT	11502	+	TAGG	0.00290955
CGTATAACGGCAATGACACAG	11681	+	GAGG	0.00265282
AGGGATTACTAAAAGAGATTG	11702	+	GAGG	0.000941324
AAGCGTTTGATGAAATACTTG	11744	+	GAGG	0.000912799
TATTCAACATTCAGTTAAAGA	11781	+	AAGG	0.000969849
GTCAAGTTGTCTATAAATATG	11840	+	GAGG	0.000427875
AAGTTGTCTATAAATATGAGG	11843	+	GAGG	0.00039935
TCTATAAATATGAGGAGGCAC	11849	+	CAGG	0.000741649
AAGAGTTATTACAAATACAAA	11907	+	AAGG	0.000855749
ATTGAGTATTGCGAATCAAGT	12100	+	TAGG	0.000484925
GCATACAAAAAGAAAATGAAA	12338	+	AAGG	0.00139772
ACAAGATGGAACAGCAGACGC	12373	+	CAGG	0.001141
TGGAACAGCAGACGCAGGAAA	12379	+	AAGG	0.00139772
AAGACATATTAGATCGAGTCA	12412	+	AAGG	0.000599024
ACATATTAGATCGAGTCAAGG	12415	+	GAGG	0.000912799
CACAACATTCAAAGATTCAAC	12466	+	CAGG	0.000855749
ACTAAAGCTAAGAGTAATCAA	12509	+	AAGG	0.0023961
ATCAAAGGTTTACAGTCGTTG	12525	+	GAGG	0.000827224
AAGAAGCGAAAGAGAAGTACG	12561	+	GAGG	0.000656074
GGTCAGTTGTATGAAAATATA	12617	+	AAGG	0.000684599
TGTTAAAATTAAAACTATTTC	12660	+	CAGG	0.0003423
TTGAATCAATCACACTTATTG	12809	+	GAGG	0.00208232
CAGAGAACTTGTATTGAACAA	12980	+	AAGG	0.000998374
ATATAGTTGGGATCAATGTTG	13006	+	GAGG	0.00128362
TAGTTGGGATCAATGTTGAGG	13009	+	GAGG	0.000570499
CTTTTTCGGGAATTTCATTTT	13034	-	TAGG	0.000199675
TTCAATCTTAGCTTTTTCTTC	13094	-	CAGG	0.00290955
TTCATTCATATTAGCCATCAT	13166	-	TAGG	0.00017115
AATATGAATGAACATGAATTA	13195	+	AAGG	0.00105542
GTAACTAGCCACTGTGTATAT	13350	-	TAGG	0.00179707
CCAACACAAAGAAGTACATCA	13390	+	AAGG	0.000627549
GATAGCGCAGACATACAAGCT	13526	+	TAGG	0.0010269
CATACAAGCTAGGTTAAAAGT	13537	+	TAGG	0.00122657
CGATCTTATACGAAGTAAAGA	13617	+	AAGG	0.000484925
CTTACTAGCAATGTATGAGCT	13680	+	TAGG	0.000599024
TGACGGCTAATGATGATGTAG	13736	+	GAGG	0.00134067
AGCGATCAGTCTGATTTGATG	13783	+	GAGG	0.00242462
AGTCTGATTTGATGAGGGCGG	13790	+	GAGG	0.00128362
AGAGTCAATTGTTAATATGAT	13836	+	TAGG	0.00188265
AGCAACGTTGCCGAAACCACA	13941	+	AAGG	0.00248167
AAAGTTGAAGATGTTGTTGTG	13978	+	GAGG	0.000941324
AGGCTTGAGAGAGCAAATAAA	13999	+	AAGG	0.001141
GGTATGCTCAGATGTTAAAAG	14021	+	GAGG	0.000684599
TTTCTTAGAGTTATTGAAGAA	14094	+	AAGG	0.00051345
TTATTGAAGAAAGGTTATAAC	14104	+	CAGG	0.00017115
GTTTCTGTTCAATTTAGAGTT	14132	-	TAGG	0.00116952
TAAACTACCCACCATATAGGC	14399	-	CAGG	0.00139772
GAATTAAACTACCCACCATAT	14403	-	TAGG	0.00139772
ACGTTCAATAAATGTGAAAGG	14452	-	GAGG	0.000884274
GCTACGTTCAATAAATGTGAA	14455	-	AAGG	0.00199675
AAATGCCCCTACATCTTGTGC	14480	-	CAGG	0.00122657
CGTAGCTCCTGCACAAGATGT	14490	+	TAGG	0.00154035
TAACTAGAGTAATTAACATAA	14532	+	AAGG	0.0003423
GAAGCAAGAAAAGTTTGTGCT	14594	+	TAGG	0.000884274
AGTTTGTGCTAGGACTCATAG	14605	+	GAGG	0.0019397
TGACGCAGGGTATTCGACTAA	14654	+	AAGG	0.00333742
GTACACTTTTTAAAAATCGGA	14710	+	AAGG	0.000770174
AAAAATCGGAAGGTTTCCGGA	14721	+	AAGG	0.00028525
AATCAAAATGGACACGCCAAA	14776	+	AAGG	0.00179707
TTAGCCACTCATATTCTTCAA	14783	-	AAGG	0.000969849
TTCATACCATCTAAACTAGCG	14868	-	GAGG	0.00142625
TGGTATGAATAGAATGACGTT	14900	+	TAGG	0.00116952
GAAGATTGAACAAATAGATAA	14978	+	AAGG	0.000941324
TAATCACGGAGCAAAGCGTAC	15147	+	CAGG	0.000656074
GCGAAAGATAGCAGACGAAGA	15219	+	AAGG	0.000798699
TGCACCAGCAAGTATATATTG	15236	-	GAGG	0.00248167
TGGCGTTCAAGTGGTTCAGAC	15372	+	CAGG	0.000798699
TCACAGTAAAGTAAGTGGTAT	15396	+	TAGG	0.00116952
AAGCGTCGTTAGCGCATGAAG	15461	+	GAGG	0.00119805
CAACCAATGCTCGGGATGGTC	15530	-	CAGG	0.00231052
GTACAGCAGTATACCTGCTTT	15581	-	TAGG	0.00116952
TGAAAATACAGATCCTAAAGC	15585	+	CAGG	0.000370825
ATAGATATAAAGAGTCTATTA	15656	+	AAGG	0.00039935
TATTAAGGCTTCAACACCATC	15672	+	CAGG	0.000770174
ACCAGCAAAGTATTCTTTGAT	15791	-	TAGG	0.00367972
ATCTATTGTGTTAATAGGACG	15858	+	GAGG	0.00162592
ATGGTAACTTTTATTTTATTG	15887	+	GAGG	0.000656074
TCTAAATTCAGTGATGTATTC	15995	-	CAGG	0.0010269
AAAGTAAACTATCGGGTGTAG	16067	+	GAGG	0.000969849
ATATGGATAGGTTTAAGCAAG	16139	+	GAGG	0.000256725
TTTTATAGGCTCTCCGTTTGT	16166	-	TAGG	0.00196822
CACGTCATCAAATTCTTTTAT	16181	-	TAGG	0.0033089
TTTCCCCCTCCTTAATCGTTC	16244	-	CAGG	0.0053627
CATACTAAACCTGAACGATTA	16252	+	AAGG	0.00259577
ACTAAACCTGAACGATTAAGG	16255	+	GAGG	0.000912799
AATAGATGATATTGAAGCACA	16301	+	AAGG	0.0001141
TATTAGAGCCTCAATATGCTT	16315	-	TAGG	0.00165445
GAATATTGCCTAAGCATATTG	16324	+	GAGG	0.00142625
TTTGAAACTGGTGGAAATGTA	16467	+	AAGG	0.0010269
TTCATCTAAATCATAAGTAAC	16561	-	CAGG	0.0010269
TTAGAAATAGTGTTGATGATG	16651	+	GAGG	0.00145477
TGATGATGAGGATTCTGAAAT	16664	+	TAGG	5.70499e-05
GCAATTTGCGGATATGGTGCT	16698	+	TAGG	0.0014833
ATTGATACGAATGGTGATGTT	16731	+	TAGG	0.00028525
CGCCAACAAAAATAACATTAT	16754	-	TAGG	0.0010269
AAAGTAGCGCAATGAGTATGT	16792	-	TAGG	0.00154035
TACTTATTATTATGTATTTCG	16889	+	GAGG	0.00051345
TTATTATGTATTTCGAGGAGA	16895	+	AAGG	0.000684599
TCCTATCATCTCTTTGTTGTT	16969	-	TAGG	0.00199675
ACCTAACAACAAAGAGATGAT	16985	+	TAGG	0.00108395
ATACCCATACCGCGTAACACA	17082	-	AAGG	0.00196822
CGTAAGATGACAGCTATGTTG	17376	+	GAGG	0.002282
TTTATCTGCATTAAAGCGTAA	17417	+	AAGG	0.00108395
TTACGAGTGAACTTAAATATC	17454	-	CAGG	0.000827224
CGTTCTGAAACTTGTCCCTTC	17520	-	CAGG	0.00302365
CACAAGTGCTAATTAACCTGA	17521	+	AAGG	0.00139772
GGACAAGTTTCAGAACGAACA	17544	+	AAGG	0.000484925
AGTTTCAGAACGAACAAGGTT	17549	+	TAGG	0.00128362
TGCGTCACCTTCATCTATGTC	17635	-	CAGG	0.0017115
CAAATTACCTGACATAGATGA	17645	+	AAGG	0.000855749
ATGATATTGATGAGTATATCG	17705	+	GAGG	0.0018256
ACTGAATTCAATAAATACAAC	17851	+	CAGG	0.000912799
ATAAATACAACAGGCTCAATA	17861	+	AAGG	0.000969849
CAATAAGGAGTTAACTCGTAT	17877	+	TAGG	0.0017115
ACAATGTTGACTGATGACTAT	17902	+	TAGG	0.00168297
TCATATAAATAAAGGCTCATA	17962	-	AAGG	0.00028525
CTCGCCATTTCATATAAATAA	17971	-	AAGG	0.00128362
AGTTTGATGTTCCGAGTAAAG	18026	+	GAGG	0.00279545
CATTAAACGAATGAACTCAAT	18056	-	TAGG	0.000798699
GATACGTATGCACATTACACA	18135	+	AAGG	0.000884274
CACAAGGTATTATGAGTGGAG	18152	+	GAGG	0.00165445
GCGTGTGGCTCGTAAAGAAGC	18237	+	CAGG	0.0018256
AATCAAGTGGGTGTGTTGGGC	18416	+	CAGG	0.000713124
GTGGGAGAAATATAAGCGAAA	18597	+	AAGG	0.000884274
ACTCTATTATCTCTTCGTACA	18682	-	AAGG	0.000827224
AAGCAGTTTAACGACATGCTA	18841	-	AAGG	0.000969849
TTATGCACTTTTCGGACTGTT	18886	+	TAGG	0.002282
TCGGACTGTTAGGGTACGCGA	18897	+	AAGG	0.00253872
TAGGGTACGCGAAGGGCAAAA	18906	+	AAGG	0.0012551
AAGAAGTAAAAGATTATCTAA	18990	+	AAGG	0.000627549
GGTGTCTGTTGATGACGTTAA	19024	+	AAGG	0.000427875
AGGCTTTTTAGATACAGAAGA	19045	+	AAGG	0.000884274
CGAATGATAACGATCTAATTC	19068	-	CAGG	0.00162592
ATTAGATCGTTATCATTCGAA	19090	+	AAGG	0.00165445
CATGGAAAGAGAAAAATCTTG	19122	+	GAGG	0.000684599
TTTTTGTTCTTCTGATTGCTC	19161	-	CAGG	0.0041076
AGTTAGAAAAACGCGACGCAG	19224	+	GAGG	0.000912799
GAAGTTAAGAAGTAACGCGCT	19258	+	TAGG	0.00039935
CGCCTAAAAATCTATCAACTA	19294	-	AAGG	0.00119805
ATCCTTAGTTGATAGATTTTT	19309	+	TAGG	0.00108395
CTTTTTGAACATACTTGTCAA	19363	-	AAGG	0.00196822
CTTTGACAAGTATGTTCAAAA	19381	+	AAGG	0.000142625
TTCAATGGACTTTACATTTGA	19452	-	AAGG	0.00156887
TCAATATTAGAAAATAAAGTG	19509	+	GAGG	0.000313775
GGCAACTCCAACATACACGCC	19544	+	CAGG	0.00151182
CGGCGTTATTCCAGCAGAACA	19595	+	AAGG	0.000484925
AAAATTTACTTACTTAGCAAA	19700	+	AAGG	0.00128362
TACTTACTTAGCAAAAGGTGT	19706	+	TAGG	0.000884274
TACGTTCCGTTTCTACCCAGT	19715	-	TAGG	0.00111247
CATTTCTGCTTGTGCATATTC	19753	-	CAGG	0.00179707
CTGCAAAAGATTTCTTTAATG	19849	+	GAGG	0.000969849
GTAAAATGCCTCTGCAATTAG	19861	-	GAGG	0.00233905
AGGTTAAACCTCTAATTGCAG	19870	+	GAGG	0.00039935
ACCACTAGTTGAAGTGTTGTA	19924	-	AAGG	0.00191117
TAGTGGTAAACCGCTTGTTGA	19958	+	AAGG	0.00151182
TGTTGAAGGCGCAGAAGAGAA	19973	+	AAGG	0.00134067
ATAGTAGCCATTAATGCCGAA	20016	-	AAGG	0.00051345
CGCACGTTACGGTATCTTACA	20255	+	AAGG	0.00165445
CAACGCTTAAACCAACTGAAT	20431	+	TAGG	0.00111247
CGCTTAAACCAACTGAATAGG	20434	+	GAGG	0.000713124
TTTTACCTTAATATCTTCTGC	20457	-	CAGG	0.00134067
CTAATCCTGCAGAAGATATTA	20469	+	AAGG	0.00111247
TGACTATTACTGTTACAAAGA	20508	+	AAGG	0.00134067
ACAGTCTTGTCGGTTACAAAG	20547	+	GAGG	0.000313775
GACGGAATACTAGAAGATGTT	20704	+	TAGG	0.00202527
GACATACTTTTTGATTGAGTA	20756	-	AAGG	0.00259577
TCAGGTCGTTGATAATACTCT	20788	-	TAGG	0.0013692
CTTTAAATTCTTTTTAACTTC	20807	-	CAGG	0.0014833
TAATACTCCACTAATGTAATC	20876	-	CAGG	0.000969849
TTTCATCCGTTTAAATCAATA	20938	+	AAGG	0.00145477
CCGTTTAAATCAATAAGGTAG	20944	+	GAGG	0.00151182
ACTTCCAATAGAAATAGTGTG	20983	-	GAGG	0.000427875
TATTGGAAGTATCAAAAAAGT	21014	+	TAGG	8.55749e-05
TGTAAGCGATAAAACAATTAA	21065	+	AAGG	0.00039935
TTTTAGTTGTTCAGATGTAGT	21085	-	TAGG	0.000741649
GGTAAGTCGTAAGGTACATAT	21141	-	TAGG	0.000541974
TTTAGCTATTGGTAAGTCGTA	21151	-	AAGG	0.0010269
AAAACAATTTATTTGAGTATG	21190	+	GAGG	0.00119805
GGGTAGAATCTTTAGTATTGT	21212	+	TAGG	0.00111247
TTGTAGGCGATTCTGTAGATC	21229	+	CAGG	0.0015974
TTAAACTACTACGACTTAAGC	21268	+	CAGG	0.00145477
AATAGAAGAGTGGGTTAAAAA	21360	+	AAGG	0.000199675
TTCTAAAAAACCTAAGTCAAC	21416	-	CAGG	0.00174002
AGCATTAGCTCCTGTTGACTT	21423	+	TAGG	0.0015974
CTTTGTAGCACGACTACCACC	21548	-	CAGG	0.00188265
CTTGCGTCCTGCGTCAATTGC	21647	-	CAGG	0.000969849
TTGGAACCCTGCAATTGACGC	21657	+	CAGG	0.00174002
TTCGAGCAGTATTTTTCATAG	21691	+	GAGG	0.00142625
ATATATTTGATTTGTAAGTTC	21725	-	CAGG	0.0004564
ATCAACTAGTTTGTTAATGTT	21767	-	TAGG	0.0037653
ATTAACAAACTAGTTGATGAT	21790	+	TAGG	0.0036512
CACAGTTCGCTACACAATACG	21938	+	GAGG	0.00196822
TAAGCTCATTTTAAGCGCGAT	21963	+	TAGG	0.000998374
CTCGTAATTATCTATTTCTAT	21986	-	TAGG	0.000827224
CTTAGTAAACCTGTCTATATC	22046	-	CAGG	0.00142625
GCAGTATTCCCTGATATAGAC	22054	+	CAGG	0.00199675
CAGACATAAAAAGAAAAACGA	22116	+	AAGG	0.000256725
ATTATTAGCTGACTTACAAGA	22218	+	AAGG	0.000427875
TGATTTAGCTGAAATAGTACG	22260	+	GAGG	0.000570499
AGTGAAACACGCTGTACAAAC	22371	+	CAGG	0.000912799
AGTTAAATGGAATACAGCAGA	22533	+	AAGG	0.000770174
GAAAGAGTGGTTTGAAGCTGC	22575	+	CAGG	0.00302365
GAATTTTTCGTATTCAACTGT	22586	-	TAGG	0.0014833
TCTATGTAAACTAATAGATCA	22699	+	AAGG	0.000884274
TCAATTTTTTTATAAAAAAAT	22718	-	TAGG	8.55749e-05
TTTTATAAAAAAATTGAAAAG	22742	+	GAGG	0.000199675
AGATAGCGAAGATGGGAGAAA	22887	+	AAGG	0.000855749
TGGGAGAAAAGGAGCAATGCC	22899	+	CAGG	0.00142625
ATGATTTCATCACTGAAAACG	23045	+	GAGG	0.00105542
GGATACTTTGCCGTTATTACA	23067	+	AAGG	0.00162592
AACAATAGTGGTTTTTTCAAG	23107	+	GAGG	0.00134067
CACCGAATATGGCCAAAAGCG	23165	+	GAGG	0.000998374
GGACAAAGAAATGACGAAAGC	23187	+	CAGG	0.00105542
AAATGATGAAAGAGAATTACA	23216	+	AAGG	0.000370825
TTATTTTTGAGTAATCGTGTA	23240	-	AAGG	0.00119805
TTACACGATTACTCAAAAATA	23259	+	AAGG	0.000684599
GCAACTGACAGCTAGATATTT	23282	+	TAGG	0.00105542
TAGTGCTAACAATTCATGTTC	23296	-	CAGG	0.00174002
AAGCCAATCACGCCATTCAGC	23323	-	CAGG	0.00231052
GTGATTGGCTTATTGGTGGTC	23353	+	CAGG	0.00116952
TGGCTTATTGGTGGTCAGGAT	23358	+	TAGG	0.00134067
ATTAATAATTGTCTTTGATCT	23367	-	TAGG	0.000199675
GGCTTAGTACAAGCTTCTAAG	23427	+	GAGG	0.000656074
TTGTACACGAGCATAGCTACC	23485	-	CAGG	0.00151182
AAGACGTGAACTCTTCAAAGA	23552	+	AAGG	0.000998374
GGCTAACCTCCTTTCGATTCA	23571	-	AAGG	0.00382235
AAGAAAATTCCTTGAATCGAA	23579	+	AAGG	0.000941324
AAAATTCCTTGAATCGAAAGG	23582	+	GAGG	0.000912799
TGCCATAAAATGAGTATCCAA	23593	-	AAGG	0.000741649
AGAGATTTCCAAAGCAACGTA	23652	+	AAGG	0.00270987
CCCCGCTAAAATGGCGGTTAA	23996	+	AAGG	0.00154035
GAAGATTTAATAGATCTTAGC	24027	+	CAGG	0.0003423
TGATTCCAGCAGATGGAAATT	24065	+	TAGG	0.000142625
AAGTTCGGATTTTAGTAGCTA	24227	-	AAGG	0.00176855
TCGGTACTATCTTCGCGCAAC	24268	+	CAGG	0.00145477
TATCTTCGCGCAACAGGTCAA	24275	+	AAGG	0.00108395
ATTAAGTACTGCCATTATTGC	24334	-	CAGG	0.0021679
ACTTAATGCGGTTGGTGTATT	24368	+	TAGG	0.000713124
TGTATTAGGTGGTGGCGTTTT	24383	+	TAGG	0.00256725
AGTTGGCGCATTCTCTGTCGC	24410	+	CAGG	0.00017115
TATCTTTAATGCGATGTCAGC	24590	+	CAGG	0.000741649
TGCGATGTCAGCAGGTATCAG	24599	+	GAGG	0.000827224
AAGCAAACGCACGCAAGTTTG	24682	+	GAGG	0.0014833
CGGAGATTTATTGAACGCTGC	24776	+	CAGG	0.000427875
GTTGTTCAAATTTGTGTCTCA	24845	+	AAGG	0.00142625
GCCAAATATCTGACCAATCTT	24949	-	TAGG	0.00268135
TAGAGCATGGTCAGAACAAGT	25082	+	TAGG	0.000713124
AGAACAAGTAGGACAATCACA	25094	+	AAGG	0.0021679
ACCGATTAACTGCATAATAGT	25138	-	TAGG	0.00165445
ATCTAGTAATTTACTAGCTAT	25204	-	TAGG	0.000827224
TATCGGTGTTATCGGTATTTT	25310	+	TAGG	0.00105542
AGCAGTTTCCGGTGCGATTCA	25625	+	AAGG	0.0017115
TTGTCCTAATACTTGTAATAT	25693	-	TAGG	0.000656074
CATGCCTATATTACAAGTATT	25706	+	TAGG	0.0026243
ACAAGTATTCATGCAAGTTTT	25730	+	TAGG	0.00154035
TACAATTGCGTTCCAAGCCAT	25817	+	TAGG	0.00219642
CGTAGCTGTCCAAATCATAGT	25853	+	TAGG	0.0013692
GTTGCTTACTGGCGACTTCTC	25898	+	CAGG	0.000741649
ATTAAACTTTATTATCACAAA	26168	+	AAGG	0.0015974
TAAAAGAGTTGTCTCAAATGT	26258	+	TAGG	0.0003423
AATTAATCGGCAAAGTAGCTG	26350	+	GAGG	0.00105542
GCACAAAGTAGTCAGCGCGGT	26390	+	TAGG	0.00028525
ATTCGTAAGTGGACACGGTGG	26450	+	GAGG	0.00108395
TGGAGGTAGTAGCTTAGGTAA	26468	+	AAGG	0.0004564
TAGAGGATAGCTCTTTATTAA	26522	-	AAGG	0.00151182
CTATACTATCTGTCAAAGTAG	26540	-	GAGG	0.0021679
TCTGTCTATAGAAGTACTTAC	26569	-	CAGG	0.00131215
TCTAATCGTTACATTCACAAT	26638	-	TAGG	0.00108395
TGAATGTAACGATTAGAAATG	26662	+	GAGG	0.000941324
AGTTTCAACTTATTATAAGGG	26739	+	GAGG	0.000570499
GCGCACGATATAGAAGTAATA	26777	+	AAGG	0.000770174
TTCCAAGTGATTATAAGTGAA	26814	-	AAGG	0.00131215
AGTAGTTGAATATAACGTTAC	26854	+	CAGG	0.0010269
TGAATATAACGTTACAGGCGC	26860	+	CAGG	0.000827224
ATCGTAACTATTCTGATATAG	26889	+	GAGG	0.00017115
AAAAAAGTAGAGCTTAAGATA	26954	+	AAGG	0.000370825
ATGTGAAGCATAAGCAATTTT	26970	-	TAGG	0.00108395
TTTGCTGGACGTTTTTATTTA	27035	+	AAGG	0.00268135
TGATGGACGACAACTTTTTGT	27154	+	TAGG	0.00116952
TTTTGACACAACACAAACATC	27196	+	CAGG	0.0015974
ATCAGGTACCGACCATTTTTC	27288	-	CAGG	0.002282
TTCGTTTGTAGGCAATCTATC	27306	-	CAGG	0.00128362
CCTCTTATCACCTTCGTTTGT	27318	-	TAGG	0.00225347
TGATAGATTGCCTACAAACGA	27325	+	AAGG	0.000656074
CCTACAAACGAAGGTGATAAG	27335	+	GAGG	0.000713124
GACATTTTACAACACTAACTC	27367	+	CAGG	0.00116952
AAACTGATTAAACTGTGTTAA	27399	-	AAGG	0.000798699
ATTCACTTTCTATACAGATAA	27493	+	AAGG	0.00111247
AAGGAAATATCTCAGTTATTA	27513	+	AAGG	0.000884274
CTATATTTAAATAACCTCTAT	27568	-	TAGG	0.00039935
CGACGGTAAACATACCTATAG	27571	+	GAGG	0.0010269
ACACAAATTATATTTTAGATA	27700	+	AAGG	0.000570499
ACTTTTTAATAAAATTGGCAT	27712	-	TAGG	0.00111247
CAATTTTATTAAAAAGTCTAC	27736	+	CAGG	0.000713124
ATTAAAAAGTCTACAGGGTGT	27743	+	TAGG	0.00191117
ACGCTATTAATGTTAGTACAA	27769	+	AAGG	0.00131215
CGCGAGTACGTTTGACGCAAT	27845	+	TAGG	0.0012551
GTGGACGATCACTCATGTTGA	27884	+	AAGG	0.00233905
TCTACTATTGGCGAAAAAATA	27951	+	AAGG	0.000827224
ATAAGGCTTGATATCAAAGCT	27969	+	TAGG	0.000541974
TGGTAAATCCTAGAATTGTTA	27993	-	AAGG	0.00134067
CTTGATGACCTTAACAATTCT	28002	+	TAGG	0.00131215
GTTCTTCAATACTGTCTTTAA	28064	+	AAGG	0.00142625
AAGTAGATGCATCTAAATTCG	28117	+	GAGG	0.00128362
TGCATCTAAATTCGAGGGATT	28124	+	TAGG	0.0020538
ACGATTAGAAATCTTTAAAAA	28160	+	AAGG	0.000370825
TAAATGTTATACCTTTATTAA	28325	+	AAGG	0.00131215
TCATCCATTAGCACAATTGAT	28409	+	TAGG	0.0023961
CACGTAACGCTACAAAGTCTA	28520	-	AAGG	0.00233905
TCTAACAACATCACCTATTTT	28564	-	TAGG	0.00547679
TAGAGTGGTGGATTCTGCCAT	28601	+	TAGG	0.000827224
CACTAAGCAAGATGTAGTATT	28685	+	TAGG	0.00179707
GTAGTATTAGGAGACTTTACA	28698	+	AAGG	0.00122657
GATTGGCGACTCTGTAGCTAG	28991	+	GAGG	0.002282
AACTAATTTCACAGAAATGTT	29027	+	TAGG	0.00119805
TAAAACGACTAATCTTGCAAG	29066	+	GAGG	0.000941324
AACAATGGCAACAGTTCCAAT	29096	+	TAGG	0.00131215
TCAGTGCCTTGTAATATGATT	29157	-	TAGG	0.00188265
TTGGTTACACGGTTATTGGGC	29204	+	CAGG	0.00145477
TTATTGGGCAGGCGTACCGAT	29216	+	TAGG	0.00122657
TAACTTCAATTGCAGAACAAA	29258	-	AAGG	8.55749e-05
GCGTATTGTTGTACCACTCAT	29338	-	TAGG	0.00165445
AGACACGGACAAAAACAAACT	29384	+	TAGG	0.00051345
ACAAACTAGGGTTAACACTTG	29398	+	GAGG	0.00105542
AAGCCATACAATCCAGCTTTT	29499	+	TAGG	0.00222495
CTTTTAGGAAAGCGAGCATGG	29515	+	GAGG	0.0020538
AACCTCGTGACCTTTTTCGTT	29533	-	TAGG	0.0027384
CGGCTTACACCCTAACGAAAA	29540	+	AAGG	0.00154035
ACCCTAACGAAAAAGGTCACG	29548	+	GAGG	0.0002282
TTATTATGTACGAGTTAATCA	29572	+	AAGG	0.00111247
TATTACAGTTTTTACGACTAA	29598	+	AAGG	0.001141
TACAGTTTTTACGACTAAAGG	29601	+	GAGG	0.00039935
TACAAGTTTACATTCAATGAC	29648	+	CAGG	0.000941324
TAACTATCGCTTGTTAGATGA	29699	+	AAGG	0.00154035
AGACGCGCGTATTGATAATAC	29897	+	CAGG	0.0010269
CACTAGATGCTTTCACTAAAA	29968	+	AAGG	0.00151182
CATATAAATAATTTTCGTTCT	30112	-	TAGG	0.000912799
TTATATGACGCAAGCTCGTCC	30146	+	CAGG	0.00196822
AGAATTCGTTGAACTTTGTTG	30490	+	GAGG	0.0026243
AAGTGCTGACGATATTGATAA	30518	+	AAGG	0.000855749
TGTATCTGAAGTGTATTCCAT	30556	-	TAGG	0.00051345
ATCATAAGTGATACCTTGCAT	30583	-	TAGG	0.00142625
TTCAGATACACAACCTATGCA	30587	+	AAGG	0.0017115
ATCGAAACCTTGTAAGTAGTT	30652	-	TAGG	0.000656074
AGCCAACCCTAACTACTTACA	30662	+	AAGG	0.00213937
CGGTGTGAATAATAACTTTAA	30737	+	AAGG	0.000855749
AAGGAGACTTCCAAGAAGCTG	30757	+	GAGG	0.000855749
TATGTATTACGATCTAGAAAC	30788	+	CAGG	0.000741649
AGGACGCAAAGCGCTTTTAAT	30809	+	TAGG	0.00156887
TGAGTGATGTCTGTTGTTACC	30829	-	CAGG	0.000855749
AATTTATTCCATCGGCCAAAG	30869	+	GAGG	0.00165445
TGAATCAGTCATCGATACTTG	30904	-	GAGG	0.000627549
TCAAGTATCGATGACTGATTC	30923	+	CAGG	0.00191117
ACCGAAAGCGTTTAGAGATGC	31061	+	CAGG	0.0018256
TAGAGCACCATTATAGTGTCC	31087	-	CAGG	0.0020538
AGTACTTACCAGAAACAGCAC	31133	+	CAGG	0.000798699
TGATAATTTTGTAATATTCTT	31243	-	TAGG	0.00039935
TGCAATACCTTTAAAGTCTTT	31333	-	TAGG	0.00282397
TGATTTTCCTAAAGACTTTAA	31343	+	AAGG	0.000599024
TAAAGACTTTAAAGGTATTGC	31352	+	CAGG	0.000656074
TTGGTAAATGGAGTTTATTCG	31489	+	GAGG	0.00268135
AATGGAGTTTATTCGAGGGAA	31495	+	AAGG	0.00111247
CAGTTTCTATGAATCAGATAG	31615	+	GAGG	0.00116952
CGATGATTATAACGTAGATAG	31729	+	GAGG	0.001141
GAATGAATTTTTAAAACATTC	31819	+	CAGG	0.00168297
AATTTTTAAAACATTCAGGCA	31824	+	AAGG	0.000599024
ATTCAGGCAAGGTGCATGCTC	31836	+	CAGG	0.000741649
AGTGAATGATAGTGCGACAAA	32062	+	AAGG	0.00196822
GTTGTTGAATTACCTTTAACA	32234	-	AAGG	0.000599024
CAATGGCGCTGACCTTGTTAA	32239	+	AAGG	0.00248167
TGCGCCAGAAAAGACGGATAT	32401	+	TAGG	0.00313775
GTCATCAACACCATCTTGTCC	32421	-	CAGG	0.00270987
GGCAACAACATAAGATGACAG	32727	+	GAGG	0.00108395
AGTTAACTTAAATAATGCGCA	32770	+	AAGG	0.000627549
AACAAGAGTGCCGGATTTACC	32830	+	CAGG	0.000941324
CAGGTAGCGTTGAAAGTTATG	32850	+	GAGG	0.00119805
GTAAATCTTTTTAGAGTTATA	32910	-	AAGG	0.0019397
TACCGTTGATTTATGTTCATT	32979	-	TAGG	0.0023961
GTTGGTAAGTGGAACTTATCC	33094	+	CAGG	0.00156887
CTTATCCAGGTGGCGTTATTG	33108	+	GAGG	0.00119805
TTTACTCAATTGAATCGCGTT	33135	-	TAGG	0.00139772
TAACGATGTGTACTTTGATTT	33262	+	TAGG	0.00105542
GAACTCTTCTTTAAATTTAAT	33428	-	TAGG	0.00108395
GTTAGTGAAAACAAACTTTCT	33455	-	TAGG	0.00134067
GTGCGTCAGATTTAAGTGATG	33560	+	GAGG	0.00282397
AAACTAACAAAACAAATACTG	33695	+	GAGG	2.8525e-05
TCACTGGTGAAAAATATCCAG	33857	+	GAGG	0.000713124
AGGCAAAAGATGAAAAGTCAC	33878	+	CAGG	0.000570499
AAGTCACAGGTGTAATGCTTG	33892	+	GAGG	0.0015974
CTTTTTAATTTAACACAAAGT	33916	+	TAGG	0.000713124
CACTCTCAATGAGATTAAATT	34024	+	TAGG	0.00154035
AAAACTTTAGATGCTATCCAG	34085	+	GAGG	0.000570499
AATGTGGATTCTCGGTTTGAT	34168	+	TAGG	0.00188265
AGAACTATTTTTGGTATTTAA	34226	+	AAGG	0.0003423
ACTATTTTTGGTATTTAAAGG	34229	+	GAGG	0.000770174
GGAGGTGATTACCATGCTTAA	34248	+	AAGG	0.000741649
TACCATGCTTAAAGGGATTTT	34257	+	TAGG	0.00116952
CTTTTTATTTTGATTGAAATG	34352	+	GAGG	0.00116952
AGGCTTTCTAGTCTTTGGGTT	34375	-	TAGG	0.00179707
CTCCACCACTTCACTAGCTGT	34396	-	TAGG	0.00225347
GCAAAGTCGAATATTGGTAAG	34440	+	GAGG	0.0014833
ATATCTTTTAAAAATAAAGTT	34489	-	TAGG	2.8525e-05
TTGTAACATGGGGCAATGCTA	34537	+	AAGG	0.00142625
ACGATAGAATCGGAAACCCTT	34564	-	TAGG	0.0020538
TGGCTAATTACAGATATCCTA	34564	+	AAGG	0.000998374
GTGCCAAACTGCGATGTCTCC	34612	-	CAGG	0.0012551
GTCCGAACCTATTCCGTTGCC	34636	-	CAGG	0.00279545
TTGGCACCCTGGCAACGGAAT	34646	+	TAGG	0.00322332
CGGACACACCGCAATAGTAGT	34676	+	TAGG	0.00322332
GGTTAATTCTAATAGTTGGAC	34742	+	CAGG	0.000770174
AAAGCCTGTAACACTTACATA	34774	-	AAGG	0.0021679
ACACCCTTATGTAAGTGTTAC	34787	+	CAGG	0.00116952
GCTAGTATCTTTTGAATATGG	34804	-	GAGG	0.00108395
TGAACTTGTATCAGTACTACT	34831	-	TAGG	0.000627549
TGATGAACGCTCAGATATTCA	35012	+	AAGG	0.00208232
CGCATTTATATGTCGATAGAG	35122	+	GAGG	0.00131215
TACTTCAATAACTAGCCAATT	35173	-	TAGG	0.00402202
ACGTGGTGTTTGGTTATTGTC	35273	+	CAGG	0.00279545
ACTTATCTGAAACGACGTTAA	35308	+	AAGG	0.000713124
TTTCATACTACGCCAAATATT	35320	-	TAGG	0.001141
TAATTACGACTTGATTAAGCA	35369	+	AAGG	0.000827224
AGTTGACAGTGCGTCCACACG	35528	+	GAGG	0.00111247
TGGTTTTTCGTCTGATGGAGT	35536	-	TAGG	0.00111247
ATGCTATCAAATGCTTAATTT	35741	+	TAGG	0.000599024
GCTTAATTTAGGCAAGTATCA	35753	+	AAGG	0.000912799
TGCGCTTAACAAAATACTTAA	35789	+	AAGG	0.000484925
TAACAAAATACTTAAAGGAAA	35795	+	AAGG	0.00128362
AAAAGGAACGCTCGACGGACA	35813	+	AAGG	0.000770174
AGCAAACGTCATTGCATAATC	35971	-	CAGG	0.000941324
AATGACGTTTGCTAAAAATAA	35999	+	AAGG	5.70499e-05
GCGGTGCTAGCTTCGTAAGAA	36052	+	AAGG	0.00111247
AAGAAAGGATTACATCAATAA	36068	+	AAGG	0.000484925
CCACTCTGTAGCTGGATTCTT	36106	-	TAGG	0.00168297
ATATAAACAAATCGGCTTAAA	36179	+	AAGG	0.000656074
TTAAAAGGTATCTACTTCACA	36195	+	AAGG	0.000884274
AAAAAATGATGGTGTTGACTT	36278	+	TAGG	0.000627549
AATAGGTATCAATGACAAACA	36353	+	AAGG	0.000627549
TTCCATAAACAAATGTAATCT	36391	-	TAGG	0.000998374
TTTACAACATCGTCGATAATA	36441	-	AAGG	0.0025102
TATTATCGACGATGTTGTAAA	36461	+	AAGG	0.0018256
TAACCTTTTTAGGTATCTTGT	36476	-	TAGG	0.000770174
AGCGTGTTTGATAACCTTTTT	36487	-	TAGG	0.00156887
TTACCTACAAGATACCTAAAA	36490	+	AAGG	0.000912799
AAAGAATGAAAGTAGATTTAA	36755	+	AAGG	0.00028525
AAGTAGATTTAAAGGTGCGAA	36764	+	AAGG	0.000855749
ACCTGCTTCACCTTTTGCACC	36793	-	CAGG	0.000998374
ACCGGGACAACCTGGTGCAAA	36800	+	AAGG	0.0015974
ACCTGGTGCAAAAGGTGAAGC	36809	+	CAGG	0.000684599
AGCAGGTAAAAAAGGAGAACA	36827	+	AAGG	0.000199675
AATTTGCCACATTTTAGTGTC	36871	-	CAGG	0.00191117
ATTGATTTTGTCCAATAACTC	36925	-	CAGG	0.00151182
AATCAATATCGCAAATGTTGA	36959	+	AAGG	0.00105542
TCTTAATGTGTTCATAGATTC	37069	-	CAGG	0.00231052
AAGTTAGTACAGAAGATTTTG	37174	+	GAGG	0.000656074
ACCGACGGTTAAAATTTGGAC	37328	+	CAGG	0.000941324
CTTAATTAAGTAAAGTGTATT	37372	-	TAGG	0.000827224
CTAATACACTTTACTTAATTA	37390	+	AAGG	0.00191117
TTAAGGGGTGATTTTTATGGA	37408	+	AAGG	0.00051345
TGTAAAGAAACTTATTTACGA	37444	+	AAGG	0.000199675
CCGGATATTTATTTTTAGGTA	37522	-	AAGG	0.000941324
GCTATCCGGATATTTATTTTT	37527	-	TAGG	0.000256725
TGTCACCTGATAACTTTTATT	37593	-	TAGG	0.000941324
TTGAACCTAATAAAAGTTATC	37605	+	CAGG	0.000855749
AATGTACGTAGCGGTATAATG	37640	+	GAGG	0.000741649
GAGGGTTTCGCAAACTAATTT	37660	+	TAGG	0.000884274
TAATTTAGGTTCAAGTGATTT	37675	+	TAGG	0.00105542
TTCAAGTGATTTAGGAATATC	37684	+	CAGG	0.0010269
AGTGACATACAACATCCCTGA	37734	-	AAGG	0.002282
TATCAACTTTAGTAATCCTTC	37735	+	CAGG	0.000941324
CACTATAAGTGATGTTTATTC	37771	+	CAGG	0.00142625
CGTTTTTTTATTTTGGAAAAA	37842	+	AAGG	0.000427875
AAATCAATTCTTAGCGAATAA	37925	+	AAGG	0.00154035
AGATAATCCAACATCTCAAGA	38027	+	AAGG	0.000741649
AAGTAAATATAGAAAAGCAAC	38090	+	CAGG	0.0002282
AGGTGTCATTACTTCTTTAAT	38104	-	TAGG	0.0012551
ATTTGTGTCGTTCATATTCGT	38125	-	TAGG	0.001141
TATGAACGACACAAATGATTT	38150	+	TAGG	0.00276692
ACGACACAAATGATTTAGGGT	38155	+	TAGG	0.00134067
AAAATGGTTTGACAATTCATT	38215	+	TAGG	0.00139772
TATGTTCTTTATGTTAGCGAC	38293	+	CAGG	0.000798699
TTTATGTTAGCGACAGGCGAA	38300	+	AAGG	0.00111247
AGCGACAGGCGAAAGGCTGCA	38308	+	AAGG	0.000313775
TGGTCAAAACTGGAACGGTAA	38518	+	AAGG	0.0012551
CACAGTTTCAGGACCCCAACC	38547	-	CAGG	0.00256725
AACATGTCTTGTCACAGTTTC	38559	-	CAGG	0.00245315
GACAATCCAATGTATTTTATT	38609	+	TAGG	0.00105542
ATTGCCAACGCTTAAGTTGTT	38625	-	TAGG	0.00111247
AAGCGTTGGCAATAAAGCTAA	38653	+	AAGG	0.00168297
AGCAAGCGACTACAAAAAAAG	38685	+	GAGG	0.00039935
GGCTACAAGCATAATTTTTTT	38703	-	TAGG	0.00188265
TGTTCCGTTTCCTACTGCTCC	38745	-	CAGG	0.000199675
TTATAACGATCCTGGAGCAGT	38752	+	TAGG	0.00168297
TCTTAAATACTTAGCGATATT	38802	-	TAGG	0.00111247
CGCTAAGTATTTAAGACATGC	38827	+	CAGG	0.000798699
TACTGCATACGGTGTTAATGT	38905	+	TAGG	0.00248167
AGAAATACATTTAGACGCAGC	38986	+	CAGG	0.000770174
AAATAACTTAGGACAAATAAG	39094	+	GAGG	0.000484925
AACATTTAGTAAATCATTACG	39108	-	GAGG	0.000570499
AAATTATCGTTTATCTGAATT	39172	+	TAGG	0.000684599
ACCAGCTACCAAACCACCTAT	39267	-	TAGG	0.00165445
TGCGATTCATGGTAAGCCTAT	39268	+	TAGG	0.00270987
AAAAAATCCACCAGTGCCAGC	39334	+	CAGG	0.000541974
ATTGCCTTGTTCTTTTTTATA	39366	-	AAGG	0.000570499
TGTCCCTTATAAAAAAGAACA	39379	+	AAGG	0.000912799
TTACACAGTAGCTAATGTTAA	39406	+	AAGG	0.001141
TTCAACTAATTCAAGAATTAC	39451	+	CAGG	0.000627549
ACAACGTCGTTATATAGCGAC	39562	+	CAGG	0.00202527
GTCGTTATATAGCGACAGGAG	39567	+	GAGG	0.000998374
TAGCGACAGGAGAGGTAGACA	39576	+	AAGG	0.000599024
GACAGGAGAGGTAGACAAGGC	39580	+	CAGG	0.00028525
AAATTTTGCTACATTAATTAT	39660	+	TAGG	0.00039935
GAGAAATGTTAAAAAGTGTAT	39712	-	TAGG	0.000741649
CAAGATTTAAATGTAGATAAC	39754	+	CAGG	0.000684599
ATTTAAATGTAGATAACAGGC	39758	+	CAGG	0.000713124
CATAACAAAAAACTAGCCCGA	39803	-	AAGG	0.0013692
AGTGACATGCTTGGGTGAACA	39861	-	AAGG	0.000713124
GTGAACTATATAGCCGGGCAG	40028	+	GAGG	0.00179707
GTATCTGACTGTTGGTCCCAC	40056	+	CAGG	0.00248167
TATATGTATCGAGTGATGACA	40072	-	AAGG	0.001141
ATCTGTGGTTTTGTTGGTTGT	40163	-	TAGG	0.00108395
TAACCACAATCCTAAATTAAT	40187	-	TAGG	0.0017115
AACCACAGATCCTATTAATTT	40194	+	TAGG	0.00168297
GCGTTTTTTTGGGGCAAAAAA	40234	+	AAGG	0.000427875
AAAGGGCAGATTATTTGAAAA	40253	+	AAGG	0.00168297
AACGCTTGTGGAAAAGCTAAA	40280	+	AAGG	0.00051345
TCCAAAAACACTGTTGTATCA	40303	-	AAGG	0.00211085
TGACCGGTTTACCATCATACA	40364	+	AAGG	0.000656074

## Sheet: Fig3C-AGG spc Library Check
Spacer Seed Sequence	Position in ФNM4ɣ4 (bp)	DNA Strand	PAM Sequence	freq
CTTTGTAACAACTGATATTAA	21	-	AGG	0.000391177
CTTTAATATCAGTTGTTACAA	39	+	AGG	0.000722174
TAGCGTCTTTAAAAATAAAAA	68	+	AGG	9.02717e-05
AAAATAAAAAAGGGCAGAAAA	79	+	AGG	0.000210634
TAGAAAAACTTGTGTACTAAA	93	-	AGG	0.000872627
GAGATGAAAAAACGACTATAA	165	-	AGG	0.000962898
AAAAGCAATTATGAAAAGAGT	194	-	AGG	0.00141426
AAAGTTACTACTCACACACTA	259	-	AGG	0.00132399
TATTTAATGATTCTGCAGCTG	308	+	AGG	0.000120362
GGAAATCCTATGCAAGGCAGT	331	-	AGG	0.000330996
TTGCCAAGGAAATCCTATGCA	338	-	AGG	0.00144435
GTTTATCCTACTGCCTTGCAT	342	+	AGG	0.00105317
GTTTATATTCACAACTTGCCA	353	-	AGG	0.000842536
AGAAAAATCGCCATCAATTCA	454	-	AGG	0.00174525
AGGTATGACTTTGGCCGAACT	479	-	AGG	0.00204616
GAAACAATCAAGAGAAAAACA	500	-	AGG	0.00051154
ATAATAGAACTATCAAGTAAA	556	-	AGG	0.000210634
TTACTTGATAGTTCTATTATA	577	+	AGG	0.00108326
CTTATCATGATGTTACAAAAG	637	-	AGG	0.000692083
AGATTACTTACGTAATGCGAA	676	+	AGG	0.000992989
TTTCAAAAGTTTAGTATCTAT	698	-	AGG	0.000692083
TTGACACCAATTTCTTCAGAA	757	-	AGG	0.000812445
AAATACCATTTATTACCGGGT	825	-	AGG	0.00114344
AAAAATATCTCTTCCTTCTTG	869	-	AGG	0.000902717
AACTCGACGACCAAGATGTTG	1077	+	AGG	0.00228688
AAGTTATTCAAAAATCACGAA	1154	+	AGG	0.000180543
AGAAACAATCTTTATAAACGC	1308	+	AGG	0.000962898
AGATTCCAATACTACGTTAAT	1461	+	AGG	0.00213643
CGTTGTAGCTTTTCTAGCTTT	1646	-	AGG	0.000631902
AATGTTGTTATCAAATATTTA	1713	-	AGG	0.000782355
ACGAACAACATTATACACGAA	1758	+	AGG	0.00234706
TTGAAGCATTTCAAAGAAAAT	1938	+	AGG	0.000180543
TAAACATGTTGCGATGATGTC	2048	+	AGG	0.0031896
GATGATGTCAGGTACAGAAAA	2060	+	AGG	0.00150453
TCCACACCCTTGCGTTTAATA	2334	-	AGG	0.00153462
ACGGATTCCTTATTAAACGCA	2344	+	AGG	0.00141426
ACGTTCCATTGAATACTGTGT	2368	-	AGG	0.00204616
TAGTAAGACGCCAAAAGTAAC	2465	+	AGG	0.00117353
GACGCCAAAAGTAACAGGTAA	2471	+	AGG	0.000661993
ATACTTTGTTAACAAGTTTTT	2501	+	AGG	0.0012638
GAGAAAAACAAACAACTTAAT	2524	+	AGG	0.000270815
AAAAACAAACAACTTAATAGG	2527	+	AGG	0.000270815
ACAACTGCCATTGTGATGAGG	2565	-	AGG	0.00141426
GTCACAACTGCCATTGTGATG	2568	-	AGG	0.00240725
CAATGGCAGTTGTGACGTGGA	2593	+	AGG	6.01811e-05
CAACGCCCTGCTACTAATCAC	2629	-	AGG	0.0041525
AGAAAACCTGTGATTAGTAGC	2640	+	AGG	0.000752264
GTTTGTTCGGCGAACTTCAAA	2724	-	AGG	0.00138417
AACACCAGAAAACACATATAG	2830	+	AGG	0.00201607
AAACAATTGATGGATTTGTGT	2871	-	AGG	0.00276833
ATATTACCGCAAAGATAATTT	2947	+	AGG	0.000842536
ATACATTGATTATTCACCAAC	2983	+	AGG	0.000601811
GAAAGCATAAAAAATGGTATT	3048	+	AGG	0.000270815
AGCATAAAAAATGGTATTAGG	3051	+	AGG	0.000661993
GTGAAGCATAATACTGCTACT	3088	-	AGG	0.000902717
TCAATATAAAACGAAAAACGG	3303	+	AGG	0.00108326
AGTCAAGATGTATTACGAAAT	3328	+	AGG	0.00138417
TTTTAAGCTATTCATTTTAAA	3391	+	AGG	0.00132399
TTGAAGAGAACACAGACGAAC	3540	+	AGG	0.0012638
TTAACTTAGTCATGAAATGGT	3573	+	AGG	0.000601811
GTAACTTATATCATTCGTCAT	3617	+	AGG	0.00312942
TCCACAAATAGAAATAGAGCT	3698	+	AGG	0.00105317
TGACAGAAACTATTGAGTACG	3786	+	AGG	0.00135408
CAGAAACTATTGAGTACGAGG	3789	+	AGG	0.00114344
AATATCGCTGAGAAAAATAAA	3882	+	AGG	0.00051154
TTTCGTCATTGACATTAACGA	3980	+	AGG	0.00141426
TGGAACAACGGTTACTGACGA	4004	+	AGG	0.00180543
TCTCATCTCCTGTAAAATTTG	4066	-	AGG	0.00147444
ATTTTTTACCTCAAATTTTAC	4075	+	AGG	0.000782355
TGTCAGTATGTACAGATTAAT	4241	+	AGG	0.000722174
CAAATTCCACTTTGTTATTAC	4283	+	AGG	0.00135408
CAACAAAGATAAAGATGATGA	4319	+	AGG	6.01811e-05
TTGCGCTTCAATAGTGATAGT	4339	-	AGG	0.00138417
TCTCAAAGTGATGTGTTAGCT	4404	+	AGG	0.00111335
CTTTGTTTCAAACGTATTAGA	4474	-	AGG	0.00129389
TTCTACTACGTCCGTAATGCT	4546	-	AGG	0.00219661
GTATTTAATTATGAAAATCAC	4626	+	AGG	0.000812445
GATTGAATTAGTTACTCGATT	4866	+	AGG	0.000692083
ATTGGTATCAAAATCTAAGCT	4889	-	AGG	0.00120362
ATGGAAATTCAATGAAGATGA	4965	+	AGG	0.000330996
AACATCATCGCCCTTTTTGTA	5003	-	AGG	0.00174525
CATTTATTAAACCTTACAAAA	5009	+	AGG	0.000361087
TTGCTTATCTGTCTTCGGAAT	5036	-	AGG	0.00177534
ATCCACTAAAAGCAGAAGTAG	5306	+	AGG	0.00123371
GACTGTTCTATGAAAGTTGCA	5488	+	AGG	0.000932808
CTTACTCGTTTCTACACTCAT	5540	-	AGG	0.00108326
ATAATGTGCCAGGTCTGCGTG	5633	-	AGG	0.00189571
CCGACTGCTTCATAATGTGCC	5644	-	AGG	0.00261788
ACATTATGAAGCAGTCGGCAG	5667	+	AGG	0.00237716
TCGTGGATAAAAGTTGATGAG	5812	+	AGG	0.0019258
GAGGCTCAATAAAATGTTGAA	5832	+	AGG	9.02717e-05
TCTTCCGCCAAGATGACGATT	5883	-	AGG	0.00141426
AAATCTCCGTTTAGTTAATAC	5967	+	AGG	0.000240725
TTTTTACAAAAGCTTTACCAT	5991	+	AGG	0.000451359
CTGGGTAATAGACATCAAAAA	6015	-	AGG	0.000601811
CTTTTTTGATGTCTATTACCC	6033	+	AGG	0.00210634
GAAAGTTTACTTATTGTTTCT	6095	+	AGG	0.00153462
TGTTAAAAGAATGTTAAAGTC	6108	-	AGG	0.000902717
ATTAAAGTGATTTAAAAACTG	6190	+	AGG	0.000300906
CATGTCTTACTTAACAAAAAA	6219	-	AGG	0.000692083
AATTAATAACCTAGTAAGGTT	6264	-	AGG	0.000872627
ATTTCAATTAATAACCTAGTA	6269	-	AGG	0.000571721
TTTAAAACCCCTAACCTTACT	6272	+	AGG	0.00141426
AACCGCTCTATATTTAACGGC	6388	+	AGG	0.00123371
AAACTTTGAAGCTTCTAGAGC	6577	+	AGG	0.000571721
AGAACCACAATTTTCTCTTCT	6585	-	AGG	0.00111335
TGGTTCTTGTAAATTATTTTC	6619	+	AGG	0.000932808
TAAATAACTTTATCCACATAA	6704	+	AGG	0.000661993
AATTATTGAAGGCGCATCAAA	6762	-	AGG	0.00051154
TATGGATCCTATTTTAGGTAA	6795	-	AGG	0.00108326
AATAATTATGGATCCTATTTT	6801	-	AGG	0.00123371
ATCAATACCTTTACCTAAAAT	6805	+	AGG	0.000661993
GATAATAAAATTATACCAGAA	6865	+	AGG	0.000270815
TAATTTAAGTGCTAAAGCTAA	6970	+	AGG	0.000962898
TGCCAATTGTCAGGACGACTT	6992	-	AGG	0.00225679
CGTGTATATTTGCCAATTGTC	7002	-	AGG	0.00330996
AGCTGAAAACGGTGTGTTTAA	7141	+	AGG	0.000361087
CGGAAAAACGGAAAACCGAAA	7246	+	AGG	0.000692083
AGTATTCGATAATTTCTTTAT	7357	-	AGG	0.000330996
GCAAGATGGAATCAAGATTTT	7460	+	AGG	0.000300906
GGAATCAAGATTTTAGGTTGG	7467	+	AGG	0.0015948
TTAGGTTGGAGGATTTTAAAA	7479	+	AGG	0.000330996
CCAAAAAGTGTTTCTGGTCTA	7535	-	AGG	0.00162489
CACTTTTTGGCAGTAAATTTG	7566	+	AGG	0.000481449
GTTGGTTGTATTTTTTGATTG	7577	-	AGG	0.00120362
ACGACGAAAGTTATTGGGATT	7647	+	AGG	0.00237716
CAATCCTTTTTCGACATGAGT	7713	-	AGG	0.00279842
TCAACCTACTCATGTCGAAAA	7726	+	AGG	0.000872627
ACCATTCGGGTGTTTTTTAGT	7782	-	AGG	0.0028586
GTTGCAAATGTGAAATCTATG	7839	+	AGG	0.000812445
AACAGCAATAGAGTACGTACA	7990	+	AGG	0.00141426
ACCAAAATCATTAATATTGCA	8029	+	AGG	0.00189571
GCTTTTGCGATAGCGTATGCT	8060	-	AGG	0.000391177
CGCAAAAGCAGTCAAAGCTAA	8092	+	AGG	0.00105317
CAGCATTGTTGATAACAGAGT	8290	+	AGG	0.00123371
AGAGTAATCGGAGACGATTTC	8417	+	AGG	0.000782355
ACGCTCAGAAACTCATAGATG	8501	+	AGG	0.00156471
AGAAACTCATAGATGAGGCAC	8507	+	AGG	0.00153462
GAGGCACAGGGCGATGAAAAT	8521	+	AGG	0.000692083
TCTGCAAGTTTTTGGATAAAT	8536	-	AGG	0.00147444
CCCCGCTATCGTCGAATATTA	8589	+	AGG	0.00252761
AAGATGGCACGGAAGATATTA	8654	+	AGG	0.000992989
AAATGAAGTTTATTCGCTCAC	8700	+	AGG	0.00165498
TGAGCGCCTTTGAATCGTTTT	8749	-	AGG	0.00273824
TAGTGACCTAAAACGATTCAA	8760	+	AGG	0.000330996
GCTTTTATATGAGCAAGAGCT	8793	+	AGG	0.000782355
GCAACGATATTTGATATTTAG	8824	+	AGG	0.00120362
TTAAATTTAACGAAACGTTCG	8867	+	AGG	0.000481449
GCGTGGACGAGGCGAGCCCAT	8876	-	AGG	0.00114344
TGTATTACGAAAGCGTGGACG	8888	-	AGG	0.000812445
TCGTCCACGCTTTCGTAATAC	8907	+	AGG	0.00129389
AAATCATAAAGCGTATATACA	8967	+	AGG	0.00213643
TGCGCGCTCTAGATTTAACTT	8981	-	AGG	0.00102308
CAAAAATAATCATGCGAGTTG	9227	+	AGG	0.00102308
ATACTGATATTCAACTTCTGT	9289	-	AGG	0.00177534
AAATTAGAAATGTAAATGTAG	9415	+	AGG	0.000571721
TACTCTTTTTGCAACCATTCC	9511	-	AGG	0.00252761
GCATGCCATAAGGTGCGTTTA	9560	-	AGG	0.00243734
CTCAGCTAAGCGCATGCCATA	9571	-	AGG	0.00174525
AGCAAAGAACGTGAAATAGCT	9651	+	AGG	0.00213643
TAGCTAGGCAACGACGTAAAG	9667	+	AGG	0.000932808
AAAGAGGTTGAACTACGTAAG	9684	+	AGG	0.0022267
ACCACAATTAGCATTTGCAAT	9934	+	AGG	0.00189571
CACCGTTAAAGAATGGTCATG	9984	+	AGG	0.000842536
GCTCTAAGAGATATCTGTATC	10109	+	AGG	0.000661993
GCATATCGTACCAGATTGGCA	10188	+	AGG	0.00231697
AGCAACATGGTTTGGAATACG	10259	+	AGG	0.000962898
AAGCAACTAACTTTATTTTAG	10288	+	AGG	0.00123371
AGAAAATCCGGAGCTATCACA	10379	+	AGG	0.00228688
AGGGAAAATATTTTTTTCAAC	10400	+	AGG	0.000601811
CTTTTTCAATATCAACTATGA	10484	-	AGG	0.00114344
GTTTGAAATGTACGAGATGGA	10556	+	AGG	0.00108326
TGAAATGTACGAGATGGAAGG	10559	+	AGG	0.00135408
TAAGATATAGAATGCTTTGGT	10630	-	AGG	0.00189571
TGATACAAAGACTTACTTTAT	10714	-	AGG	0.000692083
ATTTTGTGCAAAGTACGAATG	10797	+	AGG	0.000992989
CGTTCCAAACTGCAAGCATAG	10866	+	AGG	0.00174525
GCATAGAGGTCGAAAAAGTGG	10881	+	AGG	0.00306924
TCGAGTGTGGGACGAATATAC	10926	+	AGG	0.00195589
AGGAAGAATACACGATGTTGT	10947	+	AGG	0.00279842
TGTAGAACTTATGCAAAGTAC	11052	+	AGG	0.000962898
GCCAGACGATGAATCTGTAAT	11148	+	AGG	0.000782355
CCTCACAGTCATATCTAAGGA	11271	-	AGG	0.0012638
TTAACCTCACAGTCATATCTA	11275	-	AGG	0.00123371
CCTTCCTTAGATATGACTGTG	11288	+	AGG	0.00102308
TAGATATGACTGTGAGGTTAA	11295	+	AGG	0.00174525
TTGAATCATCACATTTATTGG	11327	+	AGG	0.00231697
TAACAGAATGAACTATGAAAC	11351	+	AGG	0.000451359
CTATGAAACAGGGGTCCAACT	11363	+	AGG	0.00213643
CAACTAGGTGTAATGGACGCT	11379	+	AGG	0.00144435
AAGAAAGCAAGTGCATGGGAT	11502	+	AGG	0.00240725
CGTATAACGGCAATGACACAG	11681	+	AGG	0.00132399
AGGGATTACTAAAAGAGATTG	11702	+	AGG	0.000872627
AAGCGTTTGATGAAATACTTG	11744	+	AGG	0.000692083
TATTCAACATTCAGTTAAAGA	11781	+	AGG	0.000722174
GTCAAGTTGTCTATAAATATG	11840	+	AGG	0.00108326
AAGTTGTCTATAAATATGAGG	11843	+	AGG	0.00141426
TCTATAAATATGAGGAGGCAC	11849	+	AGG	0.000571721
AAGAGTTATTACAAATACAAA	11907	+	AGG	0.000902717
ATTGAGTATTGCGAATCAAGT	12100	+	AGG	0.00174525
GCATACAAAAAGAAAATGAAA	12338	+	AGG	0.000571721
ACAAGATGGAACAGCAGACGC	12373	+	AGG	0.000300906
TGGAACAGCAGACGCAGGAAA	12379	+	AGG	0.000932808
AAGACATATTAGATCGAGTCA	12412	+	AGG	0.00201607
ACATATTAGATCGAGTCAAGG	12415	+	AGG	0.00168507
CACAACATTCAAAGATTCAAC	12466	+	AGG	0.00132399
ACTAAAGCTAAGAGTAATCAA	12509	+	AGG	0.00171516
ATCAAAGGTTTACAGTCGTTG	12525	+	AGG	0.00051154
AAGAAGCGAAAGAGAAGTACG	12561	+	AGG	0.000992989
GGTCAGTTGTATGAAAATATA	12617	+	AGG	0.000842536
TGTTAAAATTAAAACTATTTC	12660	+	AGG	0.000631902
TTGAATCAATCACACTTATTG	12809	+	AGG	0.0015948
CAGAGAACTTGTATTGAACAA	12980	+	AGG	0.00165498
ATATAGTTGGGATCAATGTTG	13006	+	AGG	0.000752264
TAGTTGGGATCAATGTTGAGG	13009	+	AGG	0.00102308
CTTTTTCGGGAATTTCATTTT	13034	-	AGG	0.000782355
TTCAATCTTAGCTTTTTCTTC	13094	-	AGG	0.00198598
TTCATTCATATTAGCCATCAT	13166	-	AGG	0.00165498
AATATGAATGAACATGAATTA	13195	+	AGG	0.000992989
GTAACTAGCCACTGTGTATAT	13350	-	AGG	0.00177534
CCAACACAAAGAAGTACATCA	13390	+	AGG	0.000240725
GATAGCGCAGACATACAAGCT	13526	+	AGG	0.00177534
CATACAAGCTAGGTTAAAAGT	13537	+	AGG	0.00165498
CGATCTTATACGAAGTAAAGA	13617	+	AGG	0.000661993
CTTACTAGCAATGTATGAGCT	13680	+	AGG	0.00162489
TGACGGCTAATGATGATGTAG	13736	+	AGG	0.00150453
AGCGATCAGTCTGATTTGATG	13783	+	AGG	0.00117353
AGTCTGATTTGATGAGGGCGG	13790	+	AGG	0.00129389
AGAGTCAATTGTTAATATGAT	13836	+	AGG	0.00108326
AGCAACGTTGCCGAAACCACA	13941	+	AGG	0.00165498
AAAGTTGAAGATGTTGTTGTG	13978	+	AGG	0.00102308
AGGCTTGAGAGAGCAAATAAA	13999	+	AGG	0.00111335
GGTATGCTCAGATGTTAAAAG	14021	+	AGG	0.00108326
TTTCTTAGAGTTATTGAAGAA	14094	+	AGG	0.000842536
TTATTGAAGAAAGGTTATAAC	14104	+	AGG	9.02717e-05
GTTTCTGTTCAATTTAGAGTT	14132	-	AGG	0.00114344
TAAACTACCCACCATATAGGC	14399	-	AGG	0.00141426
GAATTAAACTACCCACCATAT	14403	-	AGG	0.00051154
ACGTTCAATAAATGTGAAAGG	14452	-	AGG	0.000812445
GCTACGTTCAATAAATGTGAA	14455	-	AGG	0.000902717
AAATGCCCCTACATCTTGTGC	14480	-	AGG	0.00114344
CGTAGCTCCTGCACAAGATGT	14490	+	AGG	0.00156471
TAACTAGAGTAATTAACATAA	14532	+	AGG	0.000270815
GAAGCAAGAAAAGTTTGTGCT	14594	+	AGG	0.00123371
AGTTTGTGCTAGGACTCATAG	14605	+	AGG	0.00168507
TGACGCAGGGTATTCGACTAA	14654	+	AGG	0.00165498
GTACACTTTTTAAAAATCGGA	14710	+	AGG	0.0015948
AAAAATCGGAAGGTTTCCGGA	14721	+	AGG	0.00117353
AATCAAAATGGACACGCCAAA	14776	+	AGG	0.0015948
TTAGCCACTCATATTCTTCAA	14783	-	AGG	0.00258779
TTCATACCATCTAAACTAGCG	14868	-	AGG	0.000962898
TGGTATGAATAGAATGACGTT	14900	+	AGG	0.000842536
GAAGATTGAACAAATAGATAA	14978	+	AGG	0.000361087
TAATCACGGAGCAAAGCGTAC	15147	+	AGG	0.00051154
GCGAAAGATAGCAGACGAAGA	15219	+	AGG	0.00141426
TGCACCAGCAAGTATATATTG	15236	-	AGG	0.00177534
TGGCGTTCAAGTGGTTCAGAC	15372	+	AGG	0.0022267
TCACAGTAAAGTAAGTGGTAT	15396	+	AGG	0.00300906
AAGCGTCGTTAGCGCATGAAG	15461	+	AGG	0.00225679
CAACCAATGCTCGGGATGGTC	15530	-	AGG	0.00270815
GTACAGCAGTATACCTGCTTT	15581	-	AGG	0.000872627
TGAAAATACAGATCCTAAAGC	15585	+	AGG	0.000481449
ATAGATATAAAGAGTCTATTA	15656	+	AGG	0.000782355
TATTAAGGCTTCAACACCATC	15672	+	AGG	0.00180543
ACCAGCAAAGTATTCTTTGAT	15791	-	AGG	0.00346042
ATCTATTGTGTTAATAGGACG	15858	+	AGG	0.00117353
ATGGTAACTTTTATTTTATTG	15887	+	AGG	0.00111335
TCTAAATTCAGTGATGTATTC	15995	-	AGG	0.000962898
AAAGTAAACTATCGGGTGTAG	16067	+	AGG	0.000962898
ATATGGATAGGTTTAAGCAAG	16139	+	AGG	0.000692083
TTTTATAGGCTCTCCGTTTGT	16166	-	AGG	0.00138417
CACGTCATCAAATTCTTTTAT	16181	-	AGG	0.00150453
TTTCCCCCTCCTTAATCGTTC	16244	-	AGG	0.00261788
CATACTAAACCTGAACGATTA	16252	+	AGG	0.00258779
ACTAAACCTGAACGATTAAGG	16255	+	AGG	0.00201607
AATAGATGATATTGAAGCACA	16301	+	AGG	0.000421268
TATTAGAGCCTCAATATGCTT	16315	-	AGG	0.00153462
GAATATTGCCTAAGCATATTG	16324	+	AGG	0.00129389
TTTGAAACTGGTGGAAATGTA	16467	+	AGG	0.00129389
TTCATCTAAATCATAAGTAAC	16561	-	AGG	0.000421268
TTAGAAATAGTGTTGATGATG	16651	+	AGG	0.00135408
TGATGATGAGGATTCTGAAAT	16664	+	AGG	0.000120362
GCAATTTGCGGATATGGTGCT	16698	+	AGG	0.000962898
ATTGATACGAATGGTGATGTT	16731	+	AGG	0.00207625
CGCCAACAAAAATAACATTAT	16754	-	AGG	0.00183552
AAAGTAGCGCAATGAGTATGT	16792	-	AGG	0.00129389
TACTTATTATTATGTATTTCG	16889	+	AGG	0.00054163
TTATTATGTATTTCGAGGAGA	16895	+	AGG	0.00102308
TCCTATCATCTCTTTGTTGTT	16969	-	AGG	0.00189571
ACCTAACAACAAAGAGATGAT	16985	+	AGG	0.000451359
ATACCCATACCGCGTAACACA	17082	-	AGG	0.00418259
CGTAAGATGACAGCTATGTTG	17376	+	AGG	0.00162489
TTTATCTGCATTAAAGCGTAA	17417	+	AGG	0.000812445
TTACGAGTGAACTTAAATATC	17454	-	AGG	0.00153462
CGTTCTGAAACTTGTCCCTTC	17520	-	AGG	0.00174525
CACAAGTGCTAATTAACCTGA	17521	+	AGG	0.0015948
GGACAAGTTTCAGAACGAACA	17544	+	AGG	0.000902717
AGTTTCAGAACGAACAAGGTT	17549	+	AGG	0.00240725
TGCGTCACCTTCATCTATGTC	17635	-	AGG	0.00213643
CAAATTACCTGACATAGATGA	17645	+	AGG	0.00114344
ATGATATTGATGAGTATATCG	17705	+	AGG	0.00114344
ACTGAATTCAATAAATACAAC	17851	+	AGG	0.000421268
ATAAATACAACAGGCTCAATA	17861	+	AGG	0.000782355
CAATAAGGAGTTAACTCGTAT	17877	+	AGG	0.00204616
ACAATGTTGACTGATGACTAT	17902	+	AGG	0.00225679
TCATATAAATAAAGGCTCATA	17962	-	AGG	0.000872627
CTCGCCATTTCATATAAATAA	17971	-	AGG	0.00162489
AGTTTGATGTTCCGAGTAAAG	18026	+	AGG	0.00129389
CATTAAACGAATGAACTCAAT	18056	-	AGG	0.00147444
GATACGTATGCACATTACACA	18135	+	AGG	0.00165498
CACAAGGTATTATGAGTGGAG	18152	+	AGG	0.0019258
GCGTGTGGCTCGTAAAGAAGC	18237	+	AGG	0.000752264
AATCAAGTGGGTGTGTTGGGC	18416	+	AGG	0.00123371
GTGGGAGAAATATAAGCGAAA	18597	+	AGG	0.000962898
ACTCTATTATCTCTTCGTACA	18682	-	AGG	0.000932808
AAGCAGTTTAACGACATGCTA	18841	-	AGG	0.00141426
TTATGCACTTTTCGGACTGTT	18886	+	AGG	0.00201607
TCGGACTGTTAGGGTACGCGA	18897	+	AGG	0.00138417
TAGGGTACGCGAAGGGCAAAA	18906	+	AGG	0.00114344
AAGAAGTAAAAGATTATCTAA	18990	+	AGG	0.000481449
GGTGTCTGTTGATGACGTTAA	19024	+	AGG	0.00207625
AGGCTTTTTAGATACAGAAGA	19045	+	AGG	0.000962898
CGAATGATAACGATCTAATTC	19068	-	AGG	0.00129389
ATTAGATCGTTATCATTCGAA	19090	+	AGG	0.00189571
CATGGAAAGAGAAAAATCTTG	19122	+	AGG	0.000752264
TTTTTGTTCTTCTGATTGCTC	19161	-	AGG	0.00198598
AGTTAGAAAAACGCGACGCAG	19224	+	AGG	0.000932808
GAAGTTAAGAAGTAACGCGCT	19258	+	AGG	0.00138417
CGCCTAAAAATCTATCAACTA	19294	-	AGG	0.00261788
ATCCTTAGTTGATAGATTTTT	19309	+	AGG	0.000601811
CTTTTTGAACATACTTGTCAA	19363	-	AGG	0.0019258
CTTTGACAAGTATGTTCAAAA	19381	+	AGG	0.000631902
TTCAATGGACTTTACATTTGA	19452	-	AGG	0.00186562
TCAATATTAGAAAATAAAGTG	19509	+	AGG	0.000692083
GGCAACTCCAACATACACGCC	19544	+	AGG	0.00216652
CGGCGTTATTCCAGCAGAACA	19595	+	AGG	0.000601811
AAAATTTACTTACTTAGCAAA	19700	+	AGG	0.000330996
TACTTACTTAGCAAAAGGTGT	19706	+	AGG	0.000782355
TACGTTCCGTTTCTACCCAGT	19715	-	AGG	0.00141426
CATTTCTGCTTGTGCATATTC	19753	-	AGG	0.00349051
CTGCAAAAGATTTCTTTAATG	19849	+	AGG	0.000872627
GTAAAATGCCTCTGCAATTAG	19861	-	AGG	0.00105317
AGGTTAAACCTCTAATTGCAG	19870	+	AGG	0.000451359
ACCACTAGTTGAAGTGTTGTA	19924	-	AGG	0.00279842
TAGTGGTAAACCGCTTGTTGA	19958	+	AGG	0.00171516
TGTTGAAGGCGCAGAAGAGAA	19973	+	AGG	0.000932808
ATAGTAGCCATTAATGCCGAA	20016	-	AGG	0.00054163
CGCACGTTACGGTATCTTACA	20255	+	AGG	0.00189571
CAACGCTTAAACCAACTGAAT	20431	+	AGG	0.000932808
CGCTTAAACCAACTGAATAGG	20434	+	AGG	0.00135408
TTTTACCTTAATATCTTCTGC	20457	-	AGG	0.0015948
CTAATCCTGCAGAAGATATTA	20469	+	AGG	0.00153462
TGACTATTACTGTTACAAAGA	20508	+	AGG	0.00141426
ACAGTCTTGTCGGTTACAAAG	20547	+	AGG	0.00102308
GACGGAATACTAGAAGATGTT	20704	+	AGG	0.00273824
GACATACTTTTTGATTGAGTA	20756	-	AGG	0.00240725
TCAGGTCGTTGATAATACTCT	20788	-	AGG	0.000361087
CTTTAAATTCTTTTTAACTTC	20807	-	AGG	0.00144435
TAATACTCCACTAATGTAATC	20876	-	AGG	0.00144435
TTTCATCCGTTTAAATCAATA	20938	+	AGG	0.000692083
CCGTTTAAATCAATAAGGTAG	20944	+	AGG	0.00132399
ACTTCCAATAGAAATAGTGTG	20983	-	AGG	0.000240725
TATTGGAAGTATCAAAAAAGT	21014	+	AGG	0.000451359
TGTAAGCGATAAAACAATTAA	21065	+	AGG	0.00108326
TTTTAGTTGTTCAGATGTAGT	21085	-	AGG	0.000722174
GGTAAGTCGTAAGGTACATAT	21141	-	AGG	0.00114344
TTTAGCTATTGGTAAGTCGTA	21151	-	AGG	0.000571721
AAAACAATTTATTTGAGTATG	21190	+	AGG	0.000842536
GGGTAGAATCTTTAGTATTGT	21212	+	AGG	0.00183552
TTGTAGGCGATTCTGTAGATC	21229	+	AGG	0.00111335
TTAAACTACTACGACTTAAGC	21268	+	AGG	0.000872627
AATAGAAGAGTGGGTTAAAAA	21360	+	AGG	0.00051154
TTCTAAAAAACCTAAGTCAAC	21416	-	AGG	0.000300906
AGCATTAGCTCCTGTTGACTT	21423	+	AGG	0.00367105
CTTTGTAGCACGACTACCACC	21548	-	AGG	0.00225679
CTTGCGTCCTGCGTCAATTGC	21647	-	AGG	0.00297897
TTGGAACCCTGCAATTGACGC	21657	+	AGG	0.00111335
TTCGAGCAGTATTTTTCATAG	21691	+	AGG	0.00150453
ATATATTTGATTTGTAAGTTC	21725	-	AGG	0.000842536
ATCAACTAGTTTGTTAATGTT	21767	-	AGG	0.00288869
ATTAACAAACTAGTTGATGAT	21790	+	AGG	0.00156471
CACAGTTCGCTACACAATACG	21938	+	AGG	0.00234706
TAAGCTCATTTTAAGCGCGAT	21963	+	AGG	0.00225679
CTCGTAATTATCTATTTCTAT	21986	-	AGG	0.000752264
CTTAGTAAACCTGTCTATATC	22046	-	AGG	0.00340023
GCAGTATTCCCTGATATAGAC	22054	+	AGG	0.00120362
CAGACATAAAAAGAAAAACGA	22116	+	AGG	0.000722174
ATTATTAGCTGACTTACAAGA	22218	+	AGG	0.000692083
TGATTTAGCTGAAATAGTACG	22260	+	AGG	0.000481449
AGTGAAACACGCTGTACAAAC	22371	+	AGG	0.000812445
AGTTAAATGGAATACAGCAGA	22533	+	AGG	0.00120362
GAAAGAGTGGTTTGAAGCTGC	22575	+	AGG	0.00123371
GAATTTTTCGTATTCAACTGT	22586	-	AGG	0.00051154
TCTATGTAAACTAATAGATCA	22699	+	AGG	0.00153462
TCAATTTTTTTATAAAAAAAT	22718	-	AGG	0.000361087
TTTTATAAAAAAATTGAAAAG	22742	+	AGG	3.00906e-05
AGATAGCGAAGATGGGAGAAA	22887	+	AGG	0.000722174
TGGGAGAAAAGGAGCAATGCC	22899	+	AGG	0.000722174
ATGATTTCATCACTGAAAACG	23045	+	AGG	0.00165498
GGATACTTTGCCGTTATTACA	23067	+	AGG	0.00201607
AACAATAGTGGTTTTTTCAAG	23107	+	AGG	0.00120362
CACCGAATATGGCCAAAAGCG	23165	+	AGG	0.000571721
GGACAAAGAAATGACGAAAGC	23187	+	AGG	0.000692083
AAATGATGAAAGAGAATTACA	23216	+	AGG	0.000601811
TTATTTTTGAGTAATCGTGTA	23240	-	AGG	0.00240725
TTACACGATTACTCAAAAATA	23259	+	AGG	0.00054163
GCAACTGACAGCTAGATATTT	23282	+	AGG	0.00051154
TAGTGCTAACAATTCATGTTC	23296	-	AGG	0.00330996
AAGCCAATCACGCCATTCAGC	23323	-	AGG	0.00135408
GTGATTGGCTTATTGGTGGTC	23353	+	AGG	0.00168507
TGGCTTATTGGTGGTCAGGAT	23358	+	AGG	0.00219661
ATTAATAATTGTCTTTGATCT	23367	-	AGG	0.00135408
GGCTTAGTACAAGCTTCTAAG	23427	+	AGG	0.000722174
TTGTACACGAGCATAGCTACC	23485	-	AGG	0.000902717
AAGACGTGAACTCTTCAAAGA	23552	+	AGG	0.000692083
GGCTAACCTCCTTTCGATTCA	23571	-	AGG	0.00132399
AAGAAAATTCCTTGAATCGAA	23579	+	AGG	0.0015948
AAAATTCCTTGAATCGAAAGG	23582	+	AGG	0.000481449
TGCCATAAAATGAGTATCCAA	23593	-	AGG	0.0015948
AGAGATTTCCAAAGCAACGTA	23652	+	AGG	0.00135408
CCCCGCTAAAATGGCGGTTAA	23996	+	AGG	0.00144435
GAAGATTTAATAGATCTTAGC	24027	+	AGG	0.00054163
TGATTCCAGCAGATGGAAATT	24065	+	AGG	0.000812445
AAGTTCGGATTTTAGTAGCTA	24227	-	AGG	0.00114344
TCGGTACTATCTTCGCGCAAC	24268	+	AGG	0.00105317
TATCTTCGCGCAACAGGTCAA	24275	+	AGG	0.000631902
ATTAAGTACTGCCATTATTGC	24334	-	AGG	0.00129389
ACTTAATGCGGTTGGTGTATT	24368	+	AGG	0.00156471
TGTATTAGGTGGTGGCGTTTT	24383	+	AGG	0.00216652
AGTTGGCGCATTCTCTGTCGC	24410	+	AGG	0.000361087
TATCTTTAATGCGATGTCAGC	24590	+	AGG	0.000300906
TGCGATGTCAGCAGGTATCAG	24599	+	AGG	0.00108326
AAGCAAACGCACGCAAGTTTG	24682	+	AGG	0.00207625
CGGAGATTTATTGAACGCTGC	24776	+	AGG	0.00138417
GTTGTTCAAATTTGTGTCTCA	24845	+	AGG	0.000782355
GCCAAATATCTGACCAATCTT	24949	-	AGG	0.00469413
TAGAGCATGGTCAGAACAAGT	25082	+	AGG	0.00102308
AGAACAAGTAGGACAATCACA	25094	+	AGG	0.00210634
ACCGATTAACTGCATAATAGT	25138	-	AGG	0.00156471
ATCTAGTAATTTACTAGCTAT	25204	-	AGG	0.00117353
TATCGGTGTTATCGGTATTTT	25310	+	AGG	0.00051154
AGCAGTTTCCGGTGCGATTCA	25625	+	AGG	0.00147444
TTGTCCTAATACTTGTAATAT	25693	-	AGG	0.00216652
CATGCCTATATTACAAGTATT	25706	+	AGG	0.00355069
ACAAGTATTCATGCAAGTTTT	25730	+	AGG	0.00114344
TACAATTGCGTTCCAAGCCAT	25817	+	AGG	0.00207625
CGTAGCTGTCCAAATCATAGT	25853	+	AGG	0.00258779
GTTGCTTACTGGCGACTTCTC	25898	+	AGG	0.00141426
ATTAAACTTTATTATCACAAA	26168	+	AGG	0.00171516
TAAAAGAGTTGTCTCAAATGT	26258	+	AGG	0.00183552
AATTAATCGGCAAAGTAGCTG	26350	+	AGG	0.00234706
GCACAAAGTAGTCAGCGCGGT	26390	+	AGG	0.000631902
ATTCGTAAGTGGACACGGTGG	26450	+	AGG	0.00216652
TGGAGGTAGTAGCTTAGGTAA	26468	+	AGG	0.00138417
TAGAGGATAGCTCTTTATTAA	26522	-	AGG	0.00228688
CTATACTATCTGTCAAAGTAG	26540	-	AGG	0.00153462
TCTGTCTATAGAAGTACTTAC	26569	-	AGG	0.0015948
TCTAATCGTTACATTCACAAT	26638	-	AGG	0.00183552
TGAATGTAACGATTAGAAATG	26662	+	AGG	0.000722174
AGTTTCAACTTATTATAAGGG	26739	+	AGG	0.000722174
GCGCACGATATAGAAGTAATA	26777	+	AGG	0.00054163
TTCCAAGTGATTATAAGTGAA	26814	-	AGG	0.00054163
AGTAGTTGAATATAACGTTAC	26854	+	AGG	0.00054163
TGAATATAACGTTACAGGCGC	26860	+	AGG	0.000962898
ATCGTAACTATTCTGATATAG	26889	+	AGG	0.00144435
AAAAAAGTAGAGCTTAAGATA	26954	+	AGG	0.000872627
ATGTGAAGCATAAGCAATTTT	26970	-	AGG	0.000722174
TTTGCTGGACGTTTTTATTTA	27035	+	AGG	0.00144435
TGATGGACGACAACTTTTTGT	27154	+	AGG	0.00258779
TTTTGACACAACACAAACATC	27196	+	AGG	0.00237716
ATCAGGTACCGACCATTTTTC	27288	-	AGG	0.00327987
TTCGTTTGTAGGCAATCTATC	27306	-	AGG	0.000812445
CCTCTTATCACCTTCGTTTGT	27318	-	AGG	0.00291879
TGATAGATTGCCTACAAACGA	27325	+	AGG	0.00129389
CCTACAAACGAAGGTGATAAG	27335	+	AGG	0.000571721
GACATTTTACAACACTAACTC	27367	+	AGG	0.00120362
AAACTGATTAAACTGTGTTAA	27399	-	AGG	0.00117353
ATTCACTTTCTATACAGATAA	27493	+	AGG	0.00129389
AAGGAAATATCTCAGTTATTA	27513	+	AGG	0.000330996
CTATATTTAAATAACCTCTAT	27568	-	AGG	0.00051154
CGACGGTAAACATACCTATAG	27571	+	AGG	0.00153462
ACACAAATTATATTTTAGATA	27700	+	AGG	0.000962898
ACTTTTTAATAAAATTGGCAT	27712	-	AGG	0.000692083
CAATTTTATTAAAAAGTCTAC	27736	+	AGG	0.000180543
ATTAAAAAGTCTACAGGGTGT	27743	+	AGG	0.000601811
ACGCTATTAATGTTAGTACAA	27769	+	AGG	0.000842536
CGCGAGTACGTTTGACGCAAT	27845	+	AGG	0.00261788
GTGGACGATCACTCATGTTGA	27884	+	AGG	0.00213643
TCTACTATTGGCGAAAAAATA	27951	+	AGG	0.00129389
ATAAGGCTTGATATCAAAGCT	27969	+	AGG	0.00135408
TGGTAAATCCTAGAATTGTTA	27993	-	AGG	0.000992989
CTTGATGACCTTAACAATTCT	28002	+	AGG	0.00183552
GTTCTTCAATACTGTCTTTAA	28064	+	AGG	0.0019258
AAGTAGATGCATCTAAATTCG	28117	+	AGG	0.000992989
TGCATCTAAATTCGAGGGATT	28124	+	AGG	0.00168507
ACGATTAGAAATCTTTAAAAA	28160	+	AGG	0.000391177
TAAATGTTATACCTTTATTAA	28325	+	AGG	0.00105317
TCATCCATTAGCACAATTGAT	28409	+	AGG	0.00189571
CACGTAACGCTACAAAGTCTA	28520	-	AGG	0.00213643
TCTAACAACATCACCTATTTT	28564	-	AGG	0.00279842
TAGAGTGGTGGATTCTGCCAT	28601	+	AGG	0.00171516
CACTAAGCAAGATGTAGTATT	28685	+	AGG	0.00207625
GTAGTATTAGGAGACTTTACA	28698	+	AGG	0.00123371
GATTGGCGACTCTGTAGCTAG	28991	+	AGG	0.000601811
AACTAATTTCACAGAAATGTT	29027	+	AGG	0.000300906
TAAAACGACTAATCTTGCAAG	29066	+	AGG	0.00147444
AACAATGGCAACAGTTCCAAT	29096	+	AGG	0.00264797
TCAGTGCCTTGTAATATGATT	29157	-	AGG	0.00201607
TTGGTTACACGGTTATTGGGC	29204	+	AGG	0.00156471
TTATTGGGCAGGCGTACCGAT	29216	+	AGG	0.00135408
TAACTTCAATTGCAGAACAAA	29258	-	AGG	0.00114344
GCGTATTGTTGTACCACTCAT	29338	-	AGG	0.00117353
AGACACGGACAAAAACAAACT	29384	+	AGG	0.000481449
ACAAACTAGGGTTAACACTTG	29398	+	AGG	0.00264797
AAGCCATACAATCCAGCTTTT	29499	+	AGG	0.000842536
CTTTTAGGAAAGCGAGCATGG	29515	+	AGG	0.00195589
AACCTCGTGACCTTTTTCGTT	29533	-	AGG	0.000902717
CGGCTTACACCCTAACGAAAA	29540	+	AGG	0.00198598
ACCCTAACGAAAAAGGTCACG	29548	+	AGG	0.000601811
TTATTATGTACGAGTTAATCA	29572	+	AGG	0.000210634
TATTACAGTTTTTACGACTAA	29598	+	AGG	0.00141426
TACAGTTTTTACGACTAAAGG	29601	+	AGG	0.00051154
TACAAGTTTACATTCAATGAC	29648	+	AGG	0.00168507
TAACTATCGCTTGTTAGATGA	29699	+	AGG	0.00264797
AGACGCGCGTATTGATAATAC	29897	+	AGG	0.00171516
CACTAGATGCTTTCACTAAAA	29968	+	AGG	0.000752264
CATATAAATAATTTTCGTTCT	30112	-	AGG	0.00165498
TTATATGACGCAAGCTCGTCC	30146	+	AGG	0.000391177
AGAATTCGTTGAACTTTGTTG	30490	+	AGG	0.00111335
AAGTGCTGACGATATTGATAA	30518	+	AGG	0.00195589
TGTATCTGAAGTGTATTCCAT	30556	-	AGG	0.00147444
ATCATAAGTGATACCTTGCAT	30583	-	AGG	0.00129389
TTCAGATACACAACCTATGCA	30587	+	AGG	0.00120362
ATCGAAACCTTGTAAGTAGTT	30652	-	AGG	0.00111335
AGCCAACCCTAACTACTTACA	30662	+	AGG	0.00141426
CGGTGTGAATAATAACTTTAA	30737	+	AGG	0.000872627
AAGGAGACTTCCAAGAAGCTG	30757	+	AGG	0.00120362
TATGTATTACGATCTAGAAAC	30788	+	AGG	0.000180543
AGGACGCAAAGCGCTTTTAAT	30809	+	AGG	0.00117353
TGAGTGATGTCTGTTGTTACC	30829	-	AGG	0.00132399
AATTTATTCCATCGGCCAAAG	30869	+	AGG	0.00162489
TGAATCAGTCATCGATACTTG	30904	-	AGG	0.00294888
TCAAGTATCGATGACTGATTC	30923	+	AGG	0.00237716
ACCGAAAGCGTTTAGAGATGC	31061	+	AGG	0.00138417
TAGAGCACCATTATAGTGTCC	31087	-	AGG	0.00171516
AGTACTTACCAGAAACAGCAC	31133	+	AGG	0.00129389
TGATAATTTTGTAATATTCTT	31243	-	AGG	0.000661993
TGCAATACCTTTAAAGTCTTT	31333	-	AGG	0.00240725
TGATTTTCCTAAAGACTTTAA	31343	+	AGG	0.000932808
TAAAGACTTTAAAGGTATTGC	31352	+	AGG	0.000180543
TTGGTAAATGGAGTTTATTCG	31489	+	AGG	0.00123371
AATGGAGTTTATTCGAGGGAA	31495	+	AGG	0.00147444
CAGTTTCTATGAATCAGATAG	31615	+	AGG	0.00150453
CGATGATTATAACGTAGATAG	31729	+	AGG	0.000661993
GAATGAATTTTTAAAACATTC	31819	+	AGG	0.00102308
AATTTTTAAAACATTCAGGCA	31824	+	AGG	0.000661993
ATTCAGGCAAGGTGCATGCTC	31836	+	AGG	0.00168507
AGTGAATGATAGTGCGACAAA	32062	+	AGG	0.00180543
GTTGTTGAATTACCTTTAACA	32234	-	AGG	0.000902717
CAATGGCGCTGACCTTGTTAA	32239	+	AGG	0.0022267
TGCGCCAGAAAAGACGGATAT	32401	+	AGG	0.00367105
GTCATCAACACCATCTTGTCC	32421	-	AGG	0.00228688
GGCAACAACATAAGATGACAG	32727	+	AGG	0.00207625
AGTTAACTTAAATAATGCGCA	32770	+	AGG	0.000752264
AACAAGAGTGCCGGATTTACC	32830	+	AGG	0.00273824
CAGGTAGCGTTGAAAGTTATG	32850	+	AGG	0.00156471
GTAAATCTTTTTAGAGTTATA	32910	-	AGG	0.00123371
TACCGTTGATTTATGTTCATT	32979	-	AGG	0.00132399
GTTGGTAAGTGGAACTTATCC	33094	+	AGG	0.000752264
CTTATCCAGGTGGCGTTATTG	33108	+	AGG	0.00231697
TTTACTCAATTGAATCGCGTT	33135	-	AGG	0.00249752
TAACGATGTGTACTTTGATTT	33262	+	AGG	0.00102308
GAACTCTTCTTTAAATTTAAT	33428	-	AGG	0.00123371
GTTAGTGAAAACAAACTTTCT	33455	-	AGG	0.000722174
GTGCGTCAGATTTAAGTGATG	33560	+	AGG	0.00174525
AAACTAACAAAACAAATACTG	33695	+	AGG	0.00264797
TCACTGGTGAAAAATATCCAG	33857	+	AGG	0.00111335
AGGCAAAAGATGAAAAGTCAC	33878	+	AGG	0.000391177
AAGTCACAGGTGTAATGCTTG	33892	+	AGG	0.0012638
CTTTTTAATTTAACACAAAGT	33916	+	AGG	0.000872627
CACTCTCAATGAGATTAAATT	34024	+	AGG	0.000812445
AAAACTTTAGATGCTATCCAG	34085	+	AGG	0.000992989
AATGTGGATTCTCGGTTTGAT	34168	+	AGG	0.00120362
AGAACTATTTTTGGTATTTAA	34226	+	AGG	0.000902717
ACTATTTTTGGTATTTAAAGG	34229	+	AGG	0.00135408
GGAGGTGATTACCATGCTTAA	34248	+	AGG	0.00102308
TACCATGCTTAAAGGGATTTT	34257	+	AGG	0.00111335
CTTTTTATTTTGATTGAAATG	34352	+	AGG	0.00189571
AGGCTTTCTAGTCTTTGGGTT	34375	-	AGG	0.0022267
CTCCACCACTTCACTAGCTGT	34396	-	AGG	0.00529594
GCAAAGTCGAATATTGGTAAG	34440	+	AGG	0.000782355
ATATCTTTTAAAAATAAAGTT	34489	-	AGG	0.000722174
TTGTAACATGGGGCAATGCTA	34537	+	AGG	0.00105317
ACGATAGAATCGGAAACCCTT	34564	-	AGG	0.00397196
TGGCTAATTACAGATATCCTA	34564	+	AGG	0.000902717
GTGCCAAACTGCGATGTCTCC	34612	-	AGG	0.000451359
GTCCGAACCTATTCCGTTGCC	34636	-	AGG	0.00141426
TTGGCACCCTGGCAACGGAAT	34646	+	AGG	0.000992989
CGGACACACCGCAATAGTAGT	34676	+	AGG	0.00273824
GGTTAATTCTAATAGTTGGAC	34742	+	AGG	0.000300906
AAAGCCTGTAACACTTACATA	34774	-	AGG	0.00189571
ACACCCTTATGTAAGTGTTAC	34787	+	AGG	0.000872627
GCTAGTATCTTTTGAATATGG	34804	-	AGG	0.00153462
TGAACTTGTATCAGTACTACT	34831	-	AGG	0.000330996
TGATGAACGCTCAGATATTCA	35012	+	AGG	0.00111335
CGCATTTATATGTCGATAGAG	35122	+	AGG	0.00129389
TACTTCAATAACTAGCCAATT	35173	-	AGG	0.00267806
ACGTGGTGTTTGGTTATTGTC	35273	+	AGG	0.000391177
ACTTATCTGAAACGACGTTAA	35308	+	AGG	0.000782355
TTTCATACTACGCCAAATATT	35320	-	AGG	0.00105317
TAATTACGACTTGATTAAGCA	35369	+	AGG	0.000962898
AGTTGACAGTGCGTCCACACG	35528	+	AGG	0.00183552
TGGTTTTTCGTCTGATGGAGT	35536	-	AGG	0.00291879
ATGCTATCAAATGCTTAATTT	35741	+	AGG	0.0015948
GCTTAATTTAGGCAAGTATCA	35753	+	AGG	0.000752264
TGCGCTTAACAAAATACTTAA	35789	+	AGG	0.000812445
TAACAAAATACTTAAAGGAAA	35795	+	AGG	0.000601811
AAAAGGAACGCTCGACGGACA	35813	+	AGG	0.00228688
AGCAAACGTCATTGCATAATC	35971	-	AGG	0.000571721
AATGACGTTTGCTAAAAATAA	35999	+	AGG	0.000752264
GCGGTGCTAGCTTCGTAAGAA	36052	+	AGG	0.00171516
AAGAAAGGATTACATCAATAA	36068	+	AGG	0.000842536
CCACTCTGTAGCTGGATTCTT	36106	-	AGG	0.00168507
ATATAAACAAATCGGCTTAAA	36179	+	AGG	0.000451359
TTAAAAGGTATCTACTTCACA	36195	+	AGG	0.00102308
AAAAAATGATGGTGTTGACTT	36278	+	AGG	0.000872627
AATAGGTATCAATGACAAACA	36353	+	AGG	0.000330996
TTCCATAAACAAATGTAATCT	36391	-	AGG	0.00138417
TTTACAACATCGTCGATAATA	36441	-	AGG	0.000150453
TATTATCGACGATGTTGTAAA	36461	+	AGG	0.00114344
TAACCTTTTTAGGTATCTTGT	36476	-	AGG	0.00102308
AGCGTGTTTGATAACCTTTTT	36487	-	AGG	0.0015948
TTACCTACAAGATACCTAAAA	36490	+	AGG	0.0015948
AAAGAATGAAAGTAGATTTAA	36755	+	AGG	0.000571721
AAGTAGATTTAAAGGTGCGAA	36764	+	AGG	0.000210634
ACCTGCTTCACCTTTTGCACC	36793	-	AGG	0.000962898
ACCGGGACAACCTGGTGCAAA	36800	+	AGG	0.00168507
ACCTGGTGCAAAAGGTGAAGC	36809	+	AGG	0.000932808
AGCAGGTAAAAAAGGAGAACA	36827	+	AGG	0.000752264
AATTTGCCACATTTTAGTGTC	36871	-	AGG	0.00156471
ATTGATTTTGTCCAATAACTC	36925	-	AGG	0.000571721
AATCAATATCGCAAATGTTGA	36959	+	AGG	0.00186562
TCTTAATGTGTTCATAGATTC	37069	-	AGG	0.00183552
AAGTTAGTACAGAAGATTTTG	37174	+	AGG	0.000932808
ACCGACGGTTAAAATTTGGAC	37328	+	AGG	0.000722174
CTTAATTAAGTAAAGTGTATT	37372	-	AGG	0.00051154
CTAATACACTTTACTTAATTA	37390	+	AGG	0.000661993
TTAAGGGGTGATTTTTATGGA	37408	+	AGG	0.000270815
TGTAAAGAAACTTATTTACGA	37444	+	AGG	0.000421268
CCGGATATTTATTTTTAGGTA	37522	-	AGG	0.00147444
GCTATCCGGATATTTATTTTT	37527	-	AGG	0.000571721
TGTCACCTGATAACTTTTATT	37593	-	AGG	0.000932808
TTGAACCTAATAAAAGTTATC	37605	+	AGG	0.000451359
AATGTACGTAGCGGTATAATG	37640	+	AGG	0.000932808
GAGGGTTTCGCAAACTAATTT	37660	+	AGG	0.00138417
TAATTTAGGTTCAAGTGATTT	37675	+	AGG	0.00132399
TTCAAGTGATTTAGGAATATC	37684	+	AGG	0.000932808
AGTGACATACAACATCCCTGA	37734	-	AGG	0.00324978
TATCAACTTTAGTAATCCTTC	37735	+	AGG	0.000391177
CACTATAAGTGATGTTTATTC	37771	+	AGG	0.00054163
CGTTTTTTTATTTTGGAAAAA	37842	+	AGG	0.000240725
AAATCAATTCTTAGCGAATAA	37925	+	AGG	0.000752264
AGATAATCCAACATCTCAAGA	38027	+	AGG	0.000842536
AAGTAAATATAGAAAAGCAAC	38090	+	AGG	0.000330996
AGGTGTCATTACTTCTTTAAT	38104	-	AGG	0.00174525
ATTTGTGTCGTTCATATTCGT	38125	-	AGG	0.00243734
TATGAACGACACAAATGATTT	38150	+	AGG	0.0012638
ACGACACAAATGATTTAGGGT	38155	+	AGG	0.00213643
AAAATGGTTTGACAATTCATT	38215	+	AGG	0.00111335
TATGTTCTTTATGTTAGCGAC	38293	+	AGG	0.000902717
TTTATGTTAGCGACAGGCGAA	38300	+	AGG	0.00120362
AGCGACAGGCGAAAGGCTGCA	38308	+	AGG	0.000391177
TGGTCAAAACTGGAACGGTAA	38518	+	AGG	0.0019258
CACAGTTTCAGGACCCCAACC	38547	-	AGG	0.000962898
AACATGTCTTGTCACAGTTTC	38559	-	AGG	0.00258779
GACAATCCAATGTATTTTATT	38609	+	AGG	0.000842536
ATTGCCAACGCTTAAGTTGTT	38625	-	AGG	0.000872627
AAGCGTTGGCAATAAAGCTAA	38653	+	AGG	0.00105317
AGCAAGCGACTACAAAAAAAG	38685	+	AGG	0.000481449
GGCTACAAGCATAATTTTTTT	38703	-	AGG	0.00117353
TGTTCCGTTTCCTACTGCTCC	38745	-	AGG	0.00210634
TTATAACGATCCTGGAGCAGT	38752	+	AGG	0.00219661
TCTTAAATACTTAGCGATATT	38802	-	AGG	0.0022267
CGCTAAGTATTTAAGACATGC	38827	+	AGG	0.00051154
TACTGCATACGGTGTTAATGT	38905	+	AGG	0.000361087
AGAAATACATTTAGACGCAGC	38986	+	AGG	0.000752264
AAATAACTTAGGACAAATAAG	39094	+	AGG	0.000481449
AACATTTAGTAAATCATTACG	39108	-	AGG	0.000872627
AAATTATCGTTTATCTGAATT	39172	+	AGG	0.000270815
ACCAGCTACCAAACCACCTAT	39267	-	AGG	0.00177534
TGCGATTCATGGTAAGCCTAT	39268	+	AGG	0.000932808
AAAAAATCCACCAGTGCCAGC	39334	+	AGG	0.000571721
ATTGCCTTGTTCTTTTTTATA	39366	-	AGG	0.00228688
TGTCCCTTATAAAAAAGAACA	39379	+	AGG	0.000752264
TTACACAGTAGCTAATGTTAA	39406	+	AGG	0.00180543
TTCAACTAATTCAAGAATTAC	39451	+	AGG	0.000150453
ACAACGTCGTTATATAGCGAC	39562	+	AGG	0.000872627
GTCGTTATATAGCGACAGGAG	39567	+	AGG	0.00207625
TAGCGACAGGAGAGGTAGACA	39576	+	AGG	0.000391177
GACAGGAGAGGTAGACAAGGC	39580	+	AGG	0.000361087
AAATTTTGCTACATTAATTAT	39660	+	AGG	0.000571721
GAGAAATGTTAAAAAGTGTAT	39712	-	AGG	0.000451359
CAAGATTTAAATGTAGATAAC	39754	+	AGG	0.000661993
ATTTAAATGTAGATAACAGGC	39758	+	AGG	0.000361087
CATAACAAAAAACTAGCCCGA	39803	-	AGG	0.00138417
AGTGACATGCTTGGGTGAACA	39861	-	AGG	0.00150453
GTGAACTATATAGCCGGGCAG	40028	+	AGG	0.00117353
GTATCTGACTGTTGGTCCCAC	40056	+	AGG	0.00183552
TATATGTATCGAGTGATGACA	40072	-	AGG	0.00102308
ATCTGTGGTTTTGTTGGTTGT	40163	-	AGG	0.00156471
TAACCACAATCCTAAATTAAT	40187	-	AGG	0.00186562
AACCACAGATCCTATTAATTT	40194	+	AGG	0.00111335
GCGTTTTTTTGGGGCAAAAAA	40234	+	AGG	0.000330996
AAAGGGCAGATTATTTGAAAA	40253	+	AGG	0.000661993
AACGCTTGTGGAAAAGCTAAA	40280	+	AGG	0.000631902
TCCAAAAACACTGTTGTATCA	40303	-	AGG	0.00147444
TGACCGGTTTACCATCATACA	40364	+	AGG	0.00210634

## Sheet: Fig3B-NAGG spc LibraryInfection
Spacer Seed Sequence	Position in ФNM4ɣ4 (bp)	DNA Strand	PAM Sequence	freq -ФNM4ɣ4	freq +ФNM4ɣ4	Enrichment Ratio	N-PAM	A	C	G	T										N-seed	A	C	G	T						N(seed)-N(PAM)	AA	CC	GG	TT
CTTTGTAACAACTGATATTAA	21	-	AAGG	0.00065362	0.000333908	0.51086	A	0.51086	0.113727	0.144744	1.66187										A	0.51086	2.07017	1.66187	0.361859						AA	0.51086	0.0334024	4.16138	0.780481
CTTTAATATCAGTTGTTACAA	39	+	AAGG	0.000192241	0.000250431	1.30269	A	1.30269	0.105542	2.60539	0.185569		t-Test: Two-Sample Assuming Unequal Variances								A	1.30269	0.199647	0.185569	0.144744		t-Test: Two-Sample Assuming Unequal Variances				AA	1.30269	4.79674	0.556707	0.387706		t-Test: Two-Sample Assuming Unequal Variances
TAGCGTCTTTAAAAATAAAAA	68	+	AAGG	0.000153793	0.000695642	4.52324	A	4.52324	0.0172314	0.248132	0.0742276										A	4.52324	0.896033	1.10462	0.24124						AA	4.52324	0.196438	3.28086	4.17889
AAAATAAAAAAGGGCAGAAAA	79	+	AAGG	0.000576723	0.000333908	0.578975	A	0.578975	0.0629321	0.170287	0.723719			N	A						A	0.578975	0.723719	4.71925	0.248132			Enrichment Ratio	A		AA	0.578975	0.289487	0.79609	2.73405			Enrichment Ratio	AA
TAGAAAAACTTGTGTACTAAA	93	-	AAGG	0.00065362	0.00347821	5.32146	A	5.32146	0.103388	4.16138	1.13383		Mean	1.229	2.14018						A	5.32146	3.1503	4.16138	0.170287		Mean	1.22794	1.13194		AA	5.32146	0.246722	3.41182	3.73921		Mean	1.22794	2.1728
GAGATGAAAAAACGACTATAA	165	-	AAGG	0.000999654	0.00356169	3.56292	A	3.56292	0.0328963	0.556707	1.10462		Variance	2.46611	3.18837						A	3.56292	0.0413554	0.556707	0.780481		Variance	2.46324	2.18386		AA	3.56292	0.0499116	0.452324	2.02095		Variance	2.46324	2.82364
AAAAGCAATTATGAAAAGAGT	194	-	TAGG	0.0010381	0.00172519	1.66187	T	0.361859	0.024124	4.29755	0.24124		Observations	679	231						G	0.0742276	3.01549	3.25673	8.25039		Observations	680	249		GT	3.3472	0.7999	2.11326	0.457085		Observations	680	103
AAAGTTACTACTCACACACTA	259	-	AAGG	0.000692068	0.000250431	0.361859	A	2.07017	0.0964958	3.28086	0.780481		Hypothesized Mean Difference	0							T	3.3472	0.0452324	0.0172314	0.113727		Hypothesized Mean Difference	0			TA	0.0402066	0.330393	2.33198	3.46351		Hypothesized Mean Difference	0
TATTTAATGATTCTGCAGCTG	308	+	GAGG	0.000192241	2.78257e-05	0.144744	G	0.199647	0.0334024	0.79609	0.0516942		df	359							T	2.60539	1.01321	0.323769	0.410467		df	466			TG	0.394756	0.185569	1.06342	0.448016		df	130
GGAAATCCTATGCAAGGCAGT	331	-	TAGG	0.00149948	0.000278257	0.185569	T	0.896033	4.79674	1.01321	4.71925		t Stat	-6.90084							G	0.0402066	0.0782399	3.28086	0.387706		t Stat	0.862362			GT	1.44744	0.413554	2.28543	3.30843		t Stat	-5.3633
TTGCCAAGGAAATCCTATGCA	338	-	AAGG	0.00165327	0.00342256	2.07017	A	3.1503	0.0904648	3.41182	0.387706		P(T<=t) one-tail	1.1746e-11							C	1.13383	0.111341	0.79609	4.17889		P(T<=t) one-tail	0.194466			CA	0.0638575	0.17858	0.977998	0.924752		P(T<=t) one-tail	1.80933e-07
GTTTATCCTACTGCCTTGCAT	342	+	TAGG	0.00149948	0.000111303	0.0742276	T	3.3472	0.0603099	0.0748674	0.12062		t Critical one-tail	1.64911							A	0.394756	0.100516	0.15733	2.73405		t Critical one-tail	1.64813			AT	4.37571	1.60252	1.22475	0.486638		t Critical one-tail	1.65666
GTTTATATTCACAACTTGCCA	353	-	AAGG	0.001115	0.000222606	0.199647	A	0.24124	0.190452	0.677027	0.323769		P(T<=t) two-tail	2.34921e-11							C	1.44744	0.0334024	3.41182	0.0748674		P(T<=t) two-tail	0.388932			CA	4.64031	1.20137	0.336012	2.32624		P(T<=t) two-tail	3.61867e-07
AGAAAAATCGCCATCAATTCA	454	-	AAGG	0.00161483	0.00144694	0.896033	A	0.0402066	0.126364	0.00804132	4.17889		t Critical two-tail	1.96659							C	0.24124	4.79674	1.75216	3.73921		t Critical two-tail	1.96507			CA	4.50679	0.0986889	0.86157	2.89487		t Critical two-tail	1.97838
AGGTATGACTTTGGCCGAACT	479	-	TAGG	0.00199931	0.00144694	0.723719	T	0.394756	0.0258471	0.0822408	2.73405										C	0.0638575	0.0986889	0.0371138	0.668891						CT	2.8225	0.0402066	4.62067	3.58413
GAAACAATCAAGAGAAAAACA	500	-	AAGG	0.00065362	0.0020591	3.1503	A	1.44744	0.0804132	0.153516	3.01549		t-Test: Two-Sample Assuming Unequal Variances								C	0.0516942	2.05054	1.0094	0.00804132		t-Test: Two-Sample Assuming Unequal Variances				CA	1.99023	0.0413554	2.67219	0.663409		t-Test: Two-Sample Assuming Unequal Variances
ATAATAGAACTATCAAGTAAA	556	-	AAGG	0.000307586	0.00102955	3.3472	A	8.25039	0.196438	0.361859	0.15733										A	4.37571	0.0571357	5.71738	2.02095						AA	0.482479	0.639285	1.88167	0.0402066
TTACTTGATAGTTCTATTATA	577	+	AAGG	0.00149948	0.000361734	0.24124	A	0.0638575	0.168868	0.452324	0.0301549			N	C						T	0.105542	4.58355	3.00622	0.361859			Enrichment Ratio	C		TA	0.723719		0.690822	5.30727			Enrichment Ratio	CC
CTTATCATGATGTTACAAAAG	637	-	GAGG	0.000192241	0.000500863	2.60539	G	4.37571	0.0827107	0.0206777	0.0452324		Mean	1.229	0.186086						A	4.64031	0.160826	0.0904648	0.457085		Mean	1.22794	1.14023		AG	3.64875		8.92586	1.44744		Mean	1.22794	0.69442
AGATTACTTACGTAATGCGAA	676	+	AAGG	0.000692068	2.78257e-05	0.0402066	A	0.410467	0.18093	0.0571357	0.0402066		Variance	2.46611	0.225942						A	0.12062	0.271394	0.452324	2.99586		Variance	2.46324	1.92483		AA	5.78975		2.6364	1.48919		Variance	2.46324	1.39323
TTTCAAAAGTTTAGTATCTAT	698	-	TAGG	0.00115345	0.00130781	1.13383	T	0.0413554	0.0603099	0.0706067	1.0094		Observations	679	118						A	4.50679	0.217116	3.15541	0.0603099		Observations	680	109		AT	2.03957		2.66871	0.361859		Observations	680	16
TTGACACCAATTTCTTCAGAA	757	-	AAGG	0.00126879	0.000500863	0.394756	A	4.64031	0.24124	0.18093	0.0782399		Hypothesized Mean Difference	0							A	4.29755	0.0516942	1.76168	3.46351		Hypothesized Mean Difference	0			AA	5.1217		5.78975	0.0268044		Hypothesized Mean Difference	0
AAATACCATTTATTACCGGGT	825	-	TAGG	0.000730516	0.000806945	1.10462	T	3.25673	0.0904648	0.212858	3.73921		df	606							G	0.0629321	0.47416	3.95633	0.448016		df	156			GT	3.90808		4.70417	1.68868		df	16
AAAAATATCTCTTCCTTCTTG	869	-	GAGG	0.00134569	0.000333908	0.248132	G	4.50679	0.191573	0.0516942	0.111341		t Stat	14.0033							T	2.8225	4.16762	0.782798	3.30843		t Stat	0.601285			TG	0.532146			0.344628		t Stat	1.77154
AACTCGACGACCAAGATGTTG	1077	+	GAGG	0.00065362	0.000111303	0.170287	G	2.8225	0.160826	0.47416	0.083506		P(T<=t) one-tail	4.19363e-39							T	0.103388	0.196438	3.96322	0.0425717		P(T<=t) one-tail	0.274261			TG	0.766926			0.379091		P(T<=t) one-tail	0.0477562
AAGTTATTCAAAAATCACGAA	1154	+	AAGG	0.000499827	0.000723468	1.44744	A	1.99023	0.111341	0.101575	0.0176517		t Critical one-tail	1.64737							A	0.0301549	0.0964958	1.51571	0.0206777		t Critical one-tail	1.65468			AA	0.995113			0.375262		t Critical one-tail	1.74588
AGATTCCAATACTACGTTAAT	1461	+	TAGG	0.00115345	0.000278257	0.24124	T	1.75216	0.0473461	3.25673	2.02095		P(T<=t) two-tail	8.38726e-39							A	1.99023	0.97702	2.11326	0.0571357		P(T<=t) two-tail	0.548523			AT	1.03388			0.323769		P(T<=t) two-tail	0.0955123
CGTTGTAGCTTTTCTAGCTTT	1646	-	TAGG	0.00196086	0.00153041	0.780481	T	0.0371138	0.144744	0.915291	0.904648		t Critical two-tail	1.96389							T	0.0328963	0.542789	0.228543	0.924752		t Critical two-tail	1.97529			TT	0.348457			3.85983		t Critical two-tail	2.11991
AATGTTGTTATCAAATATTTA	1713	-	AAGG	0.000192241	0.00158606	8.25039	A	5.71738	0.110131	0.389695	0.0986889										T	0.0402066	1.92238	2.33198	0.0706067						TA	0.79609			0.755185
ACGAACAACATTATACACGAA	1758	+	AAGG	0.00261448	0.000166954	0.0638575	A	3.00622	0.140723	0.224602	0.457085		t-Test: Two-Sample Assuming Unequal Variances								A	0.024124	0.0775413	0.187631	0.190452		t-Test: Two-Sample Assuming Unequal Variances				AA	4.12647			0.298534		t-Test: Two-Sample Assuming Unequal Variances
TTGAAGCATTTCAAAGAAAAT	1938	+	TAGG	0.000538275	2.78257e-05	0.0516942	T	0.668891	0.643305	0.542789	2.05054										A	0.0964958	0.160826	2.28081	0.18093						AT	2.73145			3.6789
TAAACATGTTGCGATGATGTC	2048	+	CAGG	0.00269138	0.000306083	0.113727	C	0.482479	0.12062	0.124066	0.0571357			N	G						T	0.482479	0.750523	1.06342	1.4584			Enrichment Ratio	G		TC	2.95055			2.13556			Enrichment Ratio	GG
GATGATGTCAGGTACAGAAAA	2060	+	AAGG	0.00249913	0.0109355	4.37571	A	0.100516	0.0164482	2.11326	3.46351		Mean	1.229	0.980783						A	0.083506	2.58869	3.6722	5.1565		Mean	1.22794	1.62753		AA	2.22683			4.25717		Mean	1.22794	2.46738
TCCACACCCTTGCGTTTAATA	2334	-	AAGG	0.00257603	0.00105738	0.410467	A	0.723719	0.271394	0.506603	0.458355		Variance	2.46611	1.7202						T	0.677027	1.08558	2.28543	0.486638		Variance	2.46324	3.66015		TA	1.04749			0.723719		Variance	2.46324	4.33762
ACGGATTCCTTATTAAACGCA	2344	+	AAGG	0.00134569	5.56514e-05	0.0413554	A	3.64875	0.383145	2.17116	0.448016		Observations	679	133						C	0.0176517	0.316627	0.278353	2.32624		Observations	680	123		CA	2.00573			1.99023		Observations	680	22
ACGTTCCATTGAATACTGTGT	2368	-	TAGG	0.00184552	0.00870944	4.71925	T	2.99586	0.206777	2.33198	3.30843		Hypothesized Mean Difference	0							G	0.0822408	0.18093	0.191573	0.101575		Hypothesized Mean Difference	0			GT	1.32337			1.08041		Hypothesized Mean Difference	0
TAGTAAGACGCCAAAAGTAAC	2465	+	CAGG	0.00184552	0.00019478	0.105542	C	5.78975	0.0703615	1.23635	0.924752		df	213							A	0.153516	2.0333	0.977998	0.514221		df	153			AC	1.90799			4.07427		df	22
GACGCCAAAAGTAACAGGTAA	2471	+	AAGG	0.00065362	0.003033	4.64031	A	2.03957	0.0761809	1.06342	3.15541		t Stat	1.92852							A	0.904648	0.0185569	1.22475	1.12578		t Stat	-2.18712			AA	2.30685			2.17116		t Stat	-2.76604
ATACTTTGTTAACAAGTTTTT	2501	+	TAGG	0.0021531	0.000834771	0.387706	T	5.1217	0.144744	0.395633	1.76168		P(T<=t) one-tail	0.0275597							T	0.723719	0.175447	2.17116	0.224602		P(T<=t) one-tail	0.0151261			TT	2.2825			0.126364		P(T<=t) one-tail	0.00563525
GAGAAAAACAAACAACTTAAT	2524	+	TAGG	0.000692068	8.34771e-05	0.12062	T	3.90808	0.126968	0.638575	0.271394		t Critical one-tail	1.65204							A	3.64875	0.251728	2.78353	0.168868		t Critical one-tail	1.65487			AT	1.10367			0.0753874		t Critical one-tail	1.71714
AAAAACAAACAACTTAATAGG	2527	+	GAGG	0.000307586	0.00127998	4.16138	G	0.532146	0.0452324	0.226162	3.95633		P(T<=t) two-tail	0.0551194							G	5.78975	1.44744	0.336012	0.506603		P(T<=t) two-tail	0.0302523			GG	0.312192			0.10591		P(T<=t) two-tail	0.0112705
ACAACTGCCATTGTGATGAGG	2565	-	GAGG	0.000999654	0.000556514	0.556707	G	0.766926	0.0328963	0.321653	0.0516942		t Critical two-tail	1.97116							G	2.03957	0.0695883	0.110131	3.0461		t Critical two-tail	1.97559			GG	0.0586799			0.924752		t Critical two-tail	2.07387
CAATGGCAGTTGTGACGTGGA	2593	+	AAGG	0.00161483	0.00525906	3.25673	A	0.995113	0.0507873	2.28543	0.024124										G	5.1217	0.0723719	0.86157	1.23635						GA	3.1275			0.144744
AGAAAACCTGTGATTAGTAGC	2640	+	CAGG	0.00161483	2.78257e-05	0.0172314	C	1.03388	0.144744	0.977998	0.486638		t-Test: Two-Sample Assuming Unequal Variances								G	0.458355	4.26007	0.140723	0.638575		t-Test: Two-Sample Assuming Unequal Variances				GC	5.03588			0.872174		t-Test: Two-Sample Assuming Unequal Variances
GTTTGTTCGGCGAACTTCAAA	2724	-	AAGG	0.000845861	0.00381212	4.50679	A	0.0425717	0.0294195	0.808862	0.217116										A	3.90808	2.80803	1.07461	0.226162						AA	1.13492			0.506603
AACACCAGAAAACACATATAG	2830	+	GAGG	0.00372948	0.0160276	4.29755	G	0.348457	0.289487	2.58869	2.32624			N	T						A	0.532146	0.765074	0.167012	0.321653			Enrichment Ratio	T		AG	0.274514			0.197378			Enrichment Ratio	TT
AAACAATTGATGGATTTGTGT	2871	-	TAGG	0.00292207	0.000946074	0.323769	T	4.58355	0.227837	1.19414	0.782798		Mean	1.229	0.957659						G	0.766926	7.71967	8.92586	0.808862		Mean	1.22794	1.14913		GT	0.209497			3.92332		Mean	1.22794	1.71229
ATATTACCGCAAAGATAATTT	2947	+	TAGG	0.0011919	0.0049808	4.17889	T	0.160826	0.0353033	0.759905	0.0964958		Variance	2.46611	1.76156						T	0.995113	3.37735	1.6736	2.61652		Variance	2.46324	2.28543		TT	2.26162			1.32682		Variance	2.46324	2.66815
ATACATTGATTATTCACCAAC	2983	+	CAGG	0.000884309	5.56514e-05	0.0629321	C	0.79609	0.0723719	1.22475	0.170765		Observations	679	194						A	1.03388	0.0964958	0.271394	0.111341		Observations	680	199		AC	1.22475			0.206777		Observations	680	69
GAAAGCATAAAAAATGGTATT	3048	+	TAGG	0.000346034	0.000946074	2.73405	T	1.4584	0.12062	0.217116	0.228543		Hypothesized Mean Difference	0							T	0.348457	0.289487	0.335382	1.19414		Hypothesized Mean Difference	0			TT	0.18093			1.91484		Hypothesized Mean Difference	0
AGCATAAAAAATGGTATTAGG	3051	+	GAGG	0.000576723	0.00189215	3.28086	G	5.1565	0.148455	0.230274	0.131585		df	362							G	0.79609	1.86099	4.62067	0.759905		df	333			GG	0.568636			0.553432		df	81
GTGAAGCATAATACTGCTACT	3088	-	TAGG	0.000230689	0.000695642	3.01549	T	4.16762	0.0336613	0.336012	0.187631		t Stat	2.40661							C	0.126364	3.57839	0.900235	2.89487		t Stat	0.641236			CT	1.32682			0.0573242		t Stat	-2.35521
TCAATATAAAACGAAAAACGG	3303	+	GAGG	0.000384482	0.000306083	0.79609	G	0.514221	0.246722	0.111341	0.0603099		P(T<=t) one-tail	0.00830081							G	0.0516942	0.0629321	7.85752	0.0473461		P(T<=t) one-tail	0.260905			GG	0.65587			1.72579		P(T<=t) one-tail	0.0104656
TTTTAAGCTATTCATTTTAAA	3391	+	AAGG	0.000768965	0.0021704	2.8225	A	1.12578	0.018093	0.651347	0.0775413		t Critical one-tail	1.64907							A	0.024124	0.246722	4.91095	1.31972		t Critical one-tail	1.64944			AA	3.61859			4.87723		t Critical one-tail	1.66388
TTGAAGAGAACACAGACGAAC	3540	+	CAGG	0.00107655	0.000111303	0.103388	C	0.97702	0.151476	0.86157	0.160826		P(T<=t) two-tail	0.0166016							A	0.0258471	1.11453	4.34231	0.230274		P(T<=t) two-tail	0.521811			AC	2.2194			0.0295395		P(T<=t) two-tail	0.0209312
TTAACTTAGTCATGAAATGGT	3573	+	TAGG	0.000884309	0.000139128	0.15733	T	1.92238	0.0827107	1.8361	0.142957		t Critical two-tail	1.96654							G	0.212858	1.44744	0.0507873	0.111341		t Critical two-tail	1.96711			GT	1.23032			0.868462		t Critical two-tail	1.98969
GTAACTTATATCATTCGTCAT	3617	+	TAGG	0.000922758	2.78257e-05	0.0301549	T	3.96322	0.126651	0.175447	0.278353										A	0.0804132	0.460548	0.25543	3.58413						AT	3.13611			2.77645
TCCACAAATAGAAATAGAGCT	3698	+	TAGG	0.000615172	2.78257e-05	0.0452324	T	1.51571	0.24124	1.57515	2.89487										C	3.25673	0.0499116	2.21639	0.663409						CT	0.0657926			1.65008
TGACAGAAACTATTGAGTACG	3786	+	GAGG	0.000961206	0.000973899	1.01321	G	2.28081	0.0957863	0.528119	0.202641										C	0.915291	0.0748674	0.689256	1.57515						CG	0.572944			7.9609
CAGAAACTATTGAGTACGAGG	3789	+	GAGG	0.000807413	0.00275474	3.41182	G	3.0461	0.0499116	0.251728	0.316627										G	0.389695	0.768028	1.94088	0.0164482						GG	0.0147698			1.57515
AATATCGCTGAGAAAAATAAA	3882	+	AAGG	0.000461379	0.000918248	1.99023	A	4.12647	0.0176517	0.723719	2.17116										A	0.170765	0.0904648	0.0168307	0.0402066						AA	0.742764			2.80441
TTTCGTCATTGACATTAACGA	3980	+	AAGG	0.00146103	0.00255996	1.75216	A	3.6722	0.131585	0.160826	0.18093										G	0.124066	1.88167	1.88503	1.44744						GA	4.30319			1.92992
TGGAACAACGGTTACTGACGA	4004	+	AAGG	0.00149948	5.56514e-05	0.0371138	A	2.73145	0.0187979	0.542789	0.123562										G	0.0827107	0.7999	2.67219	0.383145						GA	1.25445			1.64708
TCTCATCTCCTGTAAAATTTG	4066	-	GAGG	0.001115	8.34771e-05	0.0748674	G	2.95055	0.0168307	4.62067	3.58413										T	0.131585	0.0367993	0.0353033	0.723719						TG	1.6205			0.125864
ATTTTTTACCTCAAATTTTAC	4075	+	CAGG	0.000845861	2.78257e-05	0.0328963	C	2.22683	0.7999	0.816503	1.42676										A	2.17116	0.353033	4.69321	0.206777						AC	1.59218			0.568636
TGTCAGTATGTACAGATTAAT	4241	+	TAGG	0.0020762	8.34771e-05	0.0402066	T	0.750523	0.0556707	0.200177	1.07461										A	0.18093	0.385983	4.02568	0.0703615						AT	1.71407			0.385983
CAAATTCCACTTTGTTATTAC	4283	+	CAGG	0.00115345	2.78257e-05	0.024124	C	1.04749	0.009161	0.0723719	0.0185569										A	0.0603099	0.779389	0.340573	4.98089						AC	1.76587			0.404155
TTGCGCTTCAATAGTGATAGT	4339	-	TAGG	0.00146103	0.00147476	1.0094	T	2.61652	0.0851434	1.33731	0.663409										G	0.0603099	0.18093	0.148455	5.30727						GT	4.89902			3.92876
TCTCAAAGTGATGTGTTAGCT	4404	+	TAGG	0.00142258	0.000111303	0.0782399	T	2.00573	0.0943981	0.765074	0.124779										C	4.12647	0.150775	0.018093	0.816503						CT	3.50725			1.83058
CTTTGTTTCAAACGTATTAGA	4474	-	AAGG	0.000768965	0.00439646	5.71738	A	1.31972	0.144744	0.940834	0.0402066										G	0.24124	0.0443093	0.151476	2.64059						GA	1.59218			3.69613
GTATTTAATTATGAAAATCAC	4626	+	CAGG	0.000576723	5.56514e-05	0.0964958	C	1.08558	0.0380905	1.44744	0.0247425										A	0.142957	1.57902	1.64043	0.200177						AC	4.21073
GATTGAATTAGTTACTCGATT	4866	+	TAGG	0.000922758	0.00345039	3.73921	T	2.78353	0.137851	0.25543	0.335382										T	0.395633	0.0452324	3.48701	1.44744						TT	4.34231
ATTGGTATCAAAATCTAAGCT	4889	-	TAGG	0.000499827	5.56514e-05	0.111341	T	2.0333	0.0305797	0.164482	0.116312										C	0.0904648	0.361859	4.23892	1.48919						CT	3.03962
ATGGAAATTCAATGAAGATGA	4965	+	AAGG	0.00149948	0.00450776	3.00622	A	1.32337	0.0700373	2.65363	5.30727										G	2.73145	0.0361859	0.0957863	1.33731						GA	1.3692
AACATCATCGCCCTTTTTGTA	5003	-	AAGG	0.00253758	0.00169737	0.668891	A	1.90799	0.133317	1.1869	0.482479										T	2.95055	0.330393	0.383145	0.144744						TA	5.10624
CATTTATTAAACCTTACAAAA	5009	+	AAGG	0.000346034	0.000166954	0.482479	A	2.30685	0.0904648	0.187631	0.0695883										A	2.22683	3.52813	0.0176517	0.126968						AA	2.93508
TTGCTTATCTGTCTTCGGAAT	5036	-	TAGG	0.000999654	8.34771e-05	0.083506	T	2.2825	0.0723719	0.144744	1.44744										A	0.160826	2.98979	0.0187979	0.361859						AT	3.95262
ATCCACTAAAAGCAGAAGTAG	5306	+	GAGG	0.0011919	0.000806945	0.677027	G	1.10367	0.192992	2.67219	0.25428										A	1.04749	0.185569	3.36529	0.0452324						AG	1.76909
GACTGTTCTATGAAAGTTGCA	5488	+	AAGG	0.00138414	0.000139128	0.100516	A	0.167012	0.129235	0.271394	0.900235										C	2.00573	0.413554	1.88167	1.16424						CA	0.975447
CTTACTCGTTTCTACACTCAT	5540	-	TAGG	0.00157638	2.78257e-05	0.0176517	T	8.92586	0.330393	1.94018	1.48919										A	0.202641	0.138795	0.009161	0.723719						AT	5.45804
ATAATGTGCCAGGTCTGCGTG	5633	-	GAGG	0.00346034	2.78257e-05	0.00804132	G	0.312192	0.167012	0.12062	0.0904648										T	0.217116	2.11085	0.0851434	0.0438617						TG	0.881049
CCGACTGCTTCATAATGTGCC	5644	-	CAGG	0.00249913	8.34771e-05	0.0334024	C	0.0586799	0.185569	1.64847	0.361859										C	0.123562	1.26651	0.0943981	0.0268044						CC	0.482479
ACATTATGAAGCAGTCGGCAG	5667	+	GAGG	0.00169172	0.000139128	0.0822408	G	3.1275	0.153983	0.80126	0.408252										A	1.32337	0.17858	1.44744	0.144744						AG	0.0775413
TCGTGGATAAAAGTTGATGAG	5812	+	GAGG	0.00126879	0.00019478	0.153516	G	1.6736	0.162467	1.11453	0.187631										A	0.651347	0.212858	0.681147	0.25543						AG	4.64704
TCTTCCGCCAAGATGACGATT	5883	-	TAGG	0.00203776	0.0041182	2.02095	T	1.44744	0.413554	1.44744	0.12062										T	1.90799	1.60252	1.44744	0.0294195						TT	2.38401
TTTTTACAAAAGCTTTACCAT	5991	+	TAGG	0.000153793	0.000139128	0.904648	T	4.98089	0.0689256	0.18093	0.0268044										A	0.144744	1.20137	0.131585	2.61473						AT	5.19375
CTGGGTAATAGACATCAAAAA	6015	-	AAGG	0.000999654	0.000723468	0.723719	A	1.44744	0.190452	0.0748674	0.0964958										A	1.42676	0.0603099	0.690822	1.68868						AA	2.4124
CTTTTTTGATGTCTATTACCC	6033	+	CAGG	0.00165327	0.00793032	4.79674	C	2.64059	0.0578975	0.140723	1.68868										C	2.30685	0.0986889	8.92586	2.65363						CC	0.0249558
GAAAGTTTACTTATTGTTTCT	6095	+	TAGG	0.00169172	0.000166954	0.0986889	T	7.85752	0.0851434	0.0904648	1.94088										C	2.2825	0.0402066	0.0380905	0.227837						CT	1.92992
ATTAAAGTGATTTAAAAACTG	6190	+	GAGG	7.68965e-05	2.78257e-05	0.361859	G	4.26007	0.17858	0.211085	0.0168307										T	1.8361	0.964958	0.271394	1.1869						TG	4.29062
CATGTCTTACTTAACAAAAAA	6219	-	AAGG	0.000922758	0.00336691	3.64875	A	5.03588	1.60252	1.88167	0.26881										A	1.10367	2.24734	0.0375958	0.50492						AA	3.67727
AATTAATAACCTAGTAAGGTT	6264	-	TAGG	0.000730516	0.000333908	0.457085	T	4.91095	1.20137	0.197378	0.344628										T	0.312192	1.92992	0.342814	4.36644						TT	2.04344
ATTTCAATTAATAACCTAGTA	6269	-	AAGG	0.00165327	0.00495297	2.99586	A	2.80803	0.0986889	0.0868462	0.0629321										T	0.0586799	0.199023	0.817102	0.344628						TA	1.86099
TTTAAAACCCCTAACCTTACT	6272	+	TAGG	0.000922758	0.00189215	2.05054	T	4.34231	0.0402066	0.158313	4.02568										C	3.1275	2.63434	0.357883	0.430979						CT	0.0904648
AAACTTTGAAGCTTCTAGAGC	6577	+	CAGG	0.00123034	0.000111303	0.0904648	C	1.16424	0.0361859	0.690822	0.434231										G	0.643305	1.44744	0.0723719	0.0723719						GC	0.0643305
AGAACCACAATTTTCTCTTCT	6585	-	TAGG	0.00292207	0.000166954	0.0571357	T	0.723719	0.12062	0.993339	0.340573										C	0.12062	1.23635	2.6364	4.69489						CT	4.34231
TGGTTCTTGTAAATTATTTTC	6619	+	CAGG	0.000922758	5.56514e-05	0.0603099	C	1.13492	0.083506	0.348457	0.379091										T	0.124779	3.49797	2.66871	0.12062						TC	1.60252
TAAATAACTTTATCCACATAA	6704	+	AAGG	0.000307586	0.00178084	5.78975	A	7.71967	0.0413554	8.92586	0.375262										A	0.528119	0.683512	5.55454	0.638575						AA	0.0482479
AATTATTGAAGGCGCATCAAA	6762	-	AAGG	0.000422931	0.000862597	2.03957	A	0.274514	0.0144744	0.723719	0.128511										A	0.0247425	0.0413554	0.162467	1.64847						AA	4.96505
TATGGATCCTATTTTAGGTAA	6795	-	AAGG	0.000999654	0.00511993	5.1217	A	3.37735	0.0851434	0.768951	0.188796										A	0.160826	2.89487	0.190452	0.12062						AA	5.5114
AATAATTATGGATCCTATTTT	6801	-	TAGG	0.00107655	0.00372864	3.46351	T	0.0438617	0.0334024	3.33715	0.258471										T	0.542789	0.24124	1.44744	0.379091						TT	1.91268
ATCAATACCTTTACCTAAAAT	6805	+	TAGG	0.00115345	0.000528688	0.458355	T	0.25543	0.149001	0.0443093	0.383145										A	0.116312	0.639285	5.78975	0.375262						AT	0.603099
GATAATAAAATTATACCAGAA	6865	+	AAGG	0.000384482	0.00150259	3.90808	A	0.209497	0.12062	0.434231	0.323769										A	0.0761809	1.13727	0.0493445	0.0827107						AA	0.251728
TAATTTAAGTGCTAAAGCTAA	6970	+	AAGG	0.00130724	0.000695642	0.532146	A	2.26162	0.12062	0.164482	0.0516942										A	0.482479	2.44255	1.36112	0.502582						AA	2.00414
TGCCAATTGTCAGGACGACTT	6992	-	TAGG	0.00322965	0.00144694	0.448016	T	1.22475	0.266633	0.0438617	3.85983										T	0.25428	1.8093	4.70417	0.521077						TT
AGCTGAAAACGGTGTGTTTAA	7141	+	AAGG	0.00257603	0.00197562	0.766926	A	2.21639	0.111341	2.6364	0.755185										A	0.0904648	1.9216	0.268044	0.323769						AA
CGGAAAAACGGAAAACCGAAA	7246	+	AAGG	0.000615172	0.000612165	0.995113	A	0.18093	0.12062	0.361859	0.298534										A	5.03588	4.02066	1.19414	0.131585						AA
GCAAGATGGAATCAAGATTTT	7460	+	TAGG	0.000538275	0.00178084	3.30843	T	2.61473	0.0249558	2.66871	0.0943981										T	0.0328963	0.0548272	1.79833	0.0168307						TT
GGAATCAAGATTTTAGGTTGG	7467	+	GAGG	0.000922758	0.000417385	0.452324	G	0.568636	0.639285	0.429708	1.44744										G	0.408252	2.80441	0.964958	0.151892						GG
TTAGGTTGGAGGATTTTAAAA	7479	+	AAGG	0.000269138	0.000278257	1.03388	A	1.32682	0.036644	0.0986889	3.6789										A	0.187631		3.13611	1.35697						AA
CCAAAAAGTGTTTCTGGTCTA	7535	-	AAGG	0.00130724	5.56514e-05	0.0425717	A	0.689256	0.0804132	0.211085	0.321653										T	1.13492		3.4957	3.85983						TA
CACTTTTTGGCAGTAAATTTG	7566	+	GAGG	0.00134569	2.78257e-05	0.0206777	G	1.86099	0.0964958	0.868462	2.13556										T	0.940834		0.361859	0.755185						TG
GTTGGTTGTATTTTTTGATTG	7577	-	GAGG	0.00146103	8.34771e-05	0.0571357	G	0.65587	0.0380905	0.138795	4.25717										T	0.12062		0.0328963	0.0868462						TG
ACGACGAAAGTTATTGGGATT	7647	+	TAGG	0.00138414	0.00127998	0.924752	T	0.50492	0.0516942	0.93383	0.140423										T	1.44744		0.745004	0.298534						TT
CAATCCTTTTTCGACATGAGT	7713	-	TAGG	0.00192241	0.006066	3.15541	T	1.88503	0.0353033	1.57902	0.681147										G	0.274514		0.0964958	3.6789						GT
TCAACCTACTCATGTCGAAAA	7726	+	AAGG	0.0010381	0.000361734	0.348457	A	3.61859	0.12062	0.482479	1.44744										A	0.209497		0.0804132	2.13556						AA
ACCATTCGGGTGTTTTTTAGT	7782	-	TAGG	0.00292207	0.00514775	1.76168	T	3.57839	0.18093	0.655443	0.131585										G	2.26162		3.80259	4.25717						GT
GTTGCAAATGTGAAATCTATG	7839	+	GAGG	0.00157638	0.000111303	0.0706067	G	4.36644	0.031466	0.194168	0.214435										T	1.22475		0.0964958	0.158313						TG
AACAGCAATAGAGTACGTACA	7990	+	AAGG	0.0010381	0.00475819	4.58355	A	4.69321	0.0355927	0.117072	0.723719										C	0.18093		0.0380905	0.348457						CA
ACCAAAATCATTAATATTGCA	8029	+	AAGG	0.00138414	0.000222606	0.160826	A	0.430979		0.0723719	0.271394										C	0.164482		0.12062	1.06145						CA
GCTTTTGCGATAGCGTATGCT	8060	-	TAGG	0.00123034	0.000333908	0.271394	T	4.69489		0.141597	0.0375958										C	0.568636		0.031466	3.67426						CT
CGCAAAAGCAGTCAAAGCTAA	8092	+	AAGG	0.00153793	0.00122433	0.79609	A	2.2194		1.08558	2.17116										A	1.32682		0.375262	0.723719						AA
CAGCATTGTTGATAACAGAGT	8290	+	TAGG	0.000576723	0.00228171	3.95633	T	0.638575		5.78975	0.0629321										G	0.65587		0.113081	0.134405						GT
AGAGTAATCGGAGACGATTTC	8417	+	CAGG	0.000730516	0.000139128	0.190452	C	1.23032		0.222683	0.817102										T	0.187631			0.137851						TC
ACGCTCAGAAACTCATAGATG	8501	+	GAGG	0.00184552	0.000333908	0.18093	G	1.64043		0.338762	0.0657926										T	0.144744			0.0305797						TG
AGAAACTCATAGATGAGGCAC	8507	+	CAGG	0.00242224	0.000306083	0.126364	C	3.48701		4.70417	0.18093										A	3.61859			0.0700373						AC
GAGGCACAGGGCGATGAAAAT	8521	+	TAGG	0.00161483	8.34771e-05	0.0516942	T	4.23892		0.687533	0.150775										A	0.26881			0.133317						AT
TCTGCAAGTTTTTGGATAAAT	8536	-	TAGG	0.00115345	2.78257e-05	0.024124	T	0.460548		0.199023	1.99023										A	0.271394			1.7576						AT
CCCCGCTATCGTCGAATATTA	8589	+	AAGG	0.00253758	0.00370082	1.4584	A	3.13611		0.114271	0.147005										T	1.94018			1.83713						TA
AAGATGGCACGGAAGATATTA	8654	+	AAGG	0.000307586	0.00158606	5.1565	A	0.768028		0.863793	1.08041										T	2.2194			1.68868						TA
AAATGAAGTTTATTCGCTCAC	8700	+	CAGG	0.00107655	2.78257e-05	0.0258471	C	1.88167		0.361859	0.0986889										A	0.434231			2.83102						AC
TGAGCGCCTTTGAATCGTTTT	8749	-	TAGG	0.00223	0.0010852	0.486638	T	0.502582		0.964958	4.07427										T	1.23032			1.99023						TT
GCTTTTATATGAGCAAGAGCT	8793	+	TAGG	0.000384482	8.34771e-05	0.217116	T	0.521077		1.13727	2.17116										C	0.0336613			0.140984						CT
GCAACGATATTTGATATTTAG	8824	+	GAGG	0.00196086	0.000417385	0.212858	G	3.36529		0.0578975	0.170287										A	0.80126			1.08041						AG
TTAAATTTAACGAAACGTTCG	8867	+	GAGG	0.000538275	2.78257e-05	0.0516942	G	0.0367993			0.126364										C	0.128511			4.07427						CG
TGTATTACGAAAGCGTGGACG	8888	-	GAGG	0.001115	0.000528688	0.47416	G	0.0657926			0.0804132										C	0.188796			2.17116						CG
TCGTCCACGCTTTCGTAATAC	8907	+	CAGG	0.0010381	8.34771e-05	0.0804132	C	0.572944			0.140723										A	0.258471			0.126364						AC
AAATCATAAAGCGTATATACA	8967	+	AAGG	0.001115	0.00464689	4.16762	A	0.151892			0.0452324										C	0.126651			0.0438617						CA
TGCGCGCTCTAGATTTAACTT	8981	-	TAGG	0.00107655	0.00250431	2.32624	T	0.0147698			0.0753874										T	0.24124			0.0753874						TT
CAAAAATAATCATGCGAGTTG	9227	+	GAGG	0.00219155	0.000222606	0.101575	G	1.35697			0.10591										T	0.18093			0.10591						TG
ATACTGATATTCAACTTCTGT	9289	-	TAGG	0.00188396	0.00147476	0.782798	T	0.742764			0.0361859										G	3.13611			0.429708						GT
AAATTAGAAATGTAAATGTAG	9415	+	GAGG	0.000538275	0.00175302	3.25673	G	0.353033			0.222683										A	0.140723			0.924752						AG
TACTCTTTTTGCAACCATTCC	9511	-	CAGG	0.00538275	0.00105738	0.196438	C	0.385983			0.132928										C	0.0516942			0.0986889						CC
GCATGCCATAAGGTGCGTTTA	9560	-	AAGG	0.00146103	0.000751294	0.514221	A	0.779389			0.924752										T	0.211085			0.868462						TA
CTCAGCTAAGCGCATGCCATA	9571	-	AAGG	0.000692068	0.00077912	1.12578	A	4.30319			0.114271										T	0.0657926			0.153983						TA
AGCAAAGAACGTGAAATAGCT	9651	+	TAGG	0.000576723	5.56514e-05	0.0964958	T	1.25445			0.144744										C	0.572944			0.144744						CT
TAGCTAGGCAACGACGTAAAG	9667	+	GAGG	0.00130724	0.00119651	0.915291	G	1.6205			0.872174										A	0.0147698			0.872174						AG
AAAGAGGTTGAACTACGTAAG	9684	+	GAGG	0.000499827	0.00019478	0.389695	G	1.06145			0.105542										A	0.0556707			0.0578975						AG
ACCACAATTAGCATTTGCAAT	9934	+	TAGG	0.00342189	0.00058434	0.170765	T	1.59218			0.506603										A	0.742764			0.0851434						AT
CACCGTTAAAGAATGGTCATG	9984	+	GAGG	0.001115	0.000250431	0.224602	G	3.67426			0.197378										T	0.197378			0.655443						TG
GCTCTAAGAGATATCTGTATC	10109	+	CAGG	0.00115345	0.00019478	0.168868	C	0.134405			3.92332										T	0.321653			0.723719						TC
GCATATCGTACCAGATTGGCA	10188	+	AAGG	0.000768965	0.000751294	0.97702	A	0.342814			0.108558										C	0.140423			0.506603						CA
AGCAACATGGTTTGGAATACG	10259	+	GAGG	0.000153793	8.34771e-05	0.542789	G	1.71407			0.0603099										C	4.30319			0.194168						CG
AAGCAACTAACTTTATTTTAG	10288	+	GAGG	0.00134569	0.000166954	0.124066	G	1.76587			1.44744										A	1.25445			0.197378						AG
AGAAAATCCGGAGCTATCACA	10379	+	AAGG	0.00246069	0.00473037	1.92238	A	1.7576			1.32682										C	1.6205			3.92332						CA
AGGGAAAATATTTTTTTCAAC	10400	+	CAGG	0.00134569	0.000111303	0.0827107	C	1.83713			0.0769913										A	0.993339			0.117072						AC
CTTTTTCAATATCAACTATGA	10484	-	AAGG	0.000807413	0.00319996	3.96322	A	4.89902			0.206777										G	0.0943981			0.141597						GA
GTTTGAAATGTACGAGATGGA	10556	+	AAGG	0.00203776	0.00308865	1.51571	A	0.357883			1.91484										G	0.214435			1.32682						GA
TGAAATGTACGAGATGGAAGG	10559	+	GAGG	0.000961206	0.00203128	2.11326	G	1.68868			0.0493445										G	1.59218			0.206777						GG
TAAGATATAGAATGCTTTGGT	10630	-	TAGG	0.00146103	0.000333908	0.228543	T	2.83102			0.553432										G	0.144744			0.222683						GT
TGATACAAAGACTTACTTTAT	10714	-	TAGG	0.000422931	5.56514e-05	0.131585	T	3.50725			0.113081										A	0.723719			1.91484						AT
ATTTTGTGCAAAGTACGAATG	10797	+	GAGG	0.00115345	0.00058434	0.506603	G	1.59218			1.36112										T	0.768951			0.723719						TG
CGTTCCAAACTGCAAGCATAG	10866	+	GAGG	0.00192241	0.00417385	2.17116	G	4.21073			0.964958										A	1.71407			0.553432						AG
GCATAGAGGTCGAAAAAGTGG	10881	+	GAGG	0.00138414	0.00322778	2.33198	G	0.140984			0.0573242										G	1.76587			0.361859						GG
TCGAGTGTGGGACGAATATAC	10926	+	CAGG	0.00199931	0.000361734	0.18093	C	1.57902			1.72579										A	2.17116			1.23186						AC
AGGAAGAATACACGATGTTGT	10947	+	TAGG	0.0020762	0.00038956	0.187631	T	4.34231			0.268044										G	3.33715			0.0573242						GT
TGTAGAACTTATGCAAAGTAC	11052	+	CAGG	0.000461379	2.78257e-05	0.0603099	C	3.03962			4.87723										A	0.0629321			0.083506						AC
GCCAGACGATGAATCTGTAAT	11148	+	TAGG	0.00138414	8.34771e-05	0.0603099	T	1.3692			0.0295395										A	0.0904648			1.72579						AT
CCTCACAGTCATATCTAAGGA	11271	-	AAGG	0.00126879	0.00289387	2.28081	A	5.55454			0.868462										G	4.89902			4.87723						GA
TTAACCTCACAGTCATATCTA	11275	-	AAGG	0.00257603	0.00784685	3.0461	A	5.10624			0.683512										T	0.0657926			0.0295395						TA
CCTTCCTTAGATATGACTGTG	11288	+	GAGG	0.00276827	0.00342256	1.23635	G	2.93508			1.19414										T	3.50725			0.868462						TG
TAGATATGACTGTGAGGTTAA	11295	+	AAGG	0.00219155	0.00904335	4.12647	A	3.52813			2.77645										A	1.59218			4.38091						AA
TTGAATCATCACATTTATTGG	11327	+	GAGG	0.00188396	0.00200345	1.06342	G	2.98979			1.65008										G	4.21073			2.77645						GG
TAACAGAATGAACTATGAAAC	11351	+	CAGG	0.000461379	0.000111303	0.24124	C	3.95262			7.9609										A	0.147005			0.0144744						AC
CTATGAAACAGGGGTCCAACT	11363	+	TAGG	0.00107655	8.34771e-05	0.0775413	T	1.76909			1.57515										C	0.0986889			0.0851434						CT
CAACTAGGTGTAATGGACGCT	11379	+	TAGG	0.000346034	5.56514e-05	0.160826	T	0.975447			2.80441										C	0.434231			0.0334024						CT
AAGAAAGCAAGTGCATGGGAT	11502	+	TAGG	0.00311431	0.000445211	0.142957	T	2.11085			1.92992										A	0.164482			0.114271						AT
CGTATAACGGCAATGACACAG	11681	+	GAGG	0.00288362	0.00114085	0.395633	G	5.45804			0.140723										A	0.170287			1.65008						AG
AGGGATTACTAAAAGAGATTG	11702	+	GAGG	0.00065362	0.000417385	0.638575	G	1.26651			0.0328963										T	0.0804132			6.15161						TG
AAGCGTTTGATGAAATACTTG	11744	+	GAGG	0.00123034	0.000278257	0.226162	G	0.881049			1.64708										T	4.34231			0.852954						TG
TATTCAACATTCAGTTAAAGA	11781	+	AAGG	0.0010381	0.00381212	3.6722	A	0.212858			0.745004										G	0.140723			7.9609						GA
GTCAAGTTGTCTATAAATATG	11840	+	GAGG	0.000346034	0.000111303	0.321653	G	0.723719			0.125864										T	3.03962			1.57515						TG
AAGTTGTCTATAAATATGAGG	11843	+	GAGG	0.000730516	0.00166954	2.28543	G	0.482479			0.568636										G	1.3692			0.12062						GG
TCTATAAATATGAGGAGGCAC	11849	+	CAGG	0.000922758	8.34771e-05	0.0904648	C	0.0775413			0.385983										A	0.192992			0.863793						AC
AAGAGTTATTACAAATACAAA	11907	+	AAGG	0.0011919	0.00325561	2.73145	A	0.723719			0.404155										A	0.129235			2.80441						AA
ATTGAGTATTGCGAATCAAGT	12100	+	TAGG	0.000499827	0.000139128	0.278353	T	0.361859			0.0964958										G	5.10624			1.92992						GT
GCATACAAAAAGAAAATGAAA	12338	+	AAGG	0.000999654	0.00294952	2.95055	A	1.23186			3.92876										A	2.93508			0.12062						AA
ACAAGATGGAACAGCAGACGC	12373	+	CAGG	0.00130724	0.000250431	0.191573	C	2.24734			3.80259										G	0.222683			0.266633						GC
TGGAACAGCAGACGCAGGAAA	12379	+	AAGG	0.00149948	0.00333908	2.22683	A	4.64704			1.83058										A	0.132928			0.111341						AA
AAGACATATTAGATCGAGTCA	12412	+	AAGG	0.0010381	0.00077912	0.750523	A	1.92992			0.402066										C	3.95262			1.64708						CA
ACATATTAGATCGAGTCAAGG	12415	+	GAGG	0.00142258	0.00139128	0.977998	G	2.63434			0.0507873										G	0.167012			0.125864						GG
CACAACATTCAAAGATTCAAC	12466	+	CAGG	0.000692068	0.000111303	0.160826	C	2.38401			0.18093										A	0.114271			0.036644						AC
ACTAAAGCTAAGAGTAATCAA	12509	+	AAGG	0.00146103	0.00153041	1.04749	A	5.19375			0.113081										A	0.211085			0.568636						AA
ATCAAAGGTTTACAGTCGTTG	12525	+	GAGG	0.00065362	0.000528688	0.808862	G	1.44744			0.0164482										T	0.0689256			0.385983						TG
AAGAAGCGAAAGAGAAGTACG	12561	+	GAGG	0.000999654	0.00258779	2.58869	G	2.4124			3.69613										C	1.76909			0.404155						CG
GGTCAGTTGTATGAAAATATA	12617	+	AAGG	0.000499827	0.00130781	2.61652	A	0.0249558													T	0.975447			3.92876						TA
TGTTAAAATTAAAACTATTTC	12660	+	CAGG	0.000499827	5.56514e-05	0.111341	C	1.92992													T	0.93383			1.83058						TC
TTGAATCAATCACACTTATTG	12809	+	GAGG	0.00153793	0.0018365	1.19414	G	4.29062													T	1.57902			0.592133						TG
CAGAGAACTTGTATTGAACAA	12980	+	AAGG	0.00134569	0.00269909	2.00573	A	1.23635													A	5.45804			3.69613						AA
ATATAGTTGGGATCAATGTTG	13006	+	GAGG	0.000768965	0.00058434	0.759905	G	3.49797													T	0.881049									TG
TAGTTGGGATCAATGTTGAGG	13009	+	GAGG	0.000499827	0.000612165	1.22475	G	4.38091													G	0.105542									GG
CTTTTTCGGGAATTTCATTTT	13034	-	TAGG	7.68965e-05	0.000222606	2.89487	T	3.67727													T	0.482479									TT
TTCAATCTTAGCTTTTTCTTC	13094	-	CAGG	0.00411396	0.00019478	0.0473461	C	2.04344													T	0.108558									TC
AATATGAATGAACATGAATTA	13195	+	AAGG	0.00065362	0.000862597	1.31972	A	1.86099													T	0.0723719									TA
GTAACTAGCCACTGTGTATAT	13350	-	TAGG	0.000961206	0.00019478	0.202641	T	0.0904648													A	1.08558									AT
CCAACACAAAGAAGTACATCA	13390	+	AAGG	7.68965e-05	8.34771e-05	1.08558	A	0.0643305													C	0.0769913									CA
GATAGCGCAGACATACAAGCT	13526	+	TAGG	0.00123034	0.00038956	0.316627	T	2.89487													C	0.482479									CT
CATACAAGCTAGGTTAAAAGT	13537	+	TAGG	0.001115	0.00242084	2.17116	T	1.79833													G	0.0775413									GT
CGATCTTATACGAAGTAAAGA	13617	+	AAGG	0.000499827	0.00139128	2.78353	A	6.15161													G	0.338762									GA
CTTACTAGCAATGTATGAGCT	13680	+	TAGG	0.000615172	0.000111303	0.18093	T	0.964958													C	0.113081									CT
TGACGGCTAATGATGATGTAG	13736	+	GAGG	0.000384482	8.34771e-05	0.217116	G	3.13611													A	0.0361859									AG
AGCGATCAGTCTGATTTGATG	13783	+	GAGG	0.00253758	0.00058434	0.230274	G	0.852954													T	0.12062									TG
AGTCTGATTTGATGAGGGCGG	13790	+	GAGG	0.00107655	0.000361734	0.336012	G	3.4957													G	0.687533									GG
AGAGTCAATTGTTAATATGAT	13836	+	TAGG	0.00157638	0.00019478	0.123562	T	4.34231													A	4.64704									AT
AGCAACGTTGCCGAAACCACA	13941	+	AAGG	0.00242224	0.00492515	2.0333	A	1.60252													C	2.38401									CA
AAAGTTGAAGATGTTGTTGTG	13978	+	GAGG	0.000499827	5.56514e-05	0.111341	G	0.361859													T	5.19375									TG
AGGCTTGAGAGAGCAAATAAA	13999	+	AAGG	0.00134569	0.00178084	1.32337	A	0.0482479													A	2.4124									AA
GGTATGCTCAGATGTTAAAAG	14021	+	GAGG	0.000384482	0.000250431	0.651347	G	0.24124													A	0.0249558									AG
TTTCTTAGAGTTATTGAAGAA	14094	+	AAGG	0.000422931	0.000806945	1.90799	A	4.96505													A	1.92992									AA
TTATTGAAGAAAGGTTATAAC	14104	+	CAGG	0.000192241	2.78257e-05	0.144744	C	5.5114													A	4.29062									AC
GTTTCTGTTCAATTTAGAGTT	14132	-	TAGG	0.000807413	0.00289387	3.58413	T	0.592133													T	3.67727									TT
TAAACTACCCACCATATAGGC	14399	-	CAGG	0.00176862	0.00019478	0.110131	C	2.44255													G	2.04344									GC
GAATTAAACTACCCACCATAT	14403	-	TAGG	0.00134569	0.00191997	1.42676	T	1.91268													A	1.86099									AT
ACGTTCAATAAATGTGAAAGG	14452	-	GAGG	0.000807413	0.000695642	0.86157	G	1.8093													G	0.0904648									GG
GCTACGTTCAATAAATGTGAA	14455	-	AAGG	0.00184552	0.00425733	2.30685	A	0.375262													A	0.0643305									AA
AAATGCCCCTACATCTTGTGC	14480	-	CAGG	0.00138414	0.00019478	0.140723	C	1.9216													G	0.149001									GC
CGTAGCTCCTGCACAAGATGT	14490	+	TAGG	0.00126879	0.00136346	1.07461	T	4.02066													G	4.34231									GT
TAACTAGAGTAATTAACATAA	14532	+	AAGG	0.000499827	0.00114085	2.2825	A	0.603099													A	1.60252									AA
GAAGCAAGAAAAGTTTGTGCT	14594	+	TAGG	0.00149948	2.78257e-05	0.0185569	T	0.251728													C	0.12062									CT
AGTTTGTGCTAGGACTCATAG	14605	+	GAGG	0.0020762	0.00381212	1.8361	G	2.00414													A	0.140723									AG
TGACGCAGGGTATTCGACTAA	14654	+	AAGG	0.00307586	0.00339474	1.10367	A	0.0548272													A	0.0249558									AA
GTACACTTTTTAAAAATCGGA	14710	+	AAGG	0.000999654	0.000166954	0.167012	A	2.80441													G	0.0482479									GA
AAAAATCGGAAGGTTTCCGGA	14721	+	AAGG	0.000115345	0.00102955	8.92586	A														G	4.96505									GA
AATCAAAATGGACACGCCAAA	14776	+	AAGG	0.00196086	0.000612165	0.312192	A														A	5.5114									AA
TTAGCCACTCATATTCTTCAA	14783	-	AAGG	0.00142258	8.34771e-05	0.0586799	A														A	0.361859									AA
TTCATACCATCTAAACTAGCG	14868	-	GAGG	0.00126879	0.000222606	0.175447	G														C	0.964958									CG
TGGTATGAATAGAATGACGTT	14900	+	TAGG	0.00138414	0.000918248	0.663409	T														T	0.402066									TT
GAAGATTGAACAAATAGATAA	14978	+	AAGG	0.00107655	0.00336691	3.1275	A														A	0.0507873									AA
TAATCACGGAGCAAAGCGTAC	15147	+	CAGG	0.000346034	0.000222606	0.643305	C														A	1.91268									AC
GCGAAAGATAGCAGACGAAGA	15219	+	AAGG	0.00123034	0.0020591	1.6736	A														G	0.0516942									GA
TGCACCAGCAAGTATATATTG	15236	-	GAGG	0.00196086	0.00308865	1.57515	G														T	0.0353033									TG
TGGCGTTCAAGTGGTTCAGAC	15372	+	CAGG	0.000692068	8.34771e-05	0.12062	C														A	0.0578975									AC
TCACAGTAAAGTAAGTGGTAT	15396	+	TAGG	0.001115	0.000139128	0.124779	T														A	0.18093									AT
AAGCGTCGTTAGCGCATGAAG	15461	+	GAGG	0.00142258	0.000751294	0.528119	G														A	0.18093									AG
CAACCAATGCTCGGGATGGTC	15530	-	CAGG	0.00338344	5.56514e-05	0.0164482	C														T	0.0355927									TC
GTACAGCAGTATACCTGCTTT	15581	-	TAGG	0.000692068	2.78257e-05	0.0402066	T														T	0.0164482									TT
TGAAAATACAGATCCTAAAGC	15585	+	CAGG	0.000307586	8.34771e-05	0.271394	C														G	0.603099									GC
ATAGATATAAAGAGTCTATTA	15656	+	AAGG	7.68965e-05	0.000111303	1.44744	A														T	0.251728									TA
TATTAAGGCTTCAACACCATC	15672	+	CAGG	0.00065362	0.000250431	0.383145	C														T	2.00414									TC
ACCAGCAAAGTATTCTTTGAT	15791	-	TAGG	0.00449844	0.000111303	0.0247425	T														A										AT
ATCTATTGTGTTAATAGGACG	15858	+	GAGG	0.000884309	0.000222606	0.251728	G														C										CG
ATGGTAACTTTTATTTTATTG	15887	+	GAGG	0.000115345	8.34771e-05	0.723719	G														T										TG
TCTAAATTCAGTGATGTATTC	15995	-	CAGG	0.000807413	0.000166954	0.206777	C														T										TC
AAAGTAAACTATCGGGTGTAG	16067	+	GAGG	0.00138414	0.000222606	0.160826	G														A										AG
ATATGGATAGGTTTAAGCAAG	16139	+	GAGG	0.000307586	0.000166954	0.542789	G														A										AG
TTTTATAGGCTCTCCGTTTGT	16166	-	TAGG	0.00157638	0.000528688	0.335382	T														G										GT
CACGTCATCAAATTCTTTTAT	16181	-	TAGG	0.0021531	0.000250431	0.116312	T														A										AT
TTTCCCCCTCCTTAATCGTTC	16244	-	CAGG	0.00553655	0.00038956	0.0703615	C														T										TC
CATACTAAACCTGAACGATTA	16252	+	AAGG	0.00261448	0.0130224	4.98089	A														T										TA
ACTAAACCTGAACGATTAAGG	16255	+	GAGG	0.000999654	0.00461907	4.62067	G														G										GG
AATAGATGATATTGAAGCACA	16301	+	AAGG	3.84482e-05	5.56514e-05	1.44744	A														C										CA
TATTAGAGCCTCAATATGCTT	16315	-	TAGG	0.00126879	0.00673382	5.30727	T														T										TT
GAATATTGCCTAAGCATATTG	16324	+	GAGG	0.00149948	0.00122433	0.816503	G														T										TG
TTTGAAACTGGTGGAAATGTA	16467	+	AAGG	0.00142258	0.00375647	2.64059	A														T										TA
TTCATCTAAATCATAAGTAAC	16561	-	CAGG	0.000730516	5.56514e-05	0.0761809	C														A										AC
TTAGAAATAGTGTTGATGATG	16651	+	GAGG	0.00180707	0.000361734	0.200177	G														T										TG
TGATGATGAGGATTCTGAAAT	16664	+	TAGG	0.000115345	5.56514e-05	0.482479	T														A										AT
GCAATTTGCGGATATGGTGCT	16698	+	TAGG	0.00199931	0.000139128	0.0695883	T														C										CT
ATTGATACGAATGGTGATGTT	16731	+	TAGG	0.000461379	0.000667817	1.44744	T														T										TT
CGCCAACAAAAATAACATTAT	16754	-	TAGG	0.00142258	0.000361734	0.25428	T														A										AT
AAAGTAGCGCAATGAGTATGT	16792	-	TAGG	0.00157638	0.00141911	0.900235	T														G										GT
TACTTATTATTATGTATTTCG	16889	+	GAGG	0.000384482	2.78257e-05	0.0723719	G														C										CG
TTATTATGTATTTCGAGGAGA	16895	+	AAGG	0.000269138	0.00211475	7.85752	A														G										GA
TCCTATCATCTCTTTGTTGTT	16969	-	TAGG	0.00199931	0.00297735	1.48919	T														T										TT
ACCTAACAACAAAGAGATGAT	16985	+	TAGG	0.000922758	8.34771e-05	0.0904648	T														A										AT
ATACCCATACCGCGTAACACA	17082	-	AAGG	0.00169172	0.00720686	4.26007	A														C										CA
CGTAAGATGACAGCTATGTTG	17376	+	GAGG	0.00176862	0.00236518	1.33731	G														T										TG
TTTATCTGCATTAAAGCGTAA	17417	+	AAGG	0.000922758	0.00464689	5.03588	A														A										AA
TTACGAGTGAACTTAAATATC	17454	-	CAGG	0.000768965	0.000111303	0.144744	C														T										TC
CGTTCTGAAACTTGTCCCTTC	17520	-	CAGG	0.00219155	0.000278257	0.126968	C														T										TC
CACAAGTGCTAATTAACCTGA	17521	+	AAGG	0.00161483	0.00793032	4.91095	A														G										GA
GGACAAGTTTCAGAACGAACA	17544	+	AAGG	0.000961206	0.00269909	2.80803	A														C										CA
AGTTTCAGAACGAACAAGGTT	17549	+	TAGG	0.000999654	0.000361734	0.361859	T														T										TT
TGCGTCACCTTCATCTATGTC	17635	-	CAGG	0.00184552	8.34771e-05	0.0452324	C														T										TC
CAAATTACCTGACATAGATGA	17645	+	AAGG	0.00107655	0.00467472	4.34231	A														G										GA
ATGATATTGATGAGTATATCG	17705	+	GAGG	0.00134569	0.00102955	0.765074	G														C										CG
ACTGAATTCAATAAATACAAC	17851	+	CAGG	0.000845861	2.78257e-05	0.0328963	C														A										AC
ATAAATACAACAGGCTCAATA	17861	+	AAGG	0.000884309	0.00102955	1.16424	A														T										TA
CAATAAGGAGTTAACTCGTAT	17877	+	TAGG	0.00149948	0.000612165	0.408252	T														A										AT
ACAATGTTGACTGATGACTAT	17902	+	TAGG	0.0010381	0.00019478	0.187631	T														A										AT
TCATATAAATAAAGGCTCATA	17962	-	AAGG	0.000153793	0.000111303	0.723719	A														T										TA
CTCGCCATTTCATATAAATAA	17971	-	AAGG	0.00169172	0.00191997	1.13492	A														A										AA
AGTTTGATGTTCCGAGTAAAG	18026	+	GAGG	0.00230689	0.0021704	0.940834	G														A										AG
CATTAAACGAATGAACTCAAT	18056	-	TAGG	0.00115345	0.000139128	0.12062	T														A										AT
GATACGTATGCACATTACACA	18135	+	AAGG	0.000576723	0.00445211	7.71967	A														C										CA
CACAAGGTATTATGAGTGGAG	18152	+	GAGG	0.00157638	0.00228171	1.44744	G														A										AG
GCGTGTGGCTCGTAAAGAAGC	18237	+	CAGG	0.00219155	0.000111303	0.0507873	C														G										GC
GTGGGAGAAATATAAGCGAAA	18597	+	AAGG	0.001115	0.000306083	0.274514	A														A										AA
ACTCTATTATCTCTTCGTACA	18682	-	AAGG	0.000692068	0.00233736	3.37735	A														C										CA
AAGCAGTTTAACGACATGCTA	18841	-	AAGG	0.00126879	5.56514e-05	0.0438617	A														T										TA
TTATGCACTTTTCGGACTGTT	18886	+	TAGG	0.0020762	5.56514e-05	0.0268044	T														T										TT
TCGGACTGTTAGGGTACGCGA	18897	+	AAGG	0.00130724	0.000333908	0.25543	A														G										GA
TAGGGTACGCGAAGGGCAAAA	18906	+	AAGG	0.00146103	0.000306083	0.209497	A														A										AA
AAGAAGTAAAAGATTATCTAA	18990	+	AAGG	0.000307586	0.000695642	2.26162	A														A										AA
GGTGTCTGTTGATGACGTTAA	19024	+	AAGG	0.000499827	0.000612165	1.22475	A														A										AA
AGGCTTTTTAGATACAGAAGA	19045	+	AAGG	0.00123034	0.00272692	2.21639	A														G										GA
CGAATGATAACGATCTAATTC	19068	-	CAGG	0.00134569	0.00019478	0.144744	C														T										TC
ATTAGATCGTTATCATTCGAA	19090	+	AAGG	0.0021531	0.00038956	0.18093	A														A										AA
CATGGAAAGAGAAAAATCTTG	19122	+	GAGG	0.00065362	0.000166954	0.25543	G														T										TG
TTTTTGTTCTTCTGATTGCTC	19161	-	CAGG	0.00472913	0.000139128	0.0294195	C														T										TC
AGTTAGAAAAACGCGACGCAG	19224	+	GAGG	0.000845861	0.000139128	0.164482	G														A										AG
GAAGTTAAGAAGTAACGCGCT	19258	+	TAGG	0.000576723	5.56514e-05	0.0964958	T														C										CT
CGCCTAAAAATCTATCAACTA	19294	-	AAGG	0.0011919	0.00311648	2.61473	A														T										TA
ATCCTTAGTTGATAGATTTTT	19309	+	TAGG	0.00126879	0.00214258	1.68868	T														T										TT
CTTTTTGAACATACTTGTCAA	19363	-	AAGG	0.0021531	0.00122433	0.568636	A														A										AA
CTTTGACAAGTATGTTCAAAA	19381	+	AAGG	0.000230689	0.000306083	1.32682	A														A										AA
TTCAATGGACTTTACATTTGA	19452	-	AAGG	0.00161483	0.00111303	0.689256	A														G										GA
TCAATATTAGAAAATAAAGTG	19509	+	GAGG	0.000230689	0.000612165	2.65363	G														T										TG
GGCAACTCCAACATACACGCC	19544	+	CAGG	0.000961206	0.000278257	0.289487	C														C										CC
CGGCGTTATTCCAGCAGAACA	19595	+	AAGG	0.000538275	0.00100173	1.86099	A														C										CA
AAAATTTACTTACTTAGCAAA	19700	+	AAGG	0.00123034	0.000806945	0.65587	A														A										AA
TACTTACTTAGCAAAAGGTGT	19706	+	TAGG	0.000845861	0.00164172	1.94088	T														G										GT
TACGTTCCGTTTCTACCCAGT	19715	-	TAGG	0.00165327	2.78257e-05	0.0168307	T														G										GT
CATTTCTGCTTGTGCATATTC	19753	-	CAGG	0.0020762	0.000473037	0.227837	C														T										TC
CTGCAAAAGATTTCTTTAATG	19849	+	GAGG	0.000961206	0.00114085	1.1869	G														T										TG
GTAAAATGCCTCTGCAATTAG	19861	-	GAGG	0.0020762	0.00038956	0.187631	G														A										AG
AGGTTAAACCTCTAATTGCAG	19870	+	GAGG	0.000192241	2.78257e-05	0.144744	G														A										AG
ACCACTAGTTGAAGTGTTGTA	19924	-	AAGG	0.00165327	0.000834771	0.50492	A														T										TA
TAGTGGTAAACCGCTTGTTGA	19958	+	AAGG	0.00165327	0.00311648	1.88503	A														G										GA
TGTTGAAGGCGCAGAAGAGAA	19973	+	AAGG	0.00161483	0.0058434	3.61859	A														A										AA
CGCACGTTACGGTATCTTACA	20255	+	AAGG	0.00138414	0.00495297	3.57839	A														C										CA
CAACGCTTAAACCAACTGAAT	20431	+	TAGG	0.00134569	0.000361734	0.26881	T														A										AT
CGCTTAAACCAACTGAATAGG	20434	+	GAGG	0.000999654	0.00267127	2.67219	G														G										GG
TTTTACCTTAATATCTTCTGC	20457	-	CAGG	0.00157638	5.56514e-05	0.0353033	C														G										GC
CTAATCCTGCAGAAGATATTA	20469	+	AAGG	0.00115345	0.00503645	4.36644	A														T										TA
TGACTATTACTGTTACAAAGA	20508	+	AAGG	0.00126879	0.0059547	4.69321	A														G										GA
ACAGTCTTGTCGGTTACAAAG	20547	+	GAGG	0.000307586	8.34771e-05	0.271394	G														A										AG
GACGGAATACTAGAAGATGTT	20704	+	TAGG	0.00161483	0.000556514	0.344628	T														T										TT
GACATACTTTTTGATTGAGTA	20756	-	AAGG	0.00342189	0.00147476	0.430979	A														T										TA
TCAGGTCGTTGATAATACTCT	20788	-	TAGG	0.000884309	5.56514e-05	0.0629321	T														C										CT
CTTTAAATTCTTTTTAACTTC	20807	-	CAGG	0.00192241	0.000139128	0.0723719	C														T										TC
TTTCATCCGTTTAAATCAATA	20938	+	AAGG	0.00149948	0.0070399	4.69489	A														T										TA
CCGTTTAAATCAATAAGGTAG	20944	+	GAGG	0.00180707	0.00350604	1.94018	G														A										AG
ACTTCCAATAGAAATAGTGTG	20983	-	GAGG	0.000230689	2.78257e-05	0.12062	G														T										TG
TGTAAGCGATAAAACAATTAA	21065	+	AAGG	0.000576723	0.00127998	2.2194	A														A										AA
TTTTAGTTGTTCAGATGTAGT	21085	-	TAGG	0.000615172	0.00247649	4.02568	T														G										GT
GGTAAGTCGTAAGGTACATAT	21141	-	TAGG	0.000576723	0.000250431	0.434231	T														A										AT
TTTAGCTATTGGTAAGTCGTA	21151	-	AAGG	0.00065362	0.000417385	0.638575	A														T										TA
AAAACAATTTATTTGAGTATG	21190	+	GAGG	0.000692068	0.00114085	1.64847	G														T										TG
GGGTAGAATCTTTAGTATTGT	21212	+	TAGG	0.00065362	0.000222606	0.340573	T														G										GT
TTGTAGGCGATTCTGTAGATC	21229	+	CAGG	0.00115345	0.000139128	0.12062	C														T										TC
TTAAACTACTACGACTTAAGC	21268	+	CAGG	0.00149948	0.000222606	0.148455	C														G										GC
AATAGAAGAGTGGGTTAAAAA	21360	+	AAGG	0.000384482	0.000473037	1.23032	A														A										AA
TTCTAAAAAACCTAAGTCAAC	21416	-	CAGG	0.00165327	5.56514e-05	0.0336613	C														A										AC
AGCATTAGCTCCTGTTGACTT	21423	+	TAGG	0.00161483	0.000612165	0.379091	T														T										TT
CTTTGTAGCACGACTACCACC	21548	-	CAGG	0.00169172	0.000417385	0.246722	C														C										CC
CTTGCGTCCTGCGTCAATTGC	21647	-	CAGG	0.00153793	2.78257e-05	0.018093	C														G										GC
TTGGAACCCTGCAATTGACGC	21657	+	CAGG	0.00165327	0.000250431	0.151476	C														G										GC
TTCGAGCAGTATTTTTCATAG	21691	+	GAGG	0.00107655	0.000862597	0.80126	G														A										AG
ATCAACTAGTTTGTTAATGTT	21767	-	TAGG	0.00415241	0.00155824	0.375262	T														T										TT
ATTAACAAACTAGTTGATGAT	21790	+	TAGG	0.00411396	0.000528688	0.128511	T														A										AT
CACAGTTCGCTACACAATACG	21938	+	GAGG	0.00192241	0.00214258	1.11453	G														C										CG
TAAGCTCATTTTAAGCGCGAT	21963	+	TAGG	0.000884309	0.000166954	0.188796	T														A										AT
CTCGTAATTATCTATTTCTAT	21986	-	TAGG	0.000538275	0.000139128	0.258471	T														A										AT
CTTAGTAAACCTGTCTATATC	22046	-	CAGG	0.00134569	0.000111303	0.0827107	C														T										TC
GCAGTATTCCCTGATATAGAC	22054	+	CAGG	0.00153793	0.00019478	0.126651	C														A										AC
CAGACATAAAAAGAAAAACGA	22116	+	AAGG	0.000576723	0.000946074	1.64043	A														G										GA
ATTATTAGCTGACTTACAAGA	22218	+	AAGG	0.000422931	0.00147476	3.48701	A														G										GA
TGATTTAGCTGAAATAGTACG	22260	+	GAGG	0.000499827	0.000723468	1.44744	G														C										CG
AGTGAAACACGCTGTACAAAC	22371	+	CAGG	0.000692068	0.000166954	0.24124	C														A										AC
AGTTAAATGGAATACAGCAGA	22533	+	AAGG	0.000538275	0.00228171	4.23892	A														G										GA
GAAAGAGTGGTTTGAAGCTGC	22575	+	CAGG	0.00261448	0.000250431	0.0957863	C														G										GC
GAATTTTTCGTATTCAACTGT	22586	-	TAGG	0.00130724	0.000500863	0.383145	T														G										GT
TCTATGTAAACTAATAGATCA	22699	+	AAGG	0.000845861	0.00038956	0.460548	A														C										CA
TTTTATAAAAAAATTGAAAAG	22742	+	GAGG	0.000153793	2.78257e-05	0.18093	G														A										AG
AGATAGCGAAGATGGGAGAAA	22887	+	AAGG	0.000692068	0.0021704	3.13611	A														A										AA
TGGGAGAAAAGGAGCAATGCC	22899	+	CAGG	0.00223	0.000111303	0.0499116	C														C										CC
ATGATTTCATCACTGAAAACG	23045	+	GAGG	0.001115	8.34771e-05	0.0748674	G														C										CG
GGATACTTTGCCGTTATTACA	23067	+	AAGG	0.00188396	0.00144694	0.768028	A														C										CA
AACAATAGTGGTTTTTTCAAG	23107	+	GAGG	0.00138414	0.00019478	0.140723	G														A										AG
CACCGAATATGGCCAAAAGCG	23165	+	GAGG	0.00123034	0.000111303	0.0904648	G														C										CG
GGACAAAGAAATGACGAAAGC	23187	+	CAGG	0.00157638	2.78257e-05	0.0176517	C														G										GC
AAATGATGAAAGAGAATTACA	23216	+	AAGG	0.000384482	0.000723468	1.88167	A														C										CA
TTATTTTTGAGTAATCGTGTA	23240	-	AAGG	0.00138414	0.000695642	0.502582	A														T										TA
TTACACGATTACTCAAAAATA	23259	+	AAGG	0.000961206	0.000500863	0.521077	A														T										TA
GCAACTGACAGCTAGATATTT	23282	+	TAGG	0.00146103	0.000473037	0.323769	T														T										TT
TAGTGCTAACAATTCATGTTC	23296	-	CAGG	0.00211465	0.000278257	0.131585	C														T										TC
AAGCCAATCACGCCATTCAGC	23323	-	CAGG	0.00296051	5.56514e-05	0.0187979	C														G										GC
GTGATTGGCTTATTGGTGGTC	23353	+	CAGG	0.00165327	2.78257e-05	0.0168307	C														T										TC
TGGCTTATTGGTGGTCAGGAT	23358	+	TAGG	0.00161483	8.34771e-05	0.0516942	T														A										AT
GGCTTAGTACAAGCTTCTAAG	23427	+	GAGG	0.000922758	0.00019478	0.211085	G														A										AG
TTGTACACGAGCATAGCTACC	23485	-	CAGG	0.00146103	0.00116868	0.7999	C														C										CC
AAGACGTGAACTCTTCAAAGA	23552	+	AAGG	0.000768965	0.00258779	3.36529	A														G										GA
GGCTAACCTCCTTTCGATTCA	23571	-	AAGG	0.00453689	0.000166954	0.0367993	A														C										CA
AAGAAAATTCCTTGAATCGAA	23579	+	AAGG	0.000845861	5.56514e-05	0.0657926	A														A										AA
AAAATTCCTTGAATCGAAAGG	23582	+	GAGG	0.000768965	0.00144694	1.88167	G														G										GG
TGCCATAAAATGAGTATCCAA	23593	-	AAGG	0.000922758	0.000528688	0.572944	A														A										AA
AGAGATTTCCAAAGCAACGTA	23652	+	AAGG	0.00311431	0.000473037	0.151892	A														T										TA
CCCCGCTAAAATGGCGGTTAA	23996	+	AAGG	0.00188396	2.78257e-05	0.0147698	A														A										AA
AAGTTCGGATTTTAGTAGCTA	24227	-	AAGG	0.00153793	0.00208693	1.35697	A														T										TA
TCGGTACTATCTTCGCGCAAC	24268	+	CAGG	0.000999654	5.56514e-05	0.0556707	C														A										AC
TATCTTCGCGCAACAGGTCAA	24275	+	AAGG	0.00146103	0.0010852	0.742764	A														A										AA
ATTAAGTACTGCCATTATTGC	24334	-	CAGG	0.00303741	2.78257e-05	0.009161	C														G										GC
ACTTAATGCGGTTGGTGTATT	24368	+	TAGG	0.000461379	0.00178084	3.85983	T														T										TT
TGTATTAGGTGGTGGCGTTTT	24383	+	TAGG	0.00265293	0.00200345	0.755185	T														T										TT
TATCTTTAATGCGATGTCAGC	24590	+	CAGG	0.00065362	5.56514e-05	0.0851434	C														G										GC
TGCGATGTCAGCAGGTATCAG	24599	+	GAGG	0.000845861	0.000166954	0.197378	G														A										AG
AAGCAAACGCACGCAAGTTTG	24682	+	GAGG	0.00192241	0.000166954	0.0868462	G														T										TG
GTTGTTCAAATTTGTGTCTCA	24845	+	AAGG	0.00157638	0.000556514	0.353033	A														C										CA
GCCAAATATCTGACCAATCTT	24949	-	TAGG	0.00307586	0.000918248	0.298534	T														T										TT
TAGAGCATGGTCAGAACAAGT	25082	+	TAGG	0.000884309	8.34771e-05	0.0943981	T														G										GT
AGAACAAGTAGGACAATCACA	25094	+	AAGG	0.00230689	0.000890422	0.385983	A														C										CA
ACCGATTAACTGCATAATAGT	25138	-	TAGG	0.00142258	0.0020591	1.44744	T														G										GT
TATCGGTGTTATCGGTATTTT	25310	+	TAGG	0.00138414	0.0050921	3.6789	T														T										TT
AGCAGTTTCCGGTGCGATTCA	25625	+	AAGG	0.00149948	0.00116868	0.779389	A														C										CA
TTGTCCTAATACTTGTAATAT	25693	-	TAGG	0.000692068	0.000222606	0.321653	T														A										AT
CATGCCTATATTACAAGTATT	25706	+	TAGG	0.00234534	0.00500863	2.13556	T														T										TT
ACAAGTATTCATGCAAGTTTT	25730	+	TAGG	0.00130724	0.00556514	4.25717	T														T										TT
TACAATTGCGTTCCAAGCCAT	25817	+	TAGG	0.00257603	0.000361734	0.140423	T														A										AT
CGTAGCTGTCCAAATCATAGT	25853	+	TAGG	0.00130724	0.000890422	0.681147	T														G										GT
ATTAAACTTTATTATCACAAA	26168	+	AAGG	0.00142258	0.00612165	4.30319	A														A										AA
TAAAAGAGTTGTCTCAAATGT	26258	+	TAGG	0.000192241	0.000278257	1.44744	T														G										GT
AATTAATCGGCAAAGTAGCTG	26350	+	GAGG	0.00123034	0.00019478	0.158313	G														T										TG
GCACAAAGTAGTCAGCGCGGT	26390	+	TAGG	0.000422931	5.56514e-05	0.131585	T														G										GT
ATTCGTAAGTGGACACGGTGG	26450	+	GAGG	0.000845861	0.00058434	0.690822	G														G										GG
TGGAGGTAGTAGCTTAGGTAA	26468	+	AAGG	0.000576723	0.000723468	1.25445	A														A										AA
TAGAGGATAGCTCTTTATTAA	26522	-	AAGG	0.00176862	0.00286605	1.6205	A														A										AA
CTATACTATCTGTCAAAGTAG	26540	-	GAGG	0.00196086	0.0019478	0.993339	G														A										AG
TCTGTCTATAGAAGTACTTAC	26569	-	CAGG	0.000884309	8.34771e-05	0.0943981	C														A										AC
TCTAATCGTTACATTCACAAT	26638	-	TAGG	0.0010381	0.000222606	0.214435	T														A										AT
TGAATGTAACGATTAGAAATG	26662	+	GAGG	0.0010381	0.000361734	0.348457	G														T										TG
AGTTTCAACTTATTATAAGGG	26739	+	GAGG	0.000346034	0.00308865	8.92586	G														G										GG
GCGCACGATATAGAAGTAATA	26777	+	AAGG	0.000576723	0.000612165	1.06145	A														T										TA
TTCCAAGTGATTATAAGTGAA	26814	-	AAGG	0.000961206	0.00153041	1.59218	A														A										AA
AGTAGTTGAATATAACGTTAC	26854	+	CAGG	0.000961206	0.000139128	0.144744	C														A										AC
TGAATATAACGTTACAGGCGC	26860	+	CAGG	0.000730516	2.78257e-05	0.0380905	C														G										GC
ATCGTAACTATTCTGATATAG	26889	+	GAGG	0.000115345	8.34771e-05	0.723719	G														A										AG
AAAAAAGTAGAGCTTAAGATA	26954	+	AAGG	0.000499827	0.0018365	3.67426	A														T										TA
ATGTGAAGCATAAGCAATTTT	26970	-	TAGG	0.00142258	0.00102955	0.723719	T														T										TT
TTTGCTGGACGTTTTTATTTA	27035	+	AAGG	0.00269138	0.000361734	0.134405	A														T										TA
TGATGGACGACAACTTTTTGT	27154	+	TAGG	0.000922758	0.000250431	0.271394	T														G										GT
TTTTGACACAACACAAACATC	27196	+	CAGG	0.00161483	0.000222606	0.137851	C														T										TC
ATCAGGTACCGACCATTTTTC	27288	-	CAGG	0.00272982	8.34771e-05	0.0305797	C														T										TC
TTCGTTTGTAGGCAATCTATC	27306	-	CAGG	0.0011919	8.34771e-05	0.0700373	C														T										TC
CCTCTTATCACCTTCGTTTGT	27318	-	TAGG	0.00296051	0.000111303	0.0375958	T														G										GT
TGATAGATTGCCTACAAACGA	27325	+	AAGG	0.000730516	0.000250431	0.342814	A														G										GA
CCTACAAACGAAGGTGATAAG	27335	+	GAGG	0.000615172	0.000473037	0.768951	G														A										AG
GACATTTTACAACACTAACTC	27367	+	CAGG	0.00146103	0.00019478	0.133317	C														T										TC
AAACTGATTAAACTGTGTTAA	27399	-	AAGG	0.000730516	0.00125216	1.71407	A														A										AA
ATTCACTTTCTATACAGATAA	27493	+	AAGG	0.000961206	0.00169737	1.76587	A														A										AA
AAGGAAATATCTCAGTTATTA	27513	+	AAGG	0.000538275	0.000946074	1.7576	A														T										TA
CTATATTTAAATAACCTCTAT	27568	-	TAGG	7.68965e-05	0.000166954	2.17116	T														A										AT
CGACGGTAAACATACCTATAG	27571	+	GAGG	0.000692068	0.00230953	3.33715	G														A										AG
ACACAAATTATATTTTAGATA	27700	+	AAGG	0.000499827	0.000918248	1.83713	A														T										TA
ACTTTTTAATAAAATTGGCAT	27712	-	TAGG	0.000884309	5.56514e-05	0.0629321	T														A										AT
CAATTTTATTAAAAAGTCTAC	27736	+	CAGG	0.000615172	5.56514e-05	0.0904648	C														A										AC
ATTAAAAAGTCTACAGGGTGT	27743	+	TAGG	0.0011919	0.000973899	0.817102	T														G										GT
ACGCTATTAATGTTAGTACAA	27769	+	AAGG	0.000999654	0.00489732	4.89902	A														A										AA
CGCGAGTACGTTTGACGCAAT	27845	+	TAGG	0.00126879	8.34771e-05	0.0657926	T														A										AT
GTGGACGATCACTCATGTTGA	27884	+	AAGG	0.00349879	0.00125216	0.357883	A														G										GA
TCTACTATTGGCGAAAAAATA	27951	+	AAGG	0.000461379	0.00077912	1.68868	A														T										TA
ATAAGGCTTGATATCAAAGCT	27969	+	TAGG	0.00123034	0.000222606	0.18093	T														C										CT
TGGTAAATCCTAGAATTGTTA	27993	-	AAGG	0.00130724	0.00370082	2.83102	A														T										TA
CTTGATGACCTTAACAATTCT	28002	+	TAGG	0.000922758	0.000139128	0.150775	T														C										CT
GTTCTTCAATACTGTCTTTAA	28064	+	AAGG	0.00149948	0.00525906	3.50725	A														A										AA
AAGTAGATGCATCTAAATTCG	28117	+	GAGG	0.00188396	8.34771e-05	0.0443093	G														C										CG
TGCATCTAAATTCGAGGGATT	28124	+	TAGG	0.00153793	0.00306083	1.99023	T														T										TT
ACGATTAGAAATCTTTAAAAA	28160	+	AAGG	0.000192241	0.000306083	1.59218	A														A										AA
TAAATGTTATACCTTTATTAA	28325	+	AAGG	0.000845861	0.00356169	4.21073	A														A										AA
TCATCCATTAGCACAATTGAT	28409	+	TAGG	0.00246069	0.000361734	0.147005	T														A										AT
CACGTAACGCTACAAAGTCTA	28520	-	AAGG	0.00296051	0.000417385	0.140984	A														T										TA
TCTAACAACATCACCTATTTT	28564	-	TAGG	0.00538275	0.00581557	1.08041	T														T										TT
TAGAGTGGTGGATTCTGCCAT	28601	+	TAGG	0.000845861	8.34771e-05	0.0986889	T														A										AT
CACTAAGCAAGATGTAGTATT	28685	+	TAGG	0.0020762	0.00845901	4.07427	T														T										TT
GTAGTATTAGGAGACTTTACA	28698	+	AAGG	0.000845861	0.00133563	1.57902	A														C										CA
GATTGGCGACTCTGTAGCTAG	28991	+	GAGG	0.00173017	0.000751294	0.434231	G														A										AG
AACTAATTTCACAGAAATGTT	29027	+	TAGG	0.00107655	0.00233736	2.17116	T														T										TT
TAAAACGACTAATCTTGCAAG	29066	+	GAGG	0.000845861	0.000139128	0.164482	G														A										AG
AACAATGGCAACAGTTCCAAT	29096	+	TAGG	0.00130724	0.000222606	0.170287	T														A										AT
TCAGTGCCTTGTAATATGATT	29157	-	TAGG	0.00242224	0.000306083	0.126364	T														T										TT
TTGGTTACACGGTTATTGGGC	29204	+	CAGG	0.00115345	8.34771e-05	0.0723719	C														G										GC
TTATTGGGCAGGCGTACCGAT	29216	+	TAGG	0.000692068	5.56514e-05	0.0804132	T														A										AT
TAACTTCAATTGCAGAACAAA	29258	-	AAGG	3.84482e-05	0.000166954	4.34231	A														A										AA
GCGTATTGTTGTACCACTCAT	29338	-	TAGG	0.00138414	0.00019478	0.140723	T														A										AT
AGACACGGACAAAAACAAACT	29384	+	TAGG	0.000615172	2.78257e-05	0.0452324	T														C										CT
ACAAACTAGGGTTAACACTTG	29398	+	GAGG	0.00126879	5.56514e-05	0.0438617	G														T										TG
AAGCCATACAATCCAGCTTTT	29499	+	TAGG	0.00184552	0.000139128	0.0753874	T														T										TT
CTTTTAGGAAAGCGAGCATGG	29515	+	GAGG	0.0021531	0.00567644	2.6364	G														G										GG
AACCTCGTGACCTTTTTCGTT	29533	-	TAGG	0.00315275	0.000333908	0.10591	T														T										TT
CGGCTTACACCCTAACGAAAA	29540	+	AAGG	0.00173017	0.00525906	3.03962	A														A										AA
ACCCTAACGAAAAAGGTCACG	29548	+	GAGG	0.000153793	5.56514e-05	0.361859	G														C										CG
TATTACAGTTTTTACGACTAA	29598	+	AAGG	0.00142258	0.0019478	1.3692	A														A										AA
TACAGTTTTTACGACTAAAGG	29601	+	GAGG	0.000615172	0.00164172	2.66871	G														G										GG
TACAAGTTTACATTCAATGAC	29648	+	CAGG	0.00115345	0.000222606	0.192992	C														A										AC
TAACTATCGCTTGTTAGATGA	29699	+	AAGG	0.00153793	0.00854249	5.55454	A														G										GA
AGACGCGCGTATTGATAATAC	29897	+	CAGG	0.00107655	0.000139128	0.129235	C														A										AC
CACTAGATGCTTTCACTAAAA	29968	+	AAGG	0.00138414	0.00706773	5.10624	A														A										AA
CATATAAATAATTTTCGTTCT	30112	-	TAGG	0.000768965	2.78257e-05	0.0361859	T														C										CT
TTATATGACGCAAGCTCGTCC	30146	+	CAGG	0.00176862	0.00058434	0.330393	C														C										CC
AGAATTCGTTGAACTTTGTTG	30490	+	GAGG	0.00246069	0.00105738	0.429708	G														T										TG
AAGTGCTGACGATATTGATAA	30518	+	AAGG	0.000692068	0.00203128	2.93508	A														A										AA
TGTATCTGAAGTGTATTCCAT	30556	-	TAGG	0.000499827	0.000111303	0.222683	T														A										AT
ATCATAAGTGATACCTTGCAT	30583	-	TAGG	0.00188396	0.000250431	0.132928	T														A										AT
TTCAGATACACAACCTATGCA	30587	+	AAGG	0.00153793	0.00542601	3.52813	A														C										CA
ATCGAAACCTTGTAAGTAGTT	30652	-	TAGG	0.000692068	0.000639991	0.924752	T														T										TT
AGCCAACCCTAACTACTTACA	30662	+	AAGG	0.00234534	0.00701208	2.98979	A														C										CA
CGGTGTGAATAATAACTTTAA	30737	+	AAGG	0.000499827	0.00197562	3.95262	A														A										AA
AAGGAGACTTCCAAGAAGCTG	30757	+	GAGG	0.000845861	8.34771e-05	0.0986889	G														T										TG
TATGTATTACGATCTAGAAAC	30788	+	CAGG	0.000499827	8.34771e-05	0.167012	C														A										AC
AGGACGCAAAGCGCTTTTAAT	30809	+	TAGG	0.00146103	0.000166954	0.114271	T														A										AT
TGAGTGATGTCTGTTGTTACC	30829	-	CAGG	0.00149948	0.000278257	0.185569	C														C										CC
AATTTATTCCATCGGCCAAAG	30869	+	GAGG	0.00184552	0.00038956	0.211085	G														A										AG
TGAATCAGTCATCGATACTTG	30904	-	GAGG	0.000576723	0.000500863	0.868462	G														T										TG
TCAAGTATCGATGACTGATTC	30923	+	CAGG	0.00180707	0.000278257	0.153983	C														T										TC
ACCGAAAGCGTTTAGAGATGC	31061	+	CAGG	0.00188396	0.000306083	0.162467	C														G										GC
TAGAGCACCATTATAGTGTCC	31087	-	CAGG	0.0021531	0.000890422	0.413554	C														C										CC
AGTACTTACCAGAAACAGCAC	31133	+	CAGG	0.000807413	5.56514e-05	0.0689256	C														A										AC
TGATAATTTTGTAATATTCTT	31243	-	TAGG	0.000192241	2.78257e-05	0.144744	T														T										TT
TGCAATACCTTTAAAGTCTTT	31333	-	TAGG	0.00299896	0.00261562	0.872174	T														T										TT
TGATTTTCCTAAAGACTTTAA	31343	+	AAGG	0.000692068	0.00122433	1.76909	A														A										AA
TAAAGACTTTAAAGGTATTGC	31352	+	CAGG	0.000730516	0.000139128	0.190452	C														G										GC
TTGGTAAATGGAGTTTATTCG	31489	+	GAGG	0.00280672	0.00038956	0.138795	G														C										CG
AATGGAGTTTATTCGAGGGAA	31495	+	AAGG	0.00176862	0.00172519	0.975447	A														A										AA
CAGTTTCTATGAATCAGATAG	31615	+	GAGG	0.0011919	0.00111303	0.93383	G														A										AG
CGATGATTATAACGTAGATAG	31729	+	GAGG	0.000845861	0.00133563	1.57902	G														A										AG
GAATGAATTTTTAAAACATTC	31819	+	CAGG	0.00192241	0.000111303	0.0578975	C														T										TC
AATTTTTAAAACATTCAGGCA	31824	+	AAGG	0.000461379	0.000973899	2.11085	A														C										CA
ATTCAGGCAAGGTGCATGCTC	31836	+	CAGG	0.00065362	5.56514e-05	0.0851434	C														T										TC
AGTGAATGATAGTGCGACAAA	32062	+	AAGG	0.00184552	0.0100729	5.45804	A														A										AA
GTTGTTGAATTACCTTTAACA	32234	-	AAGG	0.000615172	0.00077912	1.26651	A														C										CA
CAATGGCGCTGACCTTGTTAA	32239	+	AAGG	0.00265293	0.00233736	0.881049	A														A										AA
TGCGCCAGAAAAGACGGATAT	32401	+	TAGG	0.00369103	0.00038956	0.105542	T														A										AT
GTCATCAACACCATCTTGTCC	32421	-	CAGG	0.00296051	0.000528688	0.17858	C														C										CC
GGCAACAACATAAGATGACAG	32727	+	GAGG	0.00161483	0.00077912	0.482479	G														A										AG
AGTTAACTTAAATAATGCGCA	32770	+	AAGG	0.00065362	0.000139128	0.212858	A														C										CA
AACAAGAGTGCCGGATTTACC	32830	+	CAGG	0.00107655	0.00172519	1.60252	C														C										CC
CAGGTAGCGTTGAAAGTTATG	32850	+	GAGG	0.00203776	0.00133563	0.655443	G														T										TG
GTAAATCTTTTTAGAGTTATA	32910	-	AAGG	0.00192241	0.00139128	0.723719	A														T										TA
TACCGTTGATTTATGTTCATT	32979	-	TAGG	0.00269138	0.00136346	0.506603	T														T										TT
GTTGGTAAGTGGAACTTATCC	33094	+	CAGG	0.00192241	0.00230953	1.20137	C														C										CC
CTTATCCAGGTGGCGTTATTG	33108	+	GAGG	0.00157638	0.000306083	0.194168	G														T										TG
TTTACTCAATTGAATCGCGTT	33135	-	TAGG	0.00126879	0.000250431	0.197378	T														T										TT
TAACGATGTGTACTTTGATTT	33262	+	TAGG	0.000730516	0.00286605	3.92332	T														T										TT
GAACTCTTCTTTAAATTTAAT	33428	-	TAGG	0.000768965	8.34771e-05	0.108558	T														A										AT
GTTAGTGAAAACAAACTTTCT	33455	-	TAGG	0.00138414	8.34771e-05	0.0603099	T														C										CT
GTGCGTCAGATTTAAGTGATG	33560	+	GAGG	0.00261448	0.000306083	0.117072	G														T										TG
TCACTGGTGAAAAATATCCAG	33857	+	GAGG	0.000384482	2.78257e-05	0.0723719	G														A										AG
AAGTCACAGGTGTAATGCTTG	33892	+	GAGG	0.00176862	0.000250431	0.141597	G														T										TG
CTTTTTAATTTAACACAAAGT	33916	+	TAGG	0.000845861	0.00122433	1.44744	T														G										GT
CACTCTCAATGAGATTAAATT	34024	+	TAGG	0.00184552	0.00244866	1.32682	T														T										TT
AAAACTTTAGATGCTATCCAG	34085	+	GAGG	0.000230689	0.000250431	1.08558	G														A										AG
AATGTGGATTCTCGGTTTGAT	34168	+	TAGG	0.00180707	0.000139128	0.0769913	T														A										AT
AGAACTATTTTTGGTATTTAA	34226	+	AAGG	0.000461379	0.000222606	0.482479	A														A										AA
ACTATTTTTGGTATTTAAAGG	34229	+	GAGG	0.000230689	0.00133563	5.78975	G														G										GG
GGAGGTGATTACCATGCTTAA	34248	+	AAGG	0.00107655	8.34771e-05	0.0775413	A														A										AA
TACCATGCTTAAAGGGATTTT	34257	+	TAGG	0.00107655	0.000222606	0.206777	T														T										TT
CTTTTTATTTTGATTGAAATG	34352	+	GAGG	0.000499827	0.000111303	0.222683	G														T										TG
AGGCTTTCTAGTCTTTGGGTT	34375	-	TAGG	0.00184552	0.00353386	1.91484	T														T										TT
CTCCACCACTTCACTAGCTGT	34396	-	TAGG	0.00338344	0.000166954	0.0493445	T														G										GT
GCAAAGTCGAATATTGGTAAG	34440	+	GAGG	0.00180707	0.000612165	0.338762	G														A										AG
TTGTAACATGGGGCAATGCTA	34537	+	AAGG	0.00130724	0.000946074	0.723719	A														T										TA
ACGATAGAATCGGAAACCCTT	34564	-	TAGG	0.00261448	0.00144694	0.553432	T														T										TT
TGGCTAATTACAGATATCCTA	34564	+	AAGG	0.000692068	0.000250431	0.361859	A														T										TA
GTGCCAAACTGCGATGTCTCC	34612	-	CAGG	0.000845861	8.34771e-05	0.0986889	C														C										CC
GTCCGAACCTATTCCGTTGCC	34636	-	CAGG	0.00346034	0.000139128	0.0402066	C														C										CC
TTGGCACCCTGGCAACGGAAT	34646	+	TAGG	0.00246069	0.000278257	0.113081	T														A										AT
CGGACACACCGCAATAGTAGT	34676	+	TAGG	0.00419086	0.00570427	1.36112	T														G										GT
GGTTAATTCTAATAGTTGGAC	34742	+	CAGG	0.000768965	2.78257e-05	0.0361859	C														A										AC
AAAGCCTGTAACACTTACATA	34774	-	AAGG	0.00180707	0.00222606	1.23186	A														T										TA
ACACCCTTATGTAAGTGTTAC	34787	+	CAGG	0.000461379	5.56514e-05	0.12062	C														A										AC
GCTAGTATCTTTTGAATATGG	34804	-	GAGG	0.000922758	0.00434081	4.70417	G														G										GG
TGAACTTGTATCAGTACTACT	34831	-	TAGG	0.000576723	0.000556514	0.964958	T														C										CT
TGATGAACGCTCAGATATTCA	35012	+	AAGG	0.00219155	0.00492515	2.24734	A														C										CA
CGCATTTATATGTCGATAGAG	35122	+	GAGG	0.000768965	0.000528688	0.687533	G														A										AG
TACTTCAATAACTAGCCAATT	35173	-	TAGG	0.00388327	0.000222606	0.0573242	T														T										TT
ACGTGGTGTTTGGTTATTGTC	35273	+	CAGG	0.00299896	0.000250431	0.083506	C														T										TC
ACTTATCTGAAACGACGTTAA	35308	+	AAGG	0.000730516	0.00339474	4.64704	A														A										AA
TTTCATACTACGCCAAATATT	35320	-	TAGG	0.00149948	0.00258779	1.72579	T														T										TT
TAATTACGACTTGATTAAGCA	35369	+	AAGG	0.000807413	0.00155824	1.92992	A														C										CA
AGTTGACAGTGCGTCCACACG	35528	+	GAGG	0.00153793	0.000306083	0.199023	G														C										CG
TGGTTTTTCGTCTGATGGAGT	35536	-	TAGG	0.0010381	0.000278257	0.268044	T														G										GT
ATGCTATCAAATGCTTAATTT	35741	+	TAGG	0.000884309	0.00431298	4.87723	T														T										TT
GCTTAATTTAGGCAAGTATCA	35753	+	AAGG	0.000961206	0.00253214	2.63434	A														C										CA
TGCGCTTAACAAAATACTTAA	35789	+	AAGG	0.00065362	0.00155824	2.38401	A														A										AA
TAACAAAATACTTAAAGGAAA	35795	+	AAGG	0.00065362	0.00339474	5.19375	A														A										AA
AAAAGGAACGCTCGACGGACA	35813	+	AAGG	0.000499827	0.000723468	1.44744	A														C										CA
AATGACGTTTGCTAAAAATAA	35999	+	AAGG	0.000115345	0.000278257	2.4124	A														A										AA
GCGGTGCTAGCTTCGTAAGAA	36052	+	AAGG	0.001115	2.78257e-05	0.0249558	A														A										AA
AAGAAAGGATTACATCAATAA	36068	+	AAGG	0.000807413	0.00155824	1.92992	A														A										AA
CCACTCTGTAGCTGGATTCTT	36106	-	TAGG	0.00188396	5.56514e-05	0.0295395	T														T										TT
ATATAAACAAATCGGCTTAAA	36179	+	AAGG	0.000538275	0.00230953	4.29062	A														A										AA
TTAAAAGGTATCTACTTCACA	36195	+	AAGG	0.000922758	0.00114085	1.23635	A														C										CA
AAAAAATGATGGTGTTGACTT	36278	+	TAGG	0.000384482	0.000333908	0.868462	T														T										TT
AATAGGTATCAATGACAAACA	36353	+	AAGG	0.000461379	0.00161389	3.49797	A														C										CA
TTCCATAAACAAATGTAATCT	36391	-	TAGG	0.000692068	0.000473037	0.683512	T														C										CT
TTTACAACATCGTCGATAATA	36441	-	AAGG	0.00288362	0.0126329	4.38091	A														T										TA
TATTATCGACGATGTTGTAAA	36461	+	AAGG	0.00142258	0.00523123	3.67727	A														A										AA
TAACCTTTTTAGGTATCTTGT	36476	-	TAGG	0.000768965	0.000918248	1.19414	T														G										GT
AGCGTGTTTGATAACCTTTTT	36487	-	TAGG	0.00211465	0.00587122	2.77645	T														T										TT
TTACCTACAAGATACCTAAAA	36490	+	AAGG	0.00065362	0.00133563	2.04344	A														A										AA
AAAGAATGAAAGTAGATTTAA	36755	+	AAGG	0.000269138	0.000500863	1.86099	A														A										AA
AAGTAGATTTAAAGGTGCGAA	36764	+	AAGG	0.000922758	8.34771e-05	0.0904648	A														A										AA
ACCTGCTTCACCTTTTGCACC	36793	-	CAGG	0.00134569	5.56514e-05	0.0413554	C														C										CC
ACCGGGACAACCTGGTGCAAA	36800	+	AAGG	0.00173017	0.000111303	0.0643305	A														A										AA
AGCAGGTAAAAAAGGAGAACA	36827	+	AAGG	3.84482e-05	0.000111303	2.89487	A														C										CA
AATTTGCCACATTTTAGTGTC	36871	-	CAGG	0.00192241	2.78257e-05	0.0144744	C														T										TC
ATTGATTTTGTCCAATAACTC	36925	-	CAGG	0.00130724	0.000111303	0.0851434	C														T										TC
AATCAATATCGCAAATGTTGA	36959	+	AAGG	0.00126879	0.00228171	1.79833	A														G										GA
TCTTAATGTGTTCATAGATTC	37069	-	CAGG	0.00249913	8.34771e-05	0.0334024	C														T										TC
AAGTTAGTACAGAAGATTTTG	37174	+	GAGG	0.000730516	8.34771e-05	0.114271	G														T										TG
ACCGACGGTTAAAATTTGGAC	37328	+	CAGG	0.00130724	0.00019478	0.149001	C														A										AC
CTTAATTAAGTAAAGTGTATT	37372	-	TAGG	0.000961206	0.00158606	1.65008	T														T										TT
CTAATACACTTTACTTAATTA	37390	+	AAGG	0.00146103	0.0089877	6.15161	A														T										TA
TTAAGGGGTGATTTTTATGGA	37408	+	AAGG	0.000346034	0.000333908	0.964958	A														G										GA
TGTAAAGAAACTTATTTACGA	37444	+	AAGG	0.000115345	0.000361734	3.13611	A														G										GA
CCGGATATTTATTTTTAGGTA	37522	-	AAGG	0.00107655	0.000918248	0.852954	A														T										TA
GCTATCCGGATATTTATTTTT	37527	-	TAGG	0.000115345	0.000918248	7.9609	T														T										TT
TGTCACCTGATAACTTTTATT	37593	-	TAGG	0.00130724	0.0020591	1.57515	T														T										TT
TTGAACCTAATAAAAGTTATC	37605	+	CAGG	0.000692068	8.34771e-05	0.12062	C														T										TC
AATGTACGTAGCGGTATAATG	37640	+	GAGG	0.0011919	0.00102955	0.863793	G														T										TG
GAGGGTTTCGCAAACTAATTT	37660	+	TAGG	0.000615172	0.00172519	2.80441	T														T										TT
TAATTTAGGTTCAAGTGATTT	37675	+	TAGG	0.000807413	0.00155824	1.92992	T														T										TT
TTCAAGTGATTTAGGAATATC	37684	+	CAGG	0.00115345	0.000139128	0.12062	C														T										TC
AGTGACATACAACATCCCTGA	37734	-	AAGG	0.00203776	0.00712338	3.4957	A														G										GA
TATCAACTTTAGTAATCCTTC	37735	+	CAGG	0.000730516	0.00019478	0.266633	C														T										TC
CACTATAAGTGATGTTTATTC	37771	+	CAGG	0.00149948	0.000166954	0.111341	C														T										TC
CGTTTTTTTATTTTGGAAAAA	37842	+	AAGG	0.000153793	0.000667817	4.34231	A														A										AA
AAATCAATTCTTAGCGAATAA	37925	+	AAGG	0.00107655	0.00172519	1.60252	A														A										AA
AGATAATCCAACATCTCAAGA	38027	+	AAGG	0.000999654	0.000361734	0.361859	A														G										GA
AAGTAAATATAGAAAAGCAAC	38090	+	CAGG	0.000230689	2.78257e-05	0.12062	C														A										AC
AGGTGTCATTACTTCTTTAAT	38104	-	TAGG	0.00138414	0.00019478	0.140723	T														A										AT
ATTTGTGTCGTTCATATTCGT	38125	-	TAGG	0.000845861	2.78257e-05	0.0328963	T														G										GT
TATGAACGACACAAATGATTT	38150	+	TAGG	0.003345	0.00550949	1.64708	T														T										TT
ACGACACAAATGATTTAGGGT	38155	+	TAGG	0.00130724	0.000973899	0.745004	T														G										GT
AAAATGGTTTGACAATTCATT	38215	+	TAGG	0.00176862	0.000222606	0.125864	T														T										TT
TATGTTCTTTATGTTAGCGAC	38293	+	CAGG	0.001115	2.78257e-05	0.0249558	C														A										AC
TTTATGTTAGCGACAGGCGAA	38300	+	AAGG	0.00115345	5.56514e-05	0.0482479	A														A										AA
AGCGACAGGCGAAAGGCTGCA	38308	+	AAGG	0.000346034	8.34771e-05	0.24124	A														C										CA
TGGTCAAAACTGGAACGGTAA	38518	+	AAGG	0.00165327	0.00820858	4.96505	A														A										AA
CACAGTTTCAGGACCCCAACC	38547	-	CAGG	0.00230689	0.00147476	0.639285	C														C										CC
AACATGTCTTGTCACAGTTTC	38559	-	CAGG	0.00303741	0.000111303	0.036644	C														T										TC
GACAATCCAATGTATTTTATT	38609	+	TAGG	0.00107655	0.000612165	0.568636	T														T										TT
ATTGCCAACGCTTAAGTTGTT	38625	-	TAGG	0.00115345	0.000445211	0.385983	T														T										TT
AAGCGTTGGCAATAAAGCTAA	38653	+	AAGG	0.000999654	0.00550949	5.5114	A														A										AA
AGCAAGCGACTACAAAAAAAG	38685	+	GAGG	0.000230689	8.34771e-05	0.361859	G														A										AG
GGCTACAAGCATAATTTTTTT	38703	-	TAGG	0.00296051	0.00119651	0.404155	T														T										TT
TTATAACGATCCTGGAGCAGT	38752	+	TAGG	0.00173017	0.000166954	0.0964958	T														G										GT
TCTTAAATACTTAGCGATATT	38802	-	TAGG	0.00134569	0.00528688	3.92876	T														T										TT
CGCTAAGTATTTAAGACATGC	38827	+	CAGG	0.000692068	5.56514e-05	0.0804132	C														G										GC
TACTGCATACGGTGTTAATGT	38905	+	TAGG	0.00226845	0.00862597	3.80259	T														G										GT
AGAAATACATTTAGACGCAGC	38986	+	CAGG	0.000576723	5.56514e-05	0.0964958	C														G										GC
AAATAACTTAGGACAAATAAG	39094	+	GAGG	0.000461379	0.000445211	0.964958	G														A										AG
AACATTTAGTAAATCATTACG	39108	-	GAGG	0.000538275	0.000612165	1.13727	G														C										CG
AAATTATCGTTTATCTGAATT	39172	+	TAGG	0.00065362	0.00119651	1.83058	T														T										TT
ACCAGCTACCAAACCACCTAT	39267	-	TAGG	0.00138414	0.000556514	0.402066	T														A										AT
TGCGATTCATGGTAAGCCTAT	39268	+	TAGG	0.00219155	0.000111303	0.0507873	T														A										AT
AAAAAATCCACCAGTGCCAGC	39334	+	CAGG	0.000730516	2.78257e-05	0.0380905	C														G										GC
ATTGCCTTGTTCTTTTTTATA	39366	-	AAGG	0.000422931	0.000250431	0.592133	A														T										TA
TGTCCCTTATAAAAAAGAACA	39379	+	AAGG	0.000922758	0.00225388	2.44255	A														C										CA
TTACACAGTAGCTAATGTTAA	39406	+	AAGG	0.00107655	0.0020591	1.91268	A														A										AA
TTCAACTAATTCAAGAATTAC	39451	+	CAGG	0.000538275	2.78257e-05	0.0516942	C														A										AC
ACAACGTCGTTATATAGCGAC	39562	+	CAGG	0.00157638	5.56514e-05	0.0353033	C														A										AC
GTCGTTATATAGCGACAGGAG	39567	+	GAGG	0.000961206	5.56514e-05	0.0578975	G														A										AG
TAGCGACAGGAGAGGTAGACA	39576	+	AAGG	0.000615172	0.00111303	1.8093	A														C										CA
GACAGGAGAGGTAGACAAGGC	39580	+	CAGG	0.000230689	2.78257e-05	0.12062	C														G										GC
GAGAAATGTTAAAAAGTGTAT	39712	-	TAGG	0.000461379	8.34771e-05	0.18093	T														A										AT
CAAGATTTAAATGTAGATAAC	39754	+	CAGG	0.000461379	8.34771e-05	0.18093	C														A										AC
ATTTAAATGTAGATAACAGGC	39758	+	CAGG	0.000884309	2.78257e-05	0.031466	C														G										GC
CATAACAAAAAACTAGCCCGA	39803	-	AAGG	0.0010381	0.00038956	0.375262	A														G										GA
AGTGACATGCTTGGGTGAACA	39861	-	AAGG	0.001115	0.00214258	1.9216	A														C										CA
GTATCTGACTGTTGGTCCCAC	40056	+	CAGG	0.00234534	8.34771e-05	0.0355927	C														A										AC
TATATGTATCGAGTGATGACA	40072	-	AAGG	0.00138414	0.00556514	4.02066	A														C										CA
ATCTGTGGTTTTGTTGGTTGT	40163	-	TAGG	0.00123034	0.000139128	0.113081	T														G										GT
TAACCACAATCCTAAATTAAT	40187	-	TAGG	0.00169172	2.78257e-05	0.0164482	T														A										AT
AACCACAGATCCTATTAATTT	40194	+	TAGG	0.00107655	0.00397908	3.69613	T														T										TT
GCGTTTTTTTGGGGCAAAAAA	40234	+	AAGG	0.000461379	0.000278257	0.603099	A														A										AA
AAAGGGCAGATTATTTGAAAA	40253	+	AAGG	0.00176862	0.000445211	0.251728	A														A										AA
AACGCTTGTGGAAAAGCTAAA	40280	+	AAGG	0.000499827	0.00100173	2.00414	A														A										AA
TCCAAAAACACTGTTGTATCA	40303	-	AAGG	0.00253758	0.000139128	0.0548272	A														C										CA
TGACCGGTTTACCATCATACA	40364	+	AAGG	0.000307586	0.000862597	2.80441	A														C										CA
						1.22794
						1.56947

## Sheet: Fig3-AGG spc Library Infection
Spacer Seed Sequence	Position in ФNM4ɣ4 (bp)	DNA Strand	PAM Sequence	freq, -ФNM4ɣ4	freq, +ФNM4ɣ4	Enrichment Ratio
CTTTGTAACAACTGATATTAA	21	-	AGG	0.000283186	0.000273853	0.967042
CTTTAATATCAGTTGTTACAA	39	+	AGG	0.000743363	0.00057509	0.773633
TAGCGTCTTTAAAAATAAAAA	68	+	AGG	0.000247788	0.000301238	1.21571
AAAATAAAAAAGGGCAGAAAA	79	+	AGG	0.000247788	0.000219082	0.884153
TAGAAAAACTTGTGTACTAAA	93	-	AGG	0.000884956	0.000931099	1.05214
GAGATGAAAAAACGACTATAA	165	-	AGG	0.000814159	0.000958484	1.17727
AAAAGCAATTATGAAAAGAGT	194	-	AGG	0.000743363	0.00117757	1.58411
AAAGTTACTACTCACACACTA	259	-	AGG	0.00130973	0.00150619	1.15
TATTTAATGATTCTGCAGCTG	308	+	AGG	0.000247788	0.000109541	0.442076
GGAAATCCTATGCAAGGCAGT	331	-	AGG	0.000353982	0.000328623	0.92836
TTGCCAAGGAAATCCTATGCA	338	-	AGG	0.00113274	0.0014788	1.30551
GTTTATCCTACTGCCTTGCAT	342	+	AGG	0.000637168	0.000301238	0.472776
GTTTATATTCACAACTTGCCA	353	-	AGG	0.00123894	0.00128711	1.03888
AGAAAAATCGCCATCAATTCA	454	-	AGG	0.00180531	0.00232775	1.28939
AGGTATGACTTTGGCCGAACT	479	-	AGG	0.00283186	0.00309453	1.09276
GAAACAATCAAGAGAAAAACA	500	-	AGG	0.000283186	0.000109541	0.386817
ATAATAGAACTATCAAGTAAA	556	-	AGG	0.000141593	8.21558e-05	0.580225
TTACTTGATAGTTCTATTATA	577	+	AGG	0.00127434	0.000985869	0.773633
CTTATCATGATGTTACAAAAG	637	-	AGG	0.000637168	0.000958484	1.50429
AGATTACTTACGTAATGCGAA	676	+	AGG	0.000778761	0.000848943	1.09012
TTTCAAAAGTTTAGTATCTAT	698	-	AGG	0.000460177	0.00057509	1.24972
TTGACACCAATTTCTTCAGAA	757	-	AGG	0.000955752	0.000438164	0.458449
AAATACCATTTATTACCGGGT	825	-	AGG	0.00127434	0.00125972	0.988532
AAAAATATCTCTTCCTTCTTG	869	-	AGG	0.000920354	0.00117757	1.27947
AACTCGACGACCAAGATGTTG	1077	+	AGG	0.00230088	0.0026016	1.1307
AAGTTATTCAAAAATCACGAA	1154	+	AGG	0.000283186	0.000410779	1.45056
AGATTCCAATACTACGTTAAT	1461	+	AGG	0.00162832	0.0018622	1.14363
CGTTGTAGCTTTTCTAGCTTT	1646	-	AGG	0.000637168	0.00123234	1.93408
AATGTTGTTATCAAATATTTA	1713	-	AGG	0.000637168	0.000712017	1.11747
ACGAACAACATTATACACGAA	1758	+	AGG	0.00322124	0.0027933	0.86715
TTGAAGCATTTCAAAGAAAAT	1938	+	AGG	0.000212389	0.000356008	1.67621
TAAACATGTTGCGATGATGTC	2048	+	AGG	0.00325664	0.00336839	1.03431
GATGATGTCAGGTACAGAAAA	2060	+	AGG	0.00187611	0.00265637	1.4159
TCCACACCCTTGCGTTTAATA	2334	-	AGG	0.0020177	0.00213605	1.05866
ACGGATTCCTTATTAAACGCA	2344	+	AGG	0.0019823	0.00180743	0.911782
ACGTTCCATTGAATACTGTGT	2368	-	AGG	0.00300885	0.00284807	0.946563
TAGTAAGACGCCAAAAGTAAC	2465	+	AGG	0.00106195	0.0014788	1.39254
GACGCCAAAAGTAACAGGTAA	2471	+	AGG	0.000637168	0.000766787	1.20343
ATACTTTGTTAACAAGTTTTT	2501	+	AGG	0.00152212	0.00131449	0.863591
GAGAAAAACAAACAACTTAAT	2524	+	AGG	0.000389381	0.000273853	0.703303
AAAAACAAACAACTTAATAGG	2527	+	AGG	0.000176991	0.000328623	1.85672
ACAACTGCCATTGTGATGAGG	2565	-	AGG	0.00130973	0.00128711	0.982724
CAATGGCAGTTGTGACGTGGA	2593	+	AGG	0.000141593	0.000136926	0.967042
AGAAAACCTGTGATTAGTAGC	2640	+	AGG	0.000778761	0.000848943	1.09012
GTTTGTTCGGCGAACTTCAAA	2724	-	AGG	0.000849558	0.00120495	1.41833
AACACCAGAAAACACATATAG	2830	+	AGG	0.00258407	0.00183481	0.710047
AAACAATTGATGGATTTGTGT	2871	-	AGG	0.00226549	0.00295761	1.30551
ATATTACCGCAAAGATAATTT	2947	+	AGG	0.000637168	0.00057509	0.902572
ATACATTGATTATTCACCAAC	2983	+	AGG	0.000530973	0.000547705	1.03151
GAAAGCATAAAAAATGGTATT	3048	+	AGG	0.000212389	0.000246467	1.16045
AGCATAAAAAATGGTATTAGG	3051	+	AGG	0.000743363	0.000547705	0.736794
GTGAAGCATAATACTGCTACT	3088	-	AGG	0.000955752	0.00115018	1.20343
TCAATATAAAACGAAAAACGG	3303	+	AGG	0.00123894	0.000903713	0.729426
TTTTAAGCTATTCATTTTAAA	3391	+	AGG	0.00166372	0.00145142	0.872395
TTGAAGAGAACACAGACGAAC	3540	+	AGG	0.00141593	0.00125972	0.889678
TTAACTTAGTCATGAAATGGT	3573	+	AGG	0.000637168	0.000410779	0.644695
GTAACTTATATCATTCGTCAT	3617	+	AGG	0.00272566	0.00317669	1.16547
TCCACAAATAGAAATAGAGCT	3698	+	AGG	0.000814159	0.000958484	1.17727
TGACAGAAACTATTGAGTACG	3786	+	AGG	0.00159292	0.00175266	1.10028
CAGAAACTATTGAGTACGAGG	3789	+	AGG	0.00159292	0.00161573	1.01432
AATATCGCTGAGAAAAATAAA	3882	+	AGG	0.000389381	0.000465549	1.19562
TTTCGTCATTGACATTAACGA	3980	+	AGG	0.00127434	0.0018622	1.46131
TGGAACAACGGTTACTGACGA	4004	+	AGG	0.00219469	0.00273853	1.2478
TCTCATCTCCTGTAAAATTTG	4066	-	AGG	0.00141593	0.0016705	1.17979
ATTTTTTACCTCAAATTTTAC	4075	+	AGG	0.000743363	0.000794172	1.06835
TGTCAGTATGTACAGATTAAT	4241	+	AGG	0.00106195	0.00150619	1.41833
CAAATTCCACTTTGTTATTAC	4283	+	AGG	0.00141593	0.00142403	1.00572
TTGCGCTTCAATAGTGATAGT	4339	-	AGG	0.00116814	0.00123234	1.05495
TCTCAAAGTGATGTGTTAGCT	4404	+	AGG	0.00152212	0.00158834	1.04351
CTTTGTTTCAAACGTATTAGA	4474	-	AGG	0.00148673	0.00134188	0.902572
GTATTTAATTATGAAAATCAC	4626	+	AGG	0.000920354	0.000931099	1.01167
GATTGAATTAGTTACTCGATT	4866	+	AGG	0.000814159	0.000876328	1.07636
ATTGGTATCAAAATCTAAGCT	4889	-	AGG	0.000884956	0.000848943	0.959306
ATGGAAATTCAATGAAGATGA	4965	+	AGG	0.000495575	0.000547705	1.10519
AACATCATCGCCCTTTTTGTA	5003	-	AGG	0.00145133	0.00210866	1.45292
CATTTATTAAACCTTACAAAA	5009	+	AGG	0.000283186	0.000547705	1.93408
TTGCTTATCTGTCTTCGGAAT	5036	-	AGG	0.00184071	0.00238252	1.29435
ATCCACTAAAAGCAGAAGTAG	5306	+	AGG	0.00113274	0.0011228	0.991218
GACTGTTCTATGAAAGTTGCA	5488	+	AGG	0.000743363	0.000794172	1.06835
CTTACTCGTTTCTACACTCAT	5540	-	AGG	0.00127434	0.00139665	1.09598
ATAATGTGCCAGGTCTGCGTG	5633	-	AGG	0.0020531	0.00210866	1.02707
CCGACTGCTTCATAATGTGCC	5644	-	AGG	0.00315044	0.00339577	1.07787
ACATTATGAAGCAGTCGGCAG	5667	+	AGG	0.00286726	0.00366962	1.27984
TCGTGGATAAAAGTTGATGAG	5812	+	AGG	0.00219469	0.00251944	1.14797
TCTTCCGCCAAGATGACGATT	5883	-	AGG	0.00166372	0.00183481	1.10284
TTTTTACAAAAGCTTTACCAT	5991	+	AGG	0.000460177	0.000629861	1.36874
CTGGGTAATAGACATCAAAAA	6015	-	AGG	0.000707965	0.00115018	1.62463
CTTTTTTGATGTCTATTACCC	6033	+	AGG	0.00123894	0.00172527	1.39254
GAAAGTTTACTTATTGTTTCT	6095	+	AGG	0.00145133	0.00145142	1.00006
ATTAAAGTGATTTAAAAACTG	6190	+	AGG	0.000318584	0.000191697	0.601715
CATGTCTTACTTAACAAAAAA	6219	-	AGG	0.000814159	0.000602476	0.739997
AATTAATAACCTAGTAAGGTT	6264	-	AGG	0.000743363	0.00106802	1.43675
ATTTCAATTAATAACCTAGTA	6269	-	AGG	0.00060177	0.00057509	0.955665
TTTAAAACCCCTAACCTTACT	6272	+	AGG	0.00184071	0.00145142	0.788511
AAACTTTGAAGCTTCTAGAGC	6577	+	AGG	0.000495575	0.000629861	1.27097
AGAACCACAATTTTCTCTTCT	6585	-	AGG	0.00123894	0.00104064	0.839945
TGGTTCTTGTAAATTATTTTC	6619	+	AGG	0.000707965	0.000821558	1.16045
TAAATAACTTTATCCACATAA	6704	+	AGG	0.000389381	0.000739402	1.89892
AATTATTGAAGGCGCATCAAA	6762	-	AGG	0.000424779	0.000684631	1.61174
TATGGATCCTATTTTAGGTAA	6795	-	AGG	0.000955752	0.0011228	1.17478
AATAATTATGGATCCTATTTT	6801	-	AGG	0.000884956	0.00115018	1.2997
ATCAATACCTTTACCTAAAAT	6805	+	AGG	0.000424779	0.000821558	1.93408
GATAATAAAATTATACCAGAA	6865	+	AGG	0.000389381	0.000356008	0.914294
TAATTTAAGTGCTAAAGCTAA	6970	+	AGG	0.00102655	0.00101325	0.98705
TGCCAATTGTCAGGACGACTT	6992	-	AGG	0.0020531	0.00246467	1.20047
AGCTGAAAACGGTGTGTTTAA	7141	+	AGG	0.000495575	0.000410779	0.828893
CGGAAAAACGGAAAACCGAAA	7246	+	AGG	0.000814159	0.000848943	1.04272
GCAAGATGGAATCAAGATTTT	7460	+	AGG	0.000389381	0.000301238	0.773633
GGAATCAAGATTTTAGGTTGG	7467	+	AGG	0.00138053	0.00136926	0.991838
TTAGGTTGGAGGATTTTAAAA	7479	+	AGG	0.000389381	0.000410779	1.05495
CCAAAAAGTGTTTCTGGTCTA	7535	-	AGG	0.00176991	0.00178004	1.00572
CACTTTTTGGCAGTAAATTTG	7566	+	AGG	0.00123894	0.00101325	0.817841
GTTGGTTGTATTTTTTGATTG	7577	-	AGG	0.00162832	0.00158834	0.975451
ACGACGAAAGTTATTGGGATT	7647	+	AGG	0.00261947	0.00271114	1.035
CAATCCTTTTTCGACATGAGT	7713	-	AGG	0.0019115	0.00306715	1.60457
TCAACCTACTCATGTCGAAAA	7726	+	AGG	0.00138053	0.00125972	0.912491
ACCATTCGGGTGTTTTTTAGT	7782	-	AGG	0.00378761	0.00331362	0.874857
GTTGCAAATGTGAAATCTATG	7839	+	AGG	0.000884956	0.000848943	0.959306
AACAGCAATAGAGTACGTACA	7990	+	AGG	0.00173451	0.00125972	0.726268
ACCAAAATCATTAATATTGCA	8029	+	AGG	0.00148673	0.00208128	1.39991
GCTTTTGCGATAGCGTATGCT	8060	-	AGG	0.000495575	0.000712017	1.43675
CGCAAAAGCAGTCAAAGCTAA	8092	+	AGG	0.000743363	0.000958484	1.28939
CAGCATTGTTGATAACAGAGT	8290	+	AGG	0.00145133	0.0014788	1.01893
AGAGTAATCGGAGACGATTTC	8417	+	AGG	0.000637168	0.000931099	1.46131
ACGCTCAGAAACTCATAGATG	8501	+	AGG	0.00106195	0.00131449	1.23781
AGAAACTCATAGATGAGGCAC	8507	+	AGG	0.000955752	0.000903713	0.945552
GAGGCACAGGGCGATGAAAAT	8521	+	AGG	0.000920354	0.00104064	1.1307
TCTGCAAGTTTTTGGATAAAT	8536	-	AGG	0.00130973	0.00109541	0.836361
CCCCGCTATCGTCGAATATTA	8589	+	AGG	0.00237168	0.00230036	0.969929
AAGATGGCACGGAAGATATTA	8654	+	AGG	0.00106195	0.00142403	1.34096
AAATGAAGTTTATTCGCTCAC	8700	+	AGG	0.00187611	0.00254683	1.35751
TGAGCGCCTTTGAATCGTTTT	8749	-	AGG	0.00322124	0.0031493	0.977669
GCTTTTATATGAGCAAGAGCT	8793	+	AGG	0.000707965	0.000684631	0.967042
GCAACGATATTTGATATTTAG	8824	+	AGG	0.00130973	0.000848943	0.648179
TTAAATTTAACGAAACGTTCG	8867	+	AGG	0.000495575	0.000410779	0.828893
TGTATTACGAAAGCGTGGACG	8888	-	AGG	0.00106195	0.000958484	0.902572
TCGTCCACGCTTTCGTAATAC	8907	+	AGG	0.00184071	0.00188958	1.02655
AAATCATAAAGCGTATATACA	8967	+	AGG	0.000884956	0.00172527	1.94956
TGCGCGCTCTAGATTTAACTT	8981	-	AGG	0.000849558	0.0011228	1.32162
CAAAAATAATCATGCGAGTTG	9227	+	AGG	0.000849558	0.00128711	1.51503
ATACTGATATTCAACTTCTGT	9289	-	AGG	0.00148673	0.00178004	1.19729
AAATTAGAAATGTAAATGTAG	9415	+	AGG	0.000283186	0.000465549	1.64397
TACTCTTTTTGCAACCATTCC	9511	-	AGG	0.00187611	0.00306715	1.63485
GCATGCCATAAGGTGCGTTTA	9560	-	AGG	0.00148673	0.00284807	1.91566
CTCAGCTAAGCGCATGCCATA	9571	-	AGG	0.00152212	0.00156096	1.02551
AGCAAAGAACGTGAAATAGCT	9651	+	AGG	0.0019469	0.00191697	0.984624
TAGCTAGGCAACGACGTAAAG	9667	+	AGG	0.000920354	0.00131449	1.42825
AAAGAGGTTGAACTACGTAAG	9684	+	AGG	0.0019115	0.00232775	1.21776
ACCACAATTAGCATTTGCAAT	9934	+	AGG	0.0019469	0.00197174	1.01276
CACCGTTAAAGAATGGTCATG	9984	+	AGG	0.00116814	0.000931099	0.797077
GCTCTAAGAGATATCTGTATC	10109	+	AGG	0.000814159	0.000383394	0.470907
GCATATCGTACCAGATTGGCA	10188	+	AGG	0.00240708	0.00205389	0.853272
AGCAACATGGTTTGGAATACG	10259	+	AGG	0.000672566	0.000438164	0.651481
AAGCAACTAACTTTATTTTAG	10288	+	AGG	0.00173451	0.00180743	1.04204
AGAAAATCCGGAGCTATCACA	10379	+	AGG	0.00219469	0.00257421	1.17293
AGGGAAAATATTTTTTTCAAC	10400	+	AGG	0.000637168	0.000602476	0.945552
CTTTTTCAATATCAACTATGA	10484	-	AGG	0.00102655	0.000903713	0.880342
GTTTGAAATGTACGAGATGGA	10556	+	AGG	0.00102655	0.00109541	1.06708
TGAAATGTACGAGATGGAAGG	10559	+	AGG	0.00162832	0.00123234	0.756815
TAAGATATAGAATGCTTTGGT	10630	-	AGG	0.00116814	0.0014788	1.26595
TGATACAAAGACTTACTTTAT	10714	-	AGG	0.000707965	0.00057509	0.812315
ATTTTGTGCAAAGTACGAATG	10797	+	AGG	0.00127434	0.00128711	1.01002
CGTTCCAAACTGCAAGCATAG	10866	+	AGG	0.0019469	0.00183481	0.942426
GCATAGAGGTCGAAAAAGTGG	10881	+	AGG	0.00276106	0.00273853	0.991838
TCGAGTGTGGGACGAATATAC	10926	+	AGG	0.00173451	0.00213605	1.2315
AGGAAGAATACACGATGTTGT	10947	+	AGG	0.00254867	0.00232775	0.913317
TGTAGAACTTATGCAAAGTAC	11052	+	AGG	0.000672566	0.000794172	1.18081
GCCAGACGATGAATCTGTAAT	11148	+	AGG	0.000778761	0.000684631	0.879129
CCTCACAGTCATATCTAAGGA	11271	-	AGG	0.00116814	0.000657246	0.562643
TTAACCTCACAGTCATATCTA	11275	-	AGG	0.00109735	0.000766787	0.698766
CCTTCCTTAGATATGACTGTG	11288	+	AGG	0.00173451	0.00175266	1.01046
TAGATATGACTGTGAGGTTAA	11295	+	AGG	0.0020177	0.00150619	0.746488
TTGAATCATCACATTTATTGG	11327	+	AGG	0.00223009	0.00251944	1.12975
TAACAGAATGAACTATGAAAC	11351	+	AGG	0.000707965	0.000301238	0.425498
CTATGAAACAGGGGTCCAACT	11363	+	AGG	0.00166372	0.0016705	1.00408
CAACTAGGTGTAATGGACGCT	11379	+	AGG	0.00116814	0.00134188	1.14873
AAGAAAGCAAGTGCATGGGAT	11502	+	AGG	0.00297345	0.0024099	0.810473
CGTATAACGGCAATGACACAG	11681	+	AGG	0.0019469	0.00156096	0.801766
AGGGATTACTAAAAGAGATTG	11702	+	AGG	0.00106195	0.000958484	0.902572
AAGCGTTTGATGAAATACTTG	11744	+	AGG	0.000920354	0.000794172	0.862899
TATTCAACATTCAGTTAAAGA	11781	+	AGG	0.000353982	0.000657246	1.85672
GTCAAGTTGTCTATAAATATG	11840	+	AGG	0.00102655	0.000794172	0.773633
AAGTTGTCTATAAATATGAGG	11843	+	AGG	0.000814159	0.000876328	1.07636
TCTATAAATATGAGGAGGCAC	11849	+	AGG	0.000637168	0.000684631	1.07449
AAGAGTTATTACAAATACAAA	11907	+	AGG	0.00134513	0.0016705	1.24189
ATTGAGTATTGCGAATCAAGT	12100	+	AGG	0.00145133	0.0011228	0.773633
GCATACAAAAAGAAAATGAAA	12338	+	AGG	0.000389381	0.000602476	1.54727
ACAAGATGGAACAGCAGACGC	12373	+	AGG	0.000176991	0.000410779	2.3209
TGGAACAGCAGACGCAGGAAA	12379	+	AGG	0.00099115	0.00183481	1.85119
AAGACATATTAGATCGAGTCA	12412	+	AGG	0.00219469	0.00180743	0.823545
ACATATTAGATCGAGTCAAGG	12415	+	AGG	0.00169912	0.00139665	0.821986
CACAACATTCAAAGATTCAAC	12466	+	AGG	0.0020531	0.00169789	0.826988
ACTAAAGCTAAGAGTAATCAA	12509	+	AGG	0.00134513	0.00156096	1.16045
ATCAAAGGTTTACAGTCGTTG	12525	+	AGG	0.000530973	0.000492935	0.92836
AAGAAGCGAAAGAGAAGTACG	12561	+	AGG	0.00166372	0.00161573	0.971157
GGTCAGTTGTATGAAAATATA	12617	+	AGG	0.000884956	0.000712017	0.804579
TGTTAAAATTAAAACTATTTC	12660	+	AGG	0.000495575	0.000903713	1.82356
TTGAATCAATCACACTTATTG	12809	+	AGG	0.00184071	0.00164312	0.892654
CAGAGAACTTGTATTGAACAA	12980	+	AGG	0.00276106	0.00199912	0.724042
ATATAGTTGGGATCAATGTTG	13006	+	AGG	0.000530973	0.000383394	0.722058
TAGTTGGGATCAATGTTGAGG	13009	+	AGG	0.00123894	0.000931099	0.75153
CTTTTTCGGGAATTTCATTTT	13034	-	AGG	0.000495575	0.000684631	1.38149
TTCAATCTTAGCTTTTTCTTC	13094	-	AGG	0.00176991	0.00164312	0.92836
AATATGAATGAACATGAATTA	13195	+	AGG	0.00099115	0.000848943	0.856523
GTAACTAGCCACTGTGTATAT	13350	-	AGG	0.00173451	0.00109541	0.631538
CCAACACAAAGAAGTACATCA	13390	+	AGG	0.000424779	0.000273853	0.644695
GATAGCGCAGACATACAAGCT	13526	+	AGG	0.00176991	0.00134188	0.758161
CATACAAGCTAGGTTAAAAGT	13537	+	AGG	0.0020177	0.0016705	0.827924
CGATCTTATACGAAGTAAAGA	13617	+	AGG	0.000424779	0.000465549	1.09598
CTTACTAGCAATGTATGAGCT	13680	+	AGG	0.00123894	0.000931099	0.75153
TGACGGCTAATGATGATGTAG	13736	+	AGG	0.00159292	0.00125972	0.790825
AGCGATCAGTCTGATTTGATG	13783	+	AGG	0.00113274	0.00213605	1.88573
AGTCTGATTTGATGAGGGCGG	13790	+	AGG	0.00162832	0.00136926	0.840906
AGAGTCAATTGTTAATATGAT	13836	+	AGG	0.00145133	0.000985869	0.679288
AGCAACGTTGCCGAAACCACA	13941	+	AGG	0.0020885	0.00331362	1.5866
AAAGTTGAAGATGTTGTTGTG	13978	+	AGG	0.00113274	0.00139665	1.23298
AGGCTTGAGAGAGCAAATAAA	13999	+	AGG	0.00148673	0.00131449	0.884153
GGTATGCTCAGATGTTAAAAG	14021	+	AGG	0.000884956	0.00101325	1.14498
TTTCTTAGAGTTATTGAAGAA	14094	+	AGG	0.00162832	0.00106802	0.655907
TTATTGAAGAAAGGTTATAAC	14104	+	AGG	0.000176991	0.000246467	1.39254
GTTTCTGTTCAATTTAGAGTT	14132	-	AGG	0.00123894	0.00106802	0.862049
TAAACTACCCACCATATAGGC	14399	-	AGG	0.00187611	0.00115018	0.613068
GAATTAAACTACCCACCATAT	14403	-	AGG	0.000672566	0.00057509	0.855069
ACGTTCAATAAATGTGAAAGG	14452	-	AGG	0.000849558	0.00106802	1.25715
GCTACGTTCAATAAATGTGAA	14455	-	AGG	0.00141593	0.00153357	1.08309
AAATGCCCCTACATCTTGTGC	14480	-	AGG	0.00152212	0.0014788	0.97154
CGTAGCTCCTGCACAAGATGT	14490	+	AGG	0.00184071	0.00106802	0.580225
TAACTAGAGTAATTAACATAA	14532	+	AGG	0.000141593	2.73853e-05	0.193408
GAAGCAAGAAAAGTTTGTGCT	14594	+	AGG	0.00176991	0.0018622	1.05214
AGTTTGTGCTAGGACTCATAG	14605	+	AGG	0.00180531	0.0018622	1.03151
TGACGCAGGGTATTCGACTAA	14654	+	AGG	0.00102655	0.00117757	1.14711
GTACACTTTTTAAAAATCGGA	14710	+	AGG	0.00138053	0.00142403	1.03151
AAAAATCGGAAGGTTTCCGGA	14721	+	AGG	0.000778761	0.00106802	1.37144
AATCAAAATGGACACGCCAAA	14776	+	AGG	0.0019469	0.00219082	1.12529
TTAGCCACTCATATTCTTCAA	14783	-	AGG	0.00230088	0.00235513	1.02358
TTCATACCATCTAAACTAGCG	14868	-	AGG	0.000566372	0.00120495	2.12749
TGGTATGAATAGAATGACGTT	14900	+	AGG	0.00123894	0.00109541	0.884153
GAAGATTGAACAAATAGATAA	14978	+	AGG	0.000353982	0.000273853	0.773633
TAATCACGGAGCAAAGCGTAC	15147	+	AGG	0.00060177	0.000492935	0.819141
GCGAAAGATAGCAGACGAAGA	15219	+	AGG	0.00123894	0.00142403	1.1494
TGCACCAGCAAGTATATATTG	15236	-	AGG	0.00134513	0.00142403	1.05866
TGGCGTTCAAGTGGTTCAGAC	15372	+	AGG	0.00272566	0.00309453	1.13533
TCACAGTAAAGTAAGTGGTAT	15396	+	AGG	0.00215929	0.00282068	1.3063
AAGCGTCGTTAGCGCATGAAG	15461	+	AGG	0.00212389	0.00172527	0.812315
CAACCAATGCTCGGGATGGTC	15530	-	AGG	0.00261947	0.0035327	1.34863
GTACAGCAGTATACCTGCTTT	15581	-	AGG	0.000814159	0.000356008	0.437271
TGAAAATACAGATCCTAAAGC	15585	+	AGG	0.000495575	0.000465549	0.939412
ATAGATATAAAGAGTCTATTA	15656	+	AGG	0.000637168	0.000547705	0.859593
TATTAAGGCTTCAACACCATC	15672	+	AGG	0.00138053	0.00153357	1.11086
ACCAGCAAAGTATTCTTTGAT	15791	-	AGG	0.00346903	0.0040804	1.17624
ATCTATTGTGTTAATAGGACG	15858	+	AGG	0.00145133	0.000931099	0.64155
ATGGTAACTTTTATTTTATTG	15887	+	AGG	0.000814159	0.0011228	1.37909
TCTAAATTCAGTGATGTATTC	15995	-	AGG	0.000849558	0.00117757	1.38609
AAAGTAAACTATCGGGTGTAG	16067	+	AGG	0.000778761	0.0011228	1.44177
ATATGGATAGGTTTAAGCAAG	16139	+	AGG	0.000495575	0.000547705	1.10519
TTTTATAGGCTCTCCGTTTGT	16166	-	AGG	0.00134513	0.0011228	0.83471
CACGTCATCAAATTCTTTTAT	16181	-	AGG	0.00155752	0.00180743	1.16045
TTTCCCCCTCCTTAATCGTTC	16244	-	AGG	0.00258407	0.00282068	1.09157
CATACTAAACCTGAACGATTA	16252	+	AGG	0.00244248	0.00251944	1.03151
ACTAAACCTGAACGATTAAGG	16255	+	AGG	0.00240708	0.00191697	0.796387
AATAGATGATATTGAAGCACA	16301	+	AGG	0.000283186	0.000273853	0.967042
TATTAGAGCCTCAATATGCTT	16315	-	AGG	0.00176991	0.00101325	0.572489
GAATATTGCCTAAGCATATTG	16324	+	AGG	0.00176991	0.00153357	0.866469
TTTGAAACTGGTGGAAATGTA	16467	+	AGG	0.00102655	0.00131449	1.2805
TTCATCTAAATCATAAGTAAC	16561	-	AGG	0.000424779	0.00057509	1.35386
TTAGAAATAGTGTTGATGATG	16651	+	AGG	0.00138053	0.00164312	1.19021
TGATGATGAGGATTCTGAAAT	16664	+	AGG	0.000247788	0.000164312	0.663114
GCAATTTGCGGATATGGTGCT	16698	+	AGG	0.00138053	0.00156096	1.1307
ATTGATACGAATGGTGATGTT	16731	+	AGG	0.0020885	0.00208128	0.996545
CGCCAACAAAAATAACATTAT	16754	-	AGG	0.00155752	0.00145142	0.931877
AAAGTAGCGCAATGAGTATGT	16792	-	AGG	0.000955752	0.000985869	1.03151
TACTTATTATTATGTATTTCG	16889	+	AGG	0.000495575	0.000328623	0.663114
TTATTATGTATTTCGAGGAGA	16895	+	AGG	0.000707965	0.000712017	1.00572
TCCTATCATCTCTTTGTTGTT	16969	-	AGG	0.00155752	0.0024099	1.54727
ACCTAACAACAAAGAGATGAT	16985	+	AGG	0.000212389	0.000301238	1.41833
ATACCCATACCGCGTAACACA	17082	-	AGG	0.00417699	0.00509366	1.21946
CGTAAGATGACAGCTATGTTG	17376	+	AGG	0.00116814	0.00117757	1.00807
TTTATCTGCATTAAAGCGTAA	17417	+	AGG	0.00060177	0.000985869	1.63828
TTACGAGTGAACTTAAATATC	17454	-	AGG	0.00109735	0.000903713	0.823545
CGTTCTGAAACTTGTCCCTTC	17520	-	AGG	0.00184071	0.00219082	1.19021
CACAAGTGCTAATTAACCTGA	17521	+	AGG	0.00113274	0.000903713	0.79781
GGACAAGTTTCAGAACGAACA	17544	+	AGG	0.000814159	0.000821558	1.00909
AGTTTCAGAACGAACAAGGTT	17549	+	AGG	0.00223009	0.00287545	1.28939
TGCGTCACCTTCATCTATGTC	17635	-	AGG	0.00247788	0.00197174	0.795737
CAAATTACCTGACATAGATGA	17645	+	AGG	0.00173451	0.00120495	0.694691
ATGATATTGATGAGTATATCG	17705	+	AGG	0.00145133	0.00115018	0.792503
ACTGAATTCAATAAATACAAC	17851	+	AGG	0.000495575	0.00057509	1.16045
ATAAATACAACAGGCTCAATA	17861	+	AGG	0.000672566	0.000794172	1.18081
CAATAAGGAGTTAACTCGTAT	17877	+	AGG	0.00187611	0.00188958	1.00718
ACAATGTTGACTGATGACTAT	17902	+	AGG	0.00233628	0.00295761	1.26595
TCATATAAATAAAGGCTCATA	17962	-	AGG	0.000424779	0.00052032	1.22492
CTCGCCATTTCATATAAATAA	17971	-	AGG	0.00138053	0.00120495	0.872817
AGTTTGATGTTCCGAGTAAAG	18026	+	AGG	0.00148673	0.00139665	0.939412
CATTAAACGAATGAACTCAAT	18056	-	AGG	0.00173451	0.0016705	0.963095
GATACGTATGCACATTACACA	18135	+	AGG	0.00176991	0.00175266	0.990251
CACAAGGTATTATGAGTGGAG	18152	+	AGG	0.00176991	0.00180743	1.0212
GCGTGTGGCTCGTAAAGAAGC	18237	+	AGG	0.000884956	0.000958484	1.08309
GTGGGAGAAATATAAGCGAAA	18597	+	AGG	0.000955752	0.00123234	1.28939
ACTCTATTATCTCTTCGTACA	18682	-	AGG	0.000849558	0.00106802	1.25715
AAGCAGTTTAACGACATGCTA	18841	-	AGG	0.0020885	0.000739402	0.354036
TTATGCACTTTTCGGACTGTT	18886	+	AGG	0.00187611	0.00180743	0.963393
TCGGACTGTTAGGGTACGCGA	18897	+	AGG	0.00159292	0.0018622	1.16905
TAGGGTACGCGAAGGGCAAAA	18906	+	AGG	0.00184071	0.00172527	0.937287
AAGAAGTAAAAGATTATCTAA	18990	+	AGG	0.000318584	0.000492935	1.54727
GGTGTCTGTTGATGACGTTAA	19024	+	AGG	0.0019823	0.00194435	0.980857
AGGCTTTTTAGATACAGAAGA	19045	+	AGG	0.000849558	0.000821558	0.967042
CGAATGATAACGATCTAATTC	19068	-	AGG	0.0019115	0.00188958	0.988532
ATTAGATCGTTATCATTCGAA	19090	+	AGG	0.00173451	0.00142403	0.820999
CATGGAAAGAGAAAAATCTTG	19122	+	AGG	0.000637168	0.00117757	1.84812
TTTTTGTTCTTCTGATTGCTC	19161	-	AGG	0.0019823	0.00208128	1.04993
AGTTAGAAAAACGCGACGCAG	19224	+	AGG	0.00116814	0.00101325	0.867407
GAAGTTAAGAAGTAACGCGCT	19258	+	AGG	0.00138053	0.00142403	1.03151
CGCCTAAAAATCTATCAACTA	19294	-	AGG	0.00261947	0.00273853	1.04545
ATCCTTAGTTGATAGATTTTT	19309	+	AGG	0.000637168	0.000739402	1.16045
CTTTTTGAACATACTTGTCAA	19363	-	AGG	0.0020885	0.00243729	1.16701
CTTTGACAAGTATGTTCAAAA	19381	+	AGG	0.000743363	0.000465549	0.626275
TTCAATGGACTTTACATTTGA	19452	-	AGG	0.00187611	0.00178004	0.948796
TCAATATTAGAAAATAAAGTG	19509	+	AGG	0.000849558	0.000931099	1.09598
GGCAACTCCAACATACACGCC	19544	+	AGG	0.00261947	0.00210866	0.804997
CGGCGTTATTCCAGCAGAACA	19595	+	AGG	0.000884956	0.000794172	0.897415
AAAATTTACTTACTTAGCAAA	19700	+	AGG	0.000212389	0.000301238	1.41833
TACTTACTTAGCAAAAGGTGT	19706	+	AGG	0.000849558	0.000547705	0.644695
TACGTTCCGTTTCTACCCAGT	19715	-	AGG	0.0019115	0.000794172	0.41547
CATTTCTGCTTGTGCATATTC	19753	-	AGG	0.00254867	0.00358747	1.40758
CTGCAAAAGATTTCTTTAATG	19849	+	AGG	0.000743363	0.000712017	0.957832
GTAAAATGCCTCTGCAATTAG	19861	-	AGG	0.000707965	0.00125972	1.77936
AGGTTAAACCTCTAATTGCAG	19870	+	AGG	0.000495575	0.000465549	0.939412
ACCACTAGTTGAAGTGTTGTA	19924	-	AGG	0.00261947	0.00153357	0.585452
TAGTGGTAAACCGCTTGTTGA	19958	+	AGG	0.00223009	0.00221821	0.994672
TGTTGAAGGCGCAGAAGAGAA	19973	+	AGG	0.000566372	0.000821558	1.45056
CGCACGTTACGGTATCTTACA	20255	+	AGG	0.00130973	0.00161573	1.23363
CAACGCTTAAACCAACTGAAT	20431	+	AGG	0.00116814	0.00128711	1.10184
CGCTTAAACCAACTGAATAGG	20434	+	AGG	0.00155752	0.00164312	1.05495
TTTTACCTTAATATCTTCTGC	20457	-	AGG	0.00116814	0.00125972	1.0784
CTAATCCTGCAGAAGATATTA	20469	+	AGG	0.00148673	0.000794172	0.534175
TGACTATTACTGTTACAAAGA	20508	+	AGG	0.000955752	0.00117757	1.23208
ACAGTCTTGTCGGTTACAAAG	20547	+	AGG	0.00148673	0.0011228	0.755214
GACGGAATACTAGAAGATGTT	20704	+	AGG	0.00346903	0.0027933	0.80521
GACATACTTTTTGATTGAGTA	20756	-	AGG	0.0020177	0.00246467	1.22153
TCAGGTCGTTGATAATACTCT	20788	-	AGG	0.000247788	0.000191697	0.773633
CTTTAAATTCTTTTTAACTTC	20807	-	AGG	0.00134513	0.0016705	1.24189
TTTCATCCGTTTAAATCAATA	20938	+	AGG	0.00102655	0.00057509	0.560217
CCGTTTAAATCAATAAGGTAG	20944	+	AGG	0.00113274	0.00136926	1.2088
ACTTCCAATAGAAATAGTGTG	20983	-	AGG	0.000495575	0.000246467	0.497336
TGTAAGCGATAAAACAATTAA	21065	+	AGG	0.000814159	0.000931099	1.14363
TTTTAGTTGTTCAGATGTAGT	21085	-	AGG	0.00099115	0.000931099	0.939412
GGTAAGTCGTAAGGTACATAT	21141	-	AGG	0.00120354	0.000766787	0.63711
TTTAGCTATTGGTAAGTCGTA	21151	-	AGG	0.000884956	0.000547705	0.618907
AAAACAATTTATTTGAGTATG	21190	+	AGG	0.000637168	0.000492935	0.773633
GGGTAGAATCTTTAGTATTGT	21212	+	AGG	0.00169912	0.00213605	1.25715
TTGTAGGCGATTCTGTAGATC	21229	+	AGG	0.000849558	0.000876328	1.03151
TTAAACTACTACGACTTAAGC	21268	+	AGG	0.000495575	0.000602476	1.21571
AATAGAAGAGTGGGTTAAAAA	21360	+	AGG	0.000247788	0.000383394	1.54727
TTCTAAAAAACCTAAGTCAAC	21416	-	AGG	0.000530973	0.000602476	1.13466
AGCATTAGCTCCTGTTGACTT	21423	+	AGG	0.00417699	0.00424471	1.01621
CTTTGTAGCACGACTACCACC	21548	-	AGG	0.00332743	0.00328623	0.987617
CTTGCGTCCTGCGTCAATTGC	21647	-	AGG	0.00261947	0.00243729	0.930451
TTGGAACCCTGCAATTGACGC	21657	+	AGG	0.00159292	0.00178004	1.11747
TTCGAGCAGTATTTTTCATAG	21691	+	AGG	0.00123894	0.000876328	0.707322
ATCAACTAGTTTGTTAATGTT	21767	-	AGG	0.00286726	0.00295761	1.03151
ATTAACAAACTAGTTGATGAT	21790	+	AGG	0.00123894	0.00169789	1.37044
CACAGTTCGCTACACAATACG	21938	+	AGG	0.00276106	0.00199912	0.724042
TAAGCTCATTTTAAGCGCGAT	21963	+	AGG	0.00215929	0.00295761	1.36971
CTCGTAATTATCTATTTCTAT	21986	-	AGG	0.000530973	0.000684631	1.28939
CTTAGTAAACCTGTCTATATC	22046	-	AGG	0.004	0.00271114	0.677785
GCAGTATTCCCTGATATAGAC	22054	+	AGG	0.000778761	0.0014788	1.89892
CAGACATAAAAAGAAAAACGA	22116	+	AGG	0.000814159	0.000712017	0.874542
ATTATTAGCTGACTTACAAGA	22218	+	AGG	0.000778761	0.000766787	0.984624
TGATTTAGCTGAAATAGTACG	22260	+	AGG	0.000530973	0.000301238	0.567331
AGTGAAACACGCTGTACAAAC	22371	+	AGG	0.00060177	0.000848943	1.41074
AGTTAAATGGAATACAGCAGA	22533	+	AGG	0.000920354	0.000958484	1.04143
GAAAGAGTGGTTTGAAGCTGC	22575	+	AGG	0.000955752	0.000958484	1.00286
GAATTTTTCGTATTCAACTGT	22586	-	AGG	0.000247788	0.000383394	1.54727
TCTATGTAAACTAATAGATCA	22699	+	AGG	0.00116814	0.000958484	0.82052
TTTTATAAAAAAATTGAAAAG	22742	+	AGG	3.53982e-05	2.73853e-05	0.773633
AGATAGCGAAGATGGGAGAAA	22887	+	AGG	0.000778761	0.000766787	0.984624
TGGGAGAAAAGGAGCAATGCC	22899	+	AGG	0.00109735	0.0011228	1.02319
ATGATTTCATCACTGAAAACG	23045	+	AGG	0.0019115	0.00153357	0.802287
GGATACTTTGCCGTTATTACA	23067	+	AGG	0.00159292	0.0014788	0.92836
AACAATAGTGGTTTTTTCAAG	23107	+	AGG	0.00152212	0.00134188	0.881582
CACCGAATATGGCCAAAAGCG	23165	+	AGG	0.000530973	0.000931099	1.75357
GGACAAAGAAATGACGAAAGC	23187	+	AGG	0.00113274	0.00117757	1.03957
AAATGATGAAAGAGAATTACA	23216	+	AGG	0.00060177	0.000657246	1.09219
TTATTTTTGAGTAATCGTGTA	23240	-	AGG	0.00244248	0.00246467	1.00909
TTACACGATTACTCAAAAATA	23259	+	AGG	0.000353982	0.000629861	1.77936
GCAACTGACAGCTAGATATTT	23282	+	AGG	0.000920354	0.00057509	0.624858
TAGTGCTAACAATTCATGTTC	23296	-	AGG	0.0040708	0.00449118	1.10327
AAGCCAATCACGCCATTCAGC	23323	-	AGG	0.00212389	0.00197174	0.92836
GTGATTGGCTTATTGGTGGTC	23353	+	AGG	0.0019823	0.00164312	0.828893
TGGCTTATTGGTGGTCAGGAT	23358	+	AGG	0.00339823	0.00331362	0.975101
GGCTTAGTACAAGCTTCTAAG	23427	+	AGG	0.000530973	0.000794172	1.49569
TTGTACACGAGCATAGCTACC	23485	-	AGG	0.00116814	0.0014788	1.26595
AAGACGTGAACTCTTCAAAGA	23552	+	AGG	0.000955752	0.0014788	1.54727
GGCTAACCTCCTTTCGATTCA	23571	-	AGG	0.00109735	0.00125972	1.14797
AAGAAAATTCCTTGAATCGAA	23579	+	AGG	0.00180531	0.00136926	0.758464
AAAATTCCTTGAATCGAAAGG	23582	+	AGG	0.000707965	0.000739402	1.04441
TGCCATAAAATGAGTATCCAA	23593	-	AGG	0.00166372	0.000712017	0.427967
AGAGATTTCCAAAGCAACGTA	23652	+	AGG	0.00127434	0.00136926	1.07449
CCCCGCTAAAATGGCGGTTAA	23996	+	AGG	0.00152212	0.000958484	0.629702
AAGTTCGGATTTTAGTAGCTA	24227	-	AGG	0.00109735	0.00115018	1.04815
TCGGTACTATCTTCGCGCAAC	24268	+	AGG	0.00109735	0.0014788	1.34762
TATCTTCGCGCAACAGGTCAA	24275	+	AGG	0.00123894	0.000903713	0.729426
ATTAAGTACTGCCATTATTGC	24334	-	AGG	0.00145133	0.00161573	1.11328
ACTTAATGCGGTTGGTGTATT	24368	+	AGG	0.00134513	0.00180743	1.34368
TGTATTAGGTGGTGGCGTTTT	24383	+	AGG	0.00233628	0.00178004	0.761912
TATCTTTAATGCGATGTCAGC	24590	+	AGG	0.000637168	0.000712017	1.11747
TGCGATGTCAGCAGGTATCAG	24599	+	AGG	0.000743363	0.000985869	1.32623
AAGCAAACGCACGCAAGTTTG	24682	+	AGG	0.0020177	0.00325885	1.61513
GTTGTTCAAATTTGTGTCTCA	24845	+	AGG	0.00109735	0.0011228	1.02319
GCCAAATATCTGACCAATCTT	24949	-	AGG	0.00516814	0.00451857	0.874312
TAGAGCATGGTCAGAACAAGT	25082	+	AGG	0.000778761	0.000848943	1.09012
AGAACAAGTAGGACAATCACA	25094	+	AGG	0.00145133	0.00153357	1.05667
ACCGATTAACTGCATAATAGT	25138	-	AGG	0.0020177	0.00183481	0.909359
TATCGGTGTTATCGGTATTTT	25310	+	AGG	0.000637168	0.000821558	1.28939
AGCAGTTTCCGGTGCGATTCA	25625	+	AGG	0.00113274	0.000821558	0.725281
TTGTCCTAATACTTGTAATAT	25693	-	AGG	0.00169912	0.00123234	0.725281
CATGCCTATATTACAAGTATT	25706	+	AGG	0.00325664	0.00213605	0.655907
ACAAGTATTCATGCAAGTTTT	25730	+	AGG	0.00169912	0.00136926	0.805868
TACAATTGCGTTCCAAGCCAT	25817	+	AGG	0.00176991	0.00156096	0.881942
CGTAGCTGTCCAAATCATAGT	25853	+	AGG	0.00343363	0.00249206	0.72578
ATTAAACTTTATTATCACAAA	26168	+	AGG	0.00113274	0.00156096	1.37803
TAAAAGAGTTGTCTCAAATGT	26258	+	AGG	0.00166372	0.00104064	0.625491
AATTAATCGGCAAAGTAGCTG	26350	+	AGG	0.00176991	0.00227298	1.28423
GCACAAAGTAGTCAGCGCGGT	26390	+	AGG	0.000672566	0.00109541	1.6287
ATTCGTAAGTGGACACGGTGG	26450	+	AGG	0.00276106	0.00199912	0.724042
TGGAGGTAGTAGCTTAGGTAA	26468	+	AGG	0.00159292	0.00156096	0.979936
TAGAGGATAGCTCTTTATTAA	26522	-	AGG	0.0020177	0.00139665	0.692198
CTATACTATCTGTCAAAGTAG	26540	-	AGG	0.0019115	0.000985869	0.515756
TCTGTCTATAGAAGTACTTAC	26569	-	AGG	0.00187611	0.00178004	0.948796
TCTAATCGTTACATTCACAAT	26638	-	AGG	0.00304425	0.00197174	0.647693
TGAATGTAACGATTAGAAATG	26662	+	AGG	0.000884956	0.000356008	0.402289
AGTTTCAACTTATTATAAGGG	26739	+	AGG	0.000743363	0.000602476	0.810473
GCGCACGATATAGAAGTAATA	26777	+	AGG	0.000637168	0.000328623	0.515756
TTCCAAGTGATTATAAGTGAA	26814	-	AGG	0.000424779	0.000273853	0.644695
AGTAGTTGAATATAACGTTAC	26854	+	AGG	0.000530973	0.000465549	0.876785
TGAATATAACGTTACAGGCGC	26860	+	AGG	0.000743363	0.000684631	0.920992
ATCGTAACTATTCTGATATAG	26889	+	AGG	0.00155752	0.00120495	0.773633
AAAAAAGTAGAGCTTAAGATA	26954	+	AGG	0.000495575	0.00057509	1.16045
ATGTGAAGCATAAGCAATTTT	26970	-	AGG	0.000353982	0.000684631	1.93408
TTTGCTGGACGTTTTTATTTA	27035	+	AGG	0.00159292	0.000985869	0.618907
TGATGGACGACAACTTTTTGT	27154	+	AGG	0.00265487	0.00301238	1.13466
TTTTGACACAACACAAACATC	27196	+	AGG	0.00261947	0.00210866	0.804997
ATCAGGTACCGACCATTTTTC	27288	-	AGG	0.00417699	0.00271114	0.649065
TTCGTTTGTAGGCAATCTATC	27306	-	AGG	0.00106195	0.000848943	0.799421
CCTCTTATCACCTTCGTTTGT	27318	-	AGG	0.00219469	0.00287545	1.31019
TGATAGATTGCCTACAAACGA	27325	+	AGG	0.00169912	0.00161573	0.950924
CCTACAAACGAAGGTGATAAG	27335	+	AGG	0.000637168	0.000794172	1.24641
GACATTTTACAACACTAACTC	27367	+	AGG	0.00184071	0.00158834	0.862899
AAACTGATTAAACTGTGTTAA	27399	-	AGG	0.000566372	0.00120495	2.12749
ATTCACTTTCTATACAGATAA	27493	+	AGG	0.00138053	0.000821558	0.595103
AAGGAAATATCTCAGTTATTA	27513	+	AGG	0.000460177	0.000410779	0.892654
CTATATTTAAATAACCTCTAT	27568	-	AGG	0.000176991	0.000246467	1.39254
CGACGGTAAACATACCTATAG	27571	+	AGG	0.000884956	0.000684631	0.773633
ACACAAATTATATTTTAGATA	27700	+	AGG	0.000743363	0.000821558	1.10519
ACTTTTTAATAAAATTGGCAT	27712	-	AGG	0.000566372	0.000876328	1.54727
CAATTTTATTAAAAAGTCTAC	27736	+	AGG	0.000141593	0.000136926	0.967042
ATTAAAAAGTCTACAGGGTGT	27743	+	AGG	0.000743363	0.000629861	0.847313
ACGCTATTAATGTTAGTACAA	27769	+	AGG	0.00138053	0.00150619	1.09102
CGCGAGTACGTTTGACGCAAT	27845	+	AGG	0.0019115	0.00175266	0.916899
GTGGACGATCACTCATGTTGA	27884	+	AGG	0.00332743	0.00336839	1.01231
TCTACTATTGGCGAAAAAATA	27951	+	AGG	0.00060177	0.000931099	1.54727
ATAAGGCTTGATATCAAAGCT	27969	+	AGG	0.000920354	0.000629861	0.684368
TGGTAAATCCTAGAATTGTTA	27993	-	AGG	0.00113274	0.000903713	0.79781
CTTGATGACCTTAACAATTCT	28002	+	AGG	0.00223009	0.00197174	0.884153
GTTCTTCAATACTGTCTTTAA	28064	+	AGG	0.00290265	0.00194435	0.669853
AAGTAGATGCATCTAAATTCG	28117	+	AGG	0.00127434	0.00136926	1.07449
TGCATCTAAATTCGAGGGATT	28124	+	AGG	0.00141593	0.0011228	0.792974
ACGATTAGAAATCTTTAAAAA	28160	+	AGG	0.000566372	0.000219082	0.386817
TAAATGTTATACCTTTATTAA	28325	+	AGG	0.00141593	0.00052032	0.367476
TCATCCATTAGCACAATTGAT	28409	+	AGG	0.00138053	0.00178004	1.28939
CACGTAACGCTACAAAGTCTA	28520	-	AGG	0.00176991	0.00254683	1.43896
TCTAACAACATCACCTATTTT	28564	-	AGG	0.00251327	0.0031493	1.25307
TAGAGTGGTGGATTCTGCCAT	28601	+	AGG	0.00162832	0.00156096	0.958633
CACTAAGCAAGATGTAGTATT	28685	+	AGG	0.00159292	0.00224559	1.40973
GTAGTATTAGGAGACTTTACA	28698	+	AGG	0.000955752	0.000848943	0.888246
GATTGGCGACTCTGTAGCTAG	28991	+	AGG	0.000849558	0.000712017	0.838103
AACTAATTTCACAGAAATGTT	29027	+	AGG	0.000247788	0.000273853	1.10519
TAAAACGACTAATCTTGCAAG	29066	+	AGG	0.00120354	0.0011228	0.932911
AACAATGGCAACAGTTCCAAT	29096	+	AGG	0.00276106	0.00309453	1.12078
TCAGTGCCTTGTAATATGATT	29157	-	AGG	0.00184071	0.00183481	0.996797
TTGGTTACACGGTTATTGGGC	29204	+	AGG	0.00116814	0.00131449	1.12529
TTATTGGGCAGGCGTACCGAT	29216	+	AGG	0.00134513	0.00175266	1.30296
TAACTTCAATTGCAGAACAAA	29258	-	AGG	0.00106195	0.00115018	1.08309
GCGTATTGTTGTACCACTCAT	29338	-	AGG	0.00152212	0.00153357	1.00752
AGACACGGACAAAAACAAACT	29384	+	AGG	0.000495575	0.000383394	0.773633
ACAAACTAGGGTTAACACTTG	29398	+	AGG	0.00145133	0.00257421	1.7737
AAGCCATACAATCCAGCTTTT	29499	+	AGG	0.000389381	0.000246467	0.632973
CTTTTAGGAAAGCGAGCATGG	29515	+	AGG	0.00130973	0.0014788	1.12909
AACCTCGTGACCTTTTTCGTT	29533	-	AGG	0.00109735	0.00101325	0.923369
CGGCTTACACCCTAACGAAAA	29540	+	AGG	0.00215929	0.00188958	0.875094
ACCCTAACGAAAAAGGTCACG	29548	+	AGG	0.000353982	0.000766787	2.16617
TATTACAGTTTTTACGACTAA	29598	+	AGG	0.00159292	0.00131449	0.825209
TACAGTTTTTACGACTAAAGG	29601	+	AGG	0.00060177	0.000273853	0.455079
TACAAGTTTACATTCAATGAC	29648	+	AGG	0.00123894	0.0016705	1.34833
TAACTATCGCTTGTTAGATGA	29699	+	AGG	0.00258407	0.00290284	1.12336
AGACGCGCGTATTGATAATAC	29897	+	AGG	0.00116814	0.00101325	0.867407
CACTAGATGCTTTCACTAAAA	29968	+	AGG	0.000637168	0.000629861	0.988532
CATATAAATAATTTTCGTTCT	30112	-	AGG	0.00184071	0.00156096	0.848021
TTATATGACGCAAGCTCGTCC	30146	+	AGG	0.000283186	0.000246467	0.870338
AGAATTCGTTGAACTTTGTTG	30490	+	AGG	0.00130973	0.00104064	0.794542
AAGTGCTGACGATATTGATAA	30518	+	AGG	0.00169912	0.00139665	0.821986
TGTATCTGAAGTGTATTCCAT	30556	-	AGG	0.00145133	0.00117757	0.811372
ATCATAAGTGATACCTTGCAT	30583	-	AGG	0.000778761	0.000848943	1.09012
TTCAGATACACAACCTATGCA	30587	+	AGG	0.00138053	0.00156096	1.1307
ATCGAAACCTTGTAAGTAGTT	30652	-	AGG	0.00152212	0.00104064	0.683676
AGCCAACCCTAACTACTTACA	30662	+	AGG	0.00159292	0.00153357	0.962744
CGGTGTGAATAATAACTTTAA	30737	+	AGG	0.00127434	0.000985869	0.773633
AAGGAGACTTCCAAGAAGCTG	30757	+	AGG	0.00106195	0.000821558	0.773633
TATGTATTACGATCTAGAAAC	30788	+	AGG	0.000353982	0.000191697	0.541543
AGGACGCAAAGCGCTTTTAAT	30809	+	AGG	0.000743363	0.00125972	1.69463
TGAGTGATGTCTGTTGTTACC	30829	-	AGG	0.0020177	0.00158834	0.787206
AATTTATTCCATCGGCCAAAG	30869	+	AGG	0.00240708	0.00213605	0.887403
TGAATCAGTCATCGATACTTG	30904	-	AGG	0.00279646	0.00320407	1.14576
TCAAGTATCGATGACTGATTC	30923	+	AGG	0.00290265	0.00339577	1.16988
ACCGAAAGCGTTTAGAGATGC	31061	+	AGG	0.00106195	0.00139665	1.31518
TAGAGCACCATTATAGTGTCC	31087	-	AGG	0.00169912	0.00158834	0.934807
AGTACTTACCAGAAACAGCAC	31133	+	AGG	0.00152212	0.00106802	0.701668
TGATAATTTTGTAATATTCTT	31243	-	AGG	0.000566372	0.000492935	0.870338
TGCAATACCTTTAAAGTCTTT	31333	-	AGG	0.00293805	0.00271114	0.922768
TGATTTTCCTAAAGACTTTAA	31343	+	AGG	0.000530973	0.000602476	1.13466
TAAAGACTTTAAAGGTATTGC	31352	+	AGG	0.000212389	0.000109541	0.515756
TTGGTAAATGGAGTTTATTCG	31489	+	AGG	0.00127434	0.00158834	1.24641
AATGGAGTTTATTCGAGGGAA	31495	+	AGG	0.000920354	0.000794172	0.862899
CAGTTTCTATGAATCAGATAG	31615	+	AGG	0.00130973	0.00158834	1.21272
CGATGATTATAACGTAGATAG	31729	+	AGG	0.00120354	0.000492935	0.409571
GAATGAATTTTTAAAACATTC	31819	+	AGG	0.00134513	0.000903713	0.67184
AATTTTTAAAACATTCAGGCA	31824	+	AGG	0.000637168	0.000684631	1.07449
ATTCAGGCAAGGTGCATGCTC	31836	+	AGG	0.00123894	0.00145142	1.1715
AGTGAATGATAGTGCGACAAA	32062	+	AGG	0.00145133	0.00158834	1.09441
GTTGTTGAATTACCTTTAACA	32234	-	AGG	0.000884956	0.000766787	0.866469
CAATGGCGCTGACCTTGTTAA	32239	+	AGG	0.0019469	0.00224559	1.15342
TGCGCCAGAAAAGACGGATAT	32401	+	AGG	0.00346903	0.00339577	0.978883
GTCATCAACACCATCTTGTCC	32421	-	AGG	0.00300885	0.00303976	1.01027
GGCAACAACATAAGATGACAG	32727	+	AGG	0.00155752	0.00197174	1.26595
AGTTAACTTAAATAATGCGCA	32770	+	AGG	0.00109735	0.000766787	0.698766
AACAAGAGTGCCGGATTTACC	32830	+	AGG	0.00212389	0.00180743	0.850997
CAGGTAGCGTTGAAAGTTATG	32850	+	AGG	0.00169912	0.00251944	1.4828
GTAAATCTTTTTAGAGTTATA	32910	-	AGG	0.00109735	0.000903713	0.823545
TACCGTTGATTTATGTTCATT	32979	-	AGG	0.00123894	0.00125972	1.01678
GTTGGTAAGTGGAACTTATCC	33094	+	AGG	0.000778761	0.000657246	0.843964
CTTATCCAGGTGGCGTTATTG	33108	+	AGG	0.00180531	0.00180743	1.00117
TTTACTCAATTGAATCGCGTT	33135	-	AGG	0.00258407	0.00249206	0.964392
TAACGATGTGTACTTTGATTT	33262	+	AGG	0.00102655	0.00115018	1.12043
GAACTCTTCTTTAAATTTAAT	33428	-	AGG	0.000884956	0.000684631	0.773633
GTTAGTGAAAACAAACTTTCT	33455	-	AGG	0.000637168	0.000985869	1.54727
GTGCGTCAGATTTAAGTGATG	33560	+	AGG	0.00276106	0.00230036	0.833144
TCACTGGTGAAAAATATCCAG	33857	+	AGG	0.00148673	0.00104064	0.699954
AAGTCACAGGTGTAATGCTTG	33892	+	AGG	0.00134513	0.00131449	0.977221
CTTTTTAATTTAACACAAAGT	33916	+	AGG	0.000424779	0.000602476	1.41833
CACTCTCAATGAGATTAAATT	34024	+	AGG	0.000778761	0.00106802	1.37144
AAAACTTTAGATGCTATCCAG	34085	+	AGG	0.000672566	0.000657246	0.977221
AATGTGGATTCTCGGTTTGAT	34168	+	AGG	0.000920354	0.000766787	0.833144
AGAACTATTTTTGGTATTTAA	34226	+	AGG	0.000920354	0.000547705	0.595103
ACTATTTTTGGTATTTAAAGG	34229	+	AGG	0.000884956	0.000602476	0.680797
GGAGGTGATTACCATGCTTAA	34248	+	AGG	0.000495575	0.000273853	0.552595
TACCATGCTTAAAGGGATTTT	34257	+	AGG	0.00109735	0.000547705	0.499118
CTTTTTATTTTGATTGAAATG	34352	+	AGG	0.00116814	0.00158834	1.35972
AGGCTTTCTAGTCTTTGGGTT	34375	-	AGG	0.00226549	0.0018622	0.821986
CTCCACCACTTCACTAGCTGT	34396	-	AGG	0.00555752	0.0050115	0.901751
GCAAAGTCGAATATTGGTAAG	34440	+	AGG	0.00102655	0.00136926	1.33385
TTGTAACATGGGGCAATGCTA	34537	+	AGG	0.00099115	0.0011228	1.13282
ACGATAGAATCGGAAACCCTT	34564	-	AGG	0.00431858	0.00547705	1.26825
TGGCTAATTACAGATATCCTA	34564	+	AGG	0.000920354	0.000684631	0.743878
GTGCCAAACTGCGATGTCTCC	34612	-	AGG	0.000530973	0.000739402	1.39254
GTCCGAACCTATTCCGTTGCC	34636	-	AGG	0.0019115	0.00175266	0.916899
TTGGCACCCTGGCAACGGAAT	34646	+	AGG	0.000955752	0.00123234	1.28939
CGGACACACCGCAATAGTAGT	34676	+	AGG	0.00364602	0.00213605	0.585858
GGTTAATTCTAATAGTTGGAC	34742	+	AGG	0.000460177	0.000465549	1.01167
AAAGCCTGTAACACTTACATA	34774	-	AGG	0.00187611	0.00205389	1.09476
ACACCCTTATGTAAGTGTTAC	34787	+	AGG	0.000424779	0.000602476	1.41833
GCTAGTATCTTTTGAATATGG	34804	-	AGG	0.00127434	0.00139665	1.09598
TGAACTTGTATCAGTACTACT	34831	-	AGG	0.000424779	0.000492935	1.16045
TGATGAACGCTCAGATATTCA	35012	+	AGG	0.00106195	0.00142403	1.34096
CGCATTTATATGTCGATAGAG	35122	+	AGG	0.00099115	0.00125972	1.27097
TACTTCAATAACTAGCCAATT	35173	-	AGG	0.00272566	0.00273853	1.00472
ACGTGGTGTTTGGTTATTGTC	35273	+	AGG	0.000176991	0.000246467	1.39254
ACTTATCTGAAACGACGTTAA	35308	+	AGG	0.000920354	0.00057509	0.624858
TTTCATACTACGCCAAATATT	35320	-	AGG	0.000672566	0.000684631	1.01794
TAATTACGACTTGATTAAGCA	35369	+	AGG	0.0020531	0.00156096	0.760295
AGTTGACAGTGCGTCCACACG	35528	+	AGG	0.00215929	0.00139665	0.646808
TGGTTTTTCGTCTGATGGAGT	35536	-	AGG	0.00350442	0.00295761	0.843964
ATGCTATCAAATGCTTAATTT	35741	+	AGG	0.00113274	0.00120495	1.06375
GCTTAATTTAGGCAAGTATCA	35753	+	AGG	0.000637168	0.000629861	0.988532
TGCGCTTAACAAAATACTTAA	35789	+	AGG	0.000707965	0.00057509	0.812315
TAACAAAATACTTAAAGGAAA	35795	+	AGG	0.000778761	0.000629861	0.808799
AAAAGGAACGCTCGACGGACA	35813	+	AGG	0.00176991	0.00161573	0.912888
AATGACGTTTGCTAAAAATAA	35999	+	AGG	0.000672566	0.000766787	1.14009
GCGGTGCTAGCTTCGTAAGAA	36052	+	AGG	0.00180531	0.00169789	0.940496
AAGAAAGGATTACATCAATAA	36068	+	AGG	0.000460177	0.00057509	1.24972
CCACTCTGTAGCTGGATTCTT	36106	-	AGG	0.0020885	0.00109541	0.524497
ATATAAACAAATCGGCTTAAA	36179	+	AGG	0.000283186	0.00052032	1.83738
TTAAAAGGTATCTACTTCACA	36195	+	AGG	0.000955752	0.00104064	1.08882
AAAAAATGATGGTGTTGACTT	36278	+	AGG	0.00130973	0.00120495	0.919997
AATAGGTATCAATGACAAACA	36353	+	AGG	0.000212389	0.000246467	1.16045
TTCCATAAACAAATGTAATCT	36391	-	AGG	0.00184071	0.00139665	0.758756
TTTACAACATCGTCGATAATA	36441	-	AGG	7.07965e-05	0.000191697	2.70772
TATTATCGACGATGTTGTAAA	36461	+	AGG	0.00109735	0.000931099	0.848501
TAACCTTTTTAGGTATCTTGT	36476	-	AGG	0.00141593	0.00123234	0.870338
AGCGTGTTTGATAACCTTTTT	36487	-	AGG	0.00152212	0.0011228	0.737651
TTACCTACAAGATACCTAAAA	36490	+	AGG	0.00141593	0.00194435	1.3732
AAAGAATGAAAGTAGATTTAA	36755	+	AGG	0.00060177	0.000547705	0.910157
AAGTAGATTTAAAGGTGCGAA	36764	+	AGG	0.000743363	0.000547705	0.736794
ACCTGCTTCACCTTTTGCACC	36793	-	AGG	0.00127434	0.00115018	0.902572
ACCGGGACAACCTGGTGCAAA	36800	+	AGG	0.00173451	0.00210866	1.21571
AGCAGGTAAAAAAGGAGAACA	36827	+	AGG	0.000814159	0.000629861	0.773633
AATTTGCCACATTTTAGTGTC	36871	-	AGG	0.00176991	0.00153357	0.866469
ATTGATTTTGTCCAATAACTC	36925	-	AGG	0.000707965	0.000712017	1.00572
AATCAATATCGCAAATGTTGA	36959	+	AGG	0.00155752	0.00219082	1.40661
TCTTAATGTGTTCATAGATTC	37069	-	AGG	0.00166372	0.00153357	0.921776
AAGTTAGTACAGAAGATTTTG	37174	+	AGG	0.000955752	0.00120495	1.26074
ACCGACGGTTAAAATTTGGAC	37328	+	AGG	0.000637168	0.00117757	1.84812
CTTAATTAAGTAAAGTGTATT	37372	-	AGG	0.00060177	0.000438164	0.728126
CTAATACACTTTACTTAATTA	37390	+	AGG	0.000495575	0.000712017	1.43675
TTAAGGGGTGATTTTTATGGA	37408	+	AGG	0.000141593	0.000136926	0.967042
TGTAAAGAAACTTATTTACGA	37444	+	AGG	0.000212389	0.000219082	1.03151
CCGGATATTTATTTTTAGGTA	37522	-	AGG	0.00138053	0.00136926	0.991838
GCTATCCGGATATTTATTTTT	37527	-	AGG	0.000566372	0.000356008	0.628577
TGTCACCTGATAACTTTTATT	37593	-	AGG	0.000743363	0.000629861	0.847313
TTGAACCTAATAAAAGTTATC	37605	+	AGG	7.07965e-05	0.000191697	2.70772
AATGTACGTAGCGGTATAATG	37640	+	AGG	0.000566372	0.000821558	1.45056
GAGGGTTTCGCAAACTAATTT	37660	+	AGG	0.00113274	0.000876328	0.773633
TAATTTAGGTTCAAGTGATTT	37675	+	AGG	0.00120354	0.00142403	1.1832
TTCAAGTGATTTAGGAATATC	37684	+	AGG	0.00116814	0.000629861	0.539199
AGTGACATACAACATCCCTGA	37734	-	AGG	0.00251327	0.00216344	0.860803
TATCAACTTTAGTAATCCTTC	37735	+	AGG	0.000637168	0.000602476	0.945552
CACTATAAGTGATGTTTATTC	37771	+	AGG	0.000849558	0.000712017	0.838103
CGTTTTTTTATTTTGGAAAAA	37842	+	AGG	0.000141593	0.000356008	2.51431
AAATCAATTCTTAGCGAATAA	37925	+	AGG	0.000920354	0.000712017	0.773633
AGATAATCCAACATCTCAAGA	38027	+	AGG	0.000389381	0.000465549	1.19562
AAGTAAATATAGAAAAGCAAC	38090	+	AGG	0.000566372	0.000684631	1.2088
AGGTGTCATTACTTCTTTAAT	38104	-	AGG	0.00169912	0.000794172	0.467404
ATTTGTGTCGTTCATATTCGT	38125	-	AGG	0.00244248	0.0027933	1.14363
TATGAACGACACAAATGATTT	38150	+	AGG	0.00180531	0.00194435	1.07702
ACGACACAAATGATTTAGGGT	38155	+	AGG	0.00237168	0.00254683	1.07385
AAAATGGTTTGACAATTCATT	38215	+	AGG	0.00113274	0.000821558	0.725281
TATGTTCTTTATGTTAGCGAC	38293	+	AGG	0.000424779	0.00057509	1.35386
TTTATGTTAGCGACAGGCGAA	38300	+	AGG	0.000707965	0.000903713	1.2765
AGCGACAGGCGAAAGGCTGCA	38308	+	AGG	0.000920354	0.000712017	0.773633
TGGTCAAAACTGGAACGGTAA	38518	+	AGG	0.00244248	0.00227298	0.930603
CACAGTTTCAGGACCCCAACC	38547	-	AGG	0.000495575	0.000219082	0.442076
AACATGTCTTGTCACAGTTTC	38559	-	AGG	0.00233628	0.00145142	0.621251
GACAATCCAATGTATTTTATT	38609	+	AGG	0.000849558	0.000876328	1.03151
ATTGCCAACGCTTAAGTTGTT	38625	-	AGG	0.000814159	0.000438164	0.53818
AAGCGTTGGCAATAAAGCTAA	38653	+	AGG	0.00130973	0.00109541	0.836361
AGCAAGCGACTACAAAAAAAG	38685	+	AGG	0.000283186	0.000410779	1.45056
GGCTACAAGCATAATTTTTTT	38703	-	AGG	0.00102655	0.00134188	1.30717
TTATAACGATCCTGGAGCAGT	38752	+	AGG	0.00233628	0.00293022	1.25422
TCTTAAATACTTAGCGATATT	38802	-	AGG	0.00176991	0.00164312	0.92836
CGCTAAGTATTTAAGACATGC	38827	+	AGG	0.000460177	0.000465549	1.01167
TACTGCATACGGTGTTAATGT	38905	+	AGG	3.53982e-05	0.000273853	7.73633
AGAAATACATTTAGACGCAGC	38986	+	AGG	0.00102655	0.000794172	0.773633
AAATAACTTAGGACAAATAAG	39094	+	AGG	0.00106195	0.000712017	0.670482
AACATTTAGTAAATCATTACG	39108	-	AGG	0.000637168	0.00057509	0.902572
AAATTATCGTTTATCTGAATT	39172	+	AGG	0.000353982	0.000219082	0.618907
ACCAGCTACCAAACCACCTAT	39267	-	AGG	0.0020885	0.00117757	0.563835
TGCGATTCATGGTAAGCCTAT	39268	+	AGG	0.00134513	0.00109541	0.814351
AAAAAATCCACCAGTGCCAGC	39334	+	AGG	0.000283186	0.000794172	2.80442
ATTGCCTTGTTCTTTTTTATA	39366	-	AGG	0.0020177	0.00183481	0.909359
TGTCCCTTATAAAAAAGAACA	39379	+	AGG	0.000743363	0.000876328	1.17887
TTACACAGTAGCTAATGTTAA	39406	+	AGG	0.00141593	0.00136926	0.967042
TTCAACTAATTCAAGAATTAC	39451	+	AGG	0.000176991	5.47705e-05	0.309453
ACAACGTCGTTATATAGCGAC	39562	+	AGG	0.00109735	0.000848943	0.773633
GTCGTTATATAGCGACAGGAG	39567	+	AGG	0.0020885	0.00156096	0.747409
TAGCGACAGGAGAGGTAGACA	39576	+	AGG	0.000707965	0.000602476	0.850997
GACAGGAGAGGTAGACAAGGC	39580	+	AGG	0.000353982	0.000410779	1.16045
GAGAAATGTTAAAAAGTGTAT	39712	-	AGG	0.000318584	0.000328623	1.03151
CAAGATTTAAATGTAGATAAC	39754	+	AGG	0.000707965	0.000657246	0.92836
ATTTAAATGTAGATAACAGGC	39758	+	AGG	0.000212389	0.000465549	2.19196
CATAACAAAAAACTAGCCCGA	39803	-	AGG	0.00148673	0.00194435	1.30781
AGTGACATGCTTGGGTGAACA	39861	-	AGG	0.0020885	0.00158834	0.760521
GTATCTGACTGTTGGTCCCAC	40056	+	AGG	0.000955752	0.00142403	1.48996
TATATGTATCGAGTGATGACA	40072	-	AGG	0.00106195	0.000958484	0.902572
ATCTGTGGTTTTGTTGGTTGT	40163	-	AGG	0.00152212	0.00180743	1.18744
TAACCACAATCCTAAATTAAT	40187	-	AGG	0.00180531	0.00128711	0.712956
AACCACAGATCCTATTAATTT	40194	+	AGG	0.00120354	0.00123234	1.02393
GCGTTTTTTTGGGGCAAAAAA	40234	+	AGG	0.000353982	0.000465549	1.31518
AAAGGGCAGATTATTTGAAAA	40253	+	AGG	0.000672566	0.000547705	0.814351
AACGCTTGTGGAAAAGCTAAA	40280	+	AGG	0.000778761	0.000684631	0.879129
TCCAAAAACACTGTTGTATCA	40303	-	AGG	0.00145133	0.0016705	1.15102
TGACCGGTTTACCATCATACA	40364	+	AGG	0.00155752	0.00178004	1.14287
						1.05016
						0.426329

## Sheet: Fig3DE-Competition,LibraryCheck
Common Spacer Seed Sequence	Common Position in ФNM4ɣ4 (bp)	DNA Strand	PAM Sequence	freq, AGG Spacer	freq, NAGG Spacer
TAGCTATAACATAAAAAAA	39780	-	AGGC	5.14523e-06	0.000113195
AAAAGAGTTGTCTCAAATG	26257	+	AGGT	0.000664593	8.31813e-05
TCGTTTGTAGGCAATCTAT	27307	-	AGGT	0.000644012	0.000600706
AAGTTGAAGATGTTGTTGT	13977	+	AGGC	0.000594703	0.000415049
TTGCCTTGTTCTTTTTTAT	39367	-	AGGG	0.00103505	0.000254689
TTATTAGCTGACTTACAAG	22217	+	AGGT	0.000394897	0.000157787
GTGTATATTTGCCAATTGT	7003	-	AGGA	0.00205123	0.000963445
AACGATGTGTACTTTGATT	33261	+	AGGT	0.000524385	0.000496086
GACACGGACAAAAACAAAC	29383	+	AGGG	0.000207524	0.000159931
ATTGGAAGTATCAAAAAAG	21013	+	AGGA	0.000192517	8.06086e-05
CCGACGGTTAAAATTTGGA	37327	+	AGGA	0.000392324	0.000380318
TTGATGACCTTAACAATTC	28001	+	AGGA	0.000901702	0.000499516
CGATTAGAAATCTTTAAAA	28159	+	AGGA	0.000179226	0.000114481
CTTCCAATAGAAATAGTGT	20984	-	AGGG	0.000227677	0.000143209
GAAACTAAAAATTAATTAA	4598	+	AGGA	3.73029e-05	5.53113e-05
TTGATACGAATGGTGATGT	16730	+	AGGA	0.00128802	0.000280844
TTGGTTGTATTTTTTGATT	7578	-	AGGT	0.00072119	0.000717331
TGGTAACTTTTATTTTATT	15886	+	AGGA	0.000469502	0.000276985
CAGTCTTGTCGGTTACAAA	20546	+	AGGT	0.000690319	0.000175367
TACTTGATAGTTCTATTAT	576	+	AGGA	0.000778645	0.000744344
CAATGTTGACTGATGACTA	17901	+	AGGC	0.00133819	0.00100203
ATTTAATGATTCTGCAGCT	307	+	AGGA	9.69019e-05	0.000111051
GTTTTAGAGAATGTTTCTA	6753	+	AGGC	3.85892e-06	4.71646e-06
AGATGGCACGGAAGATATT	8653	+	AGGT	0.000558687	0.000313002
AGCAACTAACTTTATTTTA	10287	+	AGGA	0.000716474	0.000714759
AAAAATGATGGTGTTGACT	36277	+	AGGT	0.000452352	0.000235823
AAGATTCCGTGGAGTTTTA	21584	+	AGGT	0.000963445	0.000686889
TAAATACAACAGGCTCAAT	17860	+	AGGA	0.000405616	0.000513237
CAACACAAAGAAGTACATC	13389	+	AGGG	0.00022982	0.00011491																																									Ratio: (AGG tN frequency / AGG t0 frequency)	Freq of NAGG spc, t0	Freq of NAGG spc, tN	Ratio: (NAGG tN frequency / NAGG t0 frequency)
GCAGGTAAAAAAGGAGAAC	36826	+	AGGC	0.000337013	6.81743e-05																																									1.04949	0.000392324	0.000336174	0.856877
ATTATCGACGATGTTGTAA	36460	+	AGGA	0.000560402	0.000960015																																									1.12349	0.000529959	0.000466149	0.879594
AACTAGGTGTAATGGACGC	11378	+	AGGT	0.000629433	0.000114481																																									1.12094	0.000481937	0.000586872	1.21774
ATGTTGTTATCAAATATTT	1714	-	AGGT	0.000384606	0.000336155																																									0.849495	0.000536391	0.000367896	0.685874
AGATGTTAAAGCTAATGAT	27464	+	AGGA	0.000631149	4.28769e-07																																									0.824751	0.000717331	0.00156059	2.17554
TCATTCATATTAGCCATCA	13167	-	AGGA	0.000775644	0.000148783																																									0.961949	0.00028556	0.00021501	0.752941
GACCGGTTTACCATCATAC	40363	+	AGGA	0.00119755	0.000139779																																									0.827843	0.000764925	0.000817303	1.06847
TAAGCGCAGTTAACACATC	32350	+	AGGA	0.000697608	0.000941578																																									1.33698	0.000608853	0.000613307	1.00732
CACTGGTGAAAAATATCCA	33856	+	AGGC	0.000577981	0.00037989
GCAAGCGACTACAAAAAAA	38684	+	AGGC	0.000171079	0.000186086
AGACATAAAAAGAAAAACG	22115	+	AGGA	0.000375602	0.000179654																																									Ratio: (AGG tN frequency / AGG t0 frequency)	Freq of NAGG spc, t0	Freq of NAGG spc, tN	Ratio: (NAGG tN frequency / NAGG t0 frequency)
TCTCCAGTATCAATTAAAC	13221	-	AGGC	4.58783e-05	0.000621287																																									0.216596	0.000392324	6.72954e-05	0.17153
GATTTTCCTAAAGACTTTA	31342	+	AGGT	0.000340443	0.000269696																																									22.4028	0.000529959	0.00432613	8.16315
AATACAGCATCTATAAGAA	36334	+	AGGT	3.00139e-05	0.000517525																																									0.200934	0.000481937	1.44204e-05	0.0299219
AATACTCCACTAATGTAAT	20877	-	AGGG	0.000690747	0.000487511																																									0.0965401	0.000536391	5.76818e-05	0.107537
CGTGGTGTTTGGTTATTGT	35272	+	AGGG	0.000231535	0.00154614																																									0.146632	0.000717331	4.80681e-06	0.00670097
TACACGATTACTCAAAAAT	23258	+	AGGC	0.000437345	0.000437774																																									N/A	N/A	N/A	N/A
TATGAAACAGGGGTCCAAC	11362	+	AGGT	0.000990029	0.000403472																																									0.213273	0.000764925	9.61363e-06	0.0125681
TCGTAACTATTCTGATATA	26888	+	AGGG	0.000908991	0.000116197																																									0.0960527	0.000608853	2.88409e-05	0.0473692
CTACTATTGGCGAAAAAAT	27950	+	AGGC	0.000491798	0.000266266
GATGATGAGGATTCTGAAA	16663	+	AGGT	0.000110623	2.40111e-05
ACATTTAGTAAATCATTAC	39109	-	AGGT	0.000468216	0.000364883
ATCAAGTGGGTGTGTTGGG	18415	+	AGGC	0.000475076	0.000344302
GGGAGAAAAGGAGCAATGC	22898	+	AGGA	0.000576695	0.00068989
AAGATATAGAATGCTTTGG	10631	-	AGGC	0.00100418	0.000721619
GACAAGTTTCAGAACGAAC	17543	+	AGGT	0.000490512	0.000311715
TTAAAGTGATTTAAAAACT	6189	+	AGGA	0.000103762	3.98756e-05
TACCTACAAGATACCTAAA	36489	+	AGGT	0.000784219	0.00037646
AAGAGGTTGAACTACGTAA	9683	+	AGGA	0.00116368	0.000431342
AATTAAACTACCCACCATA	14404	-	AGGC	0.000237109	0.000513666
TGTGAAGCATAAGCAATTT	26971	-	AGGT	0.00033787	0.000472933
AAGATTTAAATGTAGATAA	39753	+	AGGC	0.000349018	0.000372601
TTAAGTACTGCCATTATTG	24335	-	AGGT	0.000801799	0.00108393
CAAGATGGAATCAAGATTT	7459	+	AGGT	0.000200664	0.000181798
ACAATAGTGGTTTTTTCAA	23106	+	AGGG	0.000613998	0.000707041
AGTGCTGACGATATTGATA	30517	+	AGGT	0.000964302	0.000471646
AAATGGTTTGACAATTCAT	38214	+	AGGG	0.000422767	0.00079451
AATCTCCGTTTAGTTAATA	5966	+	AGGT	0.000172365	8.70402e-05
GACTATTACTGTTACAAAG	20507	+	AGGC	0.000774786	0.000727193
GCTAACCTCCTTTCGATTC	23572	-	AGGA	0.000864399	0.00177425
ATATCGCTGAGAAAAATAA	3881	+	AGGA	0.000294565	0.000219959
TGGCACCCTGGCAACGGAA	34645	+	AGGT	0.000600277	0.0016186
TTTTACAAAAGCTTTACCA	5990	+	AGGC	0.000266695	0.000153499
ATGTACGTAGCGGTATAAT	37639	+	AGGG	0.00054368	0.000443348
ATTAAACGAATGAACTCAA	18057	-	AGGT	0.000895271	0.000394897
ATATGTATCGAGTGATGAC	40073	-	AGGA	0.000708756	0.000621716
AAGTTACTACTCACACACT	260	-	AGGC	0.000541965	0.000518811
AAGAATGAAAGTAGATTTA	36754	+	AGGT	0.000221674	0.000220816
TTCATCCGTTTAAATCAAT	20937	+	AGGT	0.000417193	0.000736197
TATTATGTACGAGTTAATC	29571	+	AGGA	8.48963e-05	0.000565547
GCATTAGCTCCTGTTGACT	21422	+	AGGT	0.00238739	0.000886266
ACAACATTCAAAGATTCAA	12465	+	AGGA	0.00117097	0.000346446
CGTTTTTTTGGGGCAAAAA	40233	+	AGGG	0.0002474	0.000239682
CTGCAAGTTTTTGGATAAA	8537	-	AGGT	0.000513666	0.000716474
CATATAAATAAAGGCTCAT	17963	-	AGGA	0.000286418	0.000123057
TAAAAGGTATCTACTTCAC	36194	+	AGGG	0.000692891	0.000427483
CAGGTCGTTGATAATACTC	20789	-	AGGA	0.000220816	0.000523956
AATTTAGGTTCAAGTGATT	37674	+	AGGA	0.000837815	0.00048065
GTTAAAAGAATGTTAAAGT	6109	-	AGGA	0.000350733	0.000132919
GTAAAGAAACTTATTTACG	37443	+	AGGC	0.000141065	9.26142e-05
AGTTCGGATTTTAGTAGCT	24228	-	AGGC	0.000688175	0.000999033
CGCACGATATAGAAGTAAT	26776	+	AGGA	0.000398756	0.000403043
TCAATCTTAGCTTTTTCTT	13095	-	AGGT	0.0010805	0.00152685
TTTAAGCTATTCATTTTAA	3390	+	AGGT	0.000594703	0.000436058
AAGATTTAATAGATCTTAG	24026	+	AGGC	0.000255975	0.000152642
GAAAATACAGATCCTAAAG	15584	+	AGGT	0.000270982	0.00016379
TTATCATGATGTTACAAAA	638	-	AGGT	0.000461356	0.000245256
ATAATAAAATTATACCAGA	6864	+	AGGA	0.000228534	0.000167649
ACAGTTTTTACGACTAAAG	29600	+	AGGC	0.000301425	0.00022639
AACTTCAATTGCAGAACAA	29259	-	AGGC	0.000516238	7.76073e-05
AATGATGAAAGAGAATTAC	23215	+	AGGA	0.000432628	0.000173652
ACAATCCAATGTATTTTAT	38608	+	AGGT	0.000536819	0.000478935
AAGTAGCGCAATGAGTATG	16793	-	AGGT	0.000502518	0.000473361
AACCACAATCCTAAATTAA	40188	-	AGGA	0.000641868	0.000585699
AGGGTACGCGAAGGGCAAA	18905	+	AGGA	0.000719904	0.000490512
GAATGTAACGATTAGAAAT	26661	+	AGGG	0.000345159	0.00042148
TATAAACAAATCGGCTTAA	36178	+	AGGT	0.000227677	0.000367884
CTTAAATACTTAGCGATAT	38803	-	AGGC	0.00105091	0.000555256
TGTACACGAGCATAGCTAC	23486	-	AGGT	0.000518382	0.000764925
AGAAAAACAAACAACTTAA	2523	+	AGGA	0.000141494	0.00030314
AGTGCTAACAATTCATGTT	23297	-	AGGG	0.00201607	0.00107321
TGCGTCAGATTTAAGTGAT	33559	+	AGGA	0.00125715	0.00126873
TTTAAATGTAGATAACAGG	39757	+	AGGT	0.000232393	0.00034859
GGCTAATTACAGATATCCT	34563	+	AGGG	0.000432628	0.000389323
ATCTTTAATGCGATGTCAG	24589	+	AGGT	0.000361881	0.000464786
GCACGTTACGGTATCTTAC	20254	+	AGGT	0.00109465	0.000720761
TAGTATTAGGAGACTTTAC	28697	+	AGGC	0.000628147	0.000436487
GCGCCAGAAAAGACGGATA	32400	+	AGGC	0.00205638	0.00168807
GTCAGTATGTACAGATTAA	4240	+	AGGA	0.000662449	0.000972878
GTCCCTTATAAAAAAGAAC	39378	+	AGGC	0.000373458	0.000361453
GTGTCTGTTGATGACGTTA	19023	+	AGGC	0.00130217	0.000301425
AAGCCTGTAACACTTACAT	34775	-	AGGG	0.000947152	0.00113881
GAGTGATGTCTGTTGTTAC	30830	-	AGGT	0.00102733	0.000539821
CGTGTGGCTCGTAAAGAAG	18236	+	AGGC	0.000471646	0.000900845
AGGAAATATCTCAGTTATT	27512	+	AGGA	0.000263693	0.000358022
TTTGATTTAGGTAAAACAT	33273	+	AGGT	1.80083e-05	0.000687317
ACTCTCAATGAGATTAAAT	34023	+	AGGT	0.000484509	0.000848106
TATTACCGCAAAGATAATT	2946	+	AGGT	0.000343016	0.000478078
ATCAATATCGCAAATGTTG	36958	+	AGGG	0.000861826	0.000530817
GTCAAGATGTATTACGAAA	3327	+	AGGC	0.000635007	0.000303569
TAGGTTGGAGGATTTTAAA	7478	+	AGGT	0.000128631	0.000157358
TTGAGTATTGCGAATCAAG	12099	+	AGGA	0.00069332	0.000204523
GAAATACATTTAGACGCAG	38985	+	AGGA	0.000600706	0.000395325
CTAAATTCAGTGATGTATT	15996	-	AGGT	0.000580125	0.000580125
GTGAATGATAGTGCGACAA	32061	+	AGGC	0.000976308	0.000960443
AAAAATCCACCAGTGCCAG	39333	+	AGGT	0.000354592	0.000277843
AGAGAACTTGTATTGAACA	12979	+	AGGT	0.00116454	0.000640581
GGCTTTTTAGATACAGAAG	19044	+	AGGT	0.000659447	0.000573265
ACCGTTGATTTATGTTCAT	32980	-	AGGA	0.000803085	0.00119412
TTAGCTATTGGTAAGTCGT	21152	-	AGGT	0.000360595	0.000523527
TTCAAAAGTTTAGTATCTA	699	-	AGGC	0.000311287	0.000458783
GTTAACTTAAATAATGCGC	32769	+	AGGC	0.000422338	0.000345588
CAACTGACAGCTAGATATT	23281	+	AGGA	0.000294993	0.000681315
TCCTTAGTTGATAGATTTT	19308	+	AGGC	0.000440346	0.000651729
AAGTTTTATAACGGCTCAG	4682	+	AGGG	0.000194661	0.000301425
GGTAAATCCTAGAATTGTT	27994	-	AGGT	0.000566833	0.000614855
GACGCAGGGTATTCGACTA	14653	+	AGGT	0.00112723	0.00185529
AGACGTGAACTCTTCAAAG	23551	+	AGGT	0.000351591	0.000483223
CTAACAACATCACCTATTT	28565	-	AGGG	0.00174552	0.00308157
ATTATTGAAGGCGCATCAA	6763	-	AGGG	0.000335298	0.000283845
GGACGCAAAGCGCTTTTAA	30808	+	AGGG	0.000563403	0.000673597
AATCAATTCTTAGCGAATA	37924	+	AGGT	0.00044935	0.000718189
GGTAGAATCTTTAGTATTG	21211	+	AGGC	0.000941578	0.000394039
ACAAGAGTGCCGGATTTAC	32829	+	AGGT	0.00154357	0.000711328
TATTTTTGAGTAATCGTGT	23241	-	AGGT	0.00134634	0.000702324
ACGTTCCGTTTCTACCCAG	19716	-	AGGC	0.000965589	0.000665021
GTTAATTCTAATAGTTGGA	34741	+	AGGT	0.000386321	0.000336155
TCTACTACGTCCGTAATGC	4547	-	AGGA	0.00118812	0.000188659
GACGCGCGTATTGATAATA	29896	+	AGGT	0.000608853	0.00052267
AACTCTTCTTTAAATTTAA	33429	-	AGGC	0.000509807	0.000423195
AGTTATTCAAAAATCACGA	1153	+	AGGA	0.000214813	0.000197234
AATGAATTTTTAAAACATT	31818	+	AGGC	0.000473361	0.000705326
TTATGTTAGCGACAGGCGA	38299	+	AGGC	0.00051581	0.000482366
TAAGGCTTGATATCAAAGC	27968	+	AGGC	0.000518382	0.000307856
ATTTGCCACATTTTAGTGT	36872	-	AGGA	0.00122414	0.00128374
CCACAATTAGCATTTGCAA	9933	+	AGGT	0.00124	0.00140508
CGGTGCTAGCTTCGTAAGA	36051	+	AGGA	0.000773071	0.000553113
TTGTTGAATTACCTTTAAC	32235	-	AGGT	0.000568977	0.000401328
AAAGGTGCGAAAGGTGATA	36772	+	AGGC	0.000112338	1.58645e-05
GTCAGTTGTATGAAAATAT	12616	+	AGGG	0.000376888	0.000291992
GAAAAATCGCCATCAATTC	455	-	AGGA	0.000964302	0.000818092
CTTATCTGAAACGACGTTA	35307	+	AGGT	0.000285132	0.000329295
GGAGGTAGTAGCTTAGGTA	26467	+	AGGT	0.00086397	0.000238396
TTGGTATCAAAATCTAAGC	4890	-	AGGA	0.000509807	0.000315146
AGAAAAACTTGTGTACTAA	94	-	AGGT	0.000466072	0.000440775
AAAAAGAAAGTTTTAACTT	926	+	AGGA	0.000538106	0.000474219
GATTACTTACGTAATGCGA	675	+	AGGT	0.000369599	0.000397469
ATCAAAATGGACACGCCAA	14775	+	AGGC	0.000924427	0.0010179
GCGAGTACGTTTGACGCAA	27844	+	AGGT	0.00129317	0.00060285
AGAAAGGATTACATCAATA	36067	+	AGGT	0.000349876	0.000347732
AGCGTTGGCAATAAAGCTA	38652	+	AGGT	0.000657303	0.000789793
TTTTTATTTTGATTGAAAT	34351	+	AGGT	0.000641868	0.000352877
AGCCATACAATCCAGCTTT	29498	+	AGGA	0.000270553	0.000828811
TTGCAAATGTGAAATCTAT	7838	+	AGGA	0.000397898	0.000702753
TTAAACTTTATTATCACAA	26167	+	AGGT	0.000716902	0.000695035
ATTAATAACCTAGTAAGGT	6265	-	AGGG	0.00054711	0.000271411
CACTCTGTAGCTGGATTCT	36107	-	AGGA	0.00122285	0.00112338
ACAGTTTCAGGACCCCAAC	38548	-	AGGT	0.000409904	0.00135748
CATGCCATAAGGTGCGTTT	9561	-	AGGC	0.00143552	0.000886695
GTTTTTTTATTTTGGAAAA	37841	+	AGGA	0.000137635	0.00016379
AGAAATGTTAAAAAGTGTA	39713	-	AGGA	0.000159073	0.0002161
AAACATGTTGCGATGATGT	2047	+	AGGT	0.00153114	0.00140593
AAAAAGTAGAGCTTAAGAT	26953	+	AGGT	0.000289848	0.000194233
TTACTAGCAATGTATGAGC	13679	+	AGGT	0.00103634	0.000351591
CTTCCTTAGATATGACTGT	11287	+	AGGT	0.000736626	0.00119755
GATACTTTGCCGTTATTAC	23066	+	AGGG	0.000975879	0.000903417
CGTCCACGCTTTCGTAATA	8906	+	AGGT	0.00111823	0.000616142
TTGCCAACGCTTAAGTTGT	38626	-	AGGG	0.000457926	0.000676169
TAATCCTGCAGAAGATATT	20468	+	AGGT	0.000795796	0.000597705
CTTTTATATGAGCAAGAGC	8792	+	AGGG	0.000332296	0.000155643
CCGATTAACTGCATAATAG	25139	-	AGGA	0.00115553	0.000737912
AACAATTGATGGATTTGTG	2872	-	AGGT	0.00137849	0.00168978
TTGATTTTGTCCAATAACT	36926	-	AGGT	0.00039704	0.00066545
GATACAAAGACTTACTTTA	10715	-	AGGT	0.000287704	0.000236252
AGCATTGTTGATAACAGAG	8289	+	AGGT	0.000598133	0.000354164
CTTCCGCCAAGATGACGAT	5884	-	AGGA	0.00103934	0.00111909
ATGGATCCTATTTTAGGTA	6796	-	AGGT	0.000465215	0.000421909
AGTCACAGGTGTAATGCTT	33891	+	AGGC	0.000772642	0.000767926
TATTGGGCAGGCGTACCGA	29215	+	AGGC	0.000808659	0.000545395
AACAAAATACTTAAAGGAA	35794	+	AGGA	0.000331868	0.000545823
AGCGTCGTTAGCGCATGAA	15460	+	AGGT	0.0010462	0.000688604
TATATTTAAATAACCTCTA	27569	-	AGGT	0.000189087	0.000107621
TAACTTATATCATTCGTCA	3616	+	AGGG	0.00159202	0.000511522
AGGCACAGGGCGATGAAAA	8520	+	AGGT	0.000541965	0.000692891
GCAAAGAACGTGAAATAGC	9650	+	AGGC	0.000886695	0.000249544
GCTTAAACCAACTGAATAG	20433	+	AGGA	0.000845533	0.000461785
ATTGAATTAGTTACTCGAT	4865	+	AGGT	0.000477649	0.000642297
GATAGATTGCCTACAAACG	27324	+	AGGT	0.00068989	0.000349876
ATATGAATGAACATGAATT	13194	+	AGGG	0.000490512	0.000527815
GTTGACAGTGCGTCCACAC	35527	+	AGGC	0.00103977	0.000739198
AAAAATAATCATGCGAGTT	9226	+	AGGA	0.00051924	0.000975879
CACTGGATAGACAAATGTC	35615	+	AGGG	0.000722476	2.10097e-05
TTCGTCATTGACATTAACG	3979	+	AGGT	0.000842532	0.000754634
GGAACAGCAGACGCAGGAA	12378	+	AGGA	0.000649157	0.000821093
AACCTTTTTAGGTATCTTG	36477	-	AGGT	0.000748203	0.000479364
CCAGACGATGAATCTGTAA	11147	+	AGGA	0.000517525	0.000527815
AGCAGTTTAACGACATGCT	18842	-	AGGT	0.000992172	0.000661591
GCCAATTGTCAGGACGACT	6993	-	AGGA	0.00144109	0.00161303
AGAAAATTCCTTGAATCGA	23578	+	AGGA	0.00072805	0.000329295
CATATCGTACCAGATTGGC	10187	+	AGGT	0.00129445	0.000553541
CGGTACTATCTTCGCGCAA	24267	+	AGGT	0.000646584	0.000654302
AATATTGCCTAAGCATATT	16323	+	AGGC	0.000772214	0.000590415
AGAGCATGGTCAGAACAAG	25081	+	AGGA	0.000461785	0.000388465
AGCGACAGGAGAGGTAGAC	39575	+	AGGC	0.000361024	0.000356736
TGCTATCAAATGCTTAATT	35740	+	AGGC	0.0008674	0.000452352
AATTTAAGTGCTAAAGCTA	6969	+	AGGG	0.000478935	0.000558687
CAGTGCCTTGTAATATGAT	29158	-	AGGT	0.000929572	0.00148183
ATTCAACATTCAGTTAAAG	11780	+	AGGT	0.000367027	0.000675312
TTCTTAGAGTTATTGAAGA	14093	+	AGGT	0.00047379	0.000240968
CACAAAGTAGTCAGCGCGG	26389	+	AGGC	0.000518811	0.000196376
CTAAACCTGAACGATTAAG	16254	+	AGGG	0.000896986	0.000501231
ATAGCGCAGACATACAAGC	13525	+	AGGT	0.000906847	0.000638866
TCGTAATTATCTATTTCTA	21987	-	AGGT	0.000401757	0.000399184
CCAAATATCTGACCAATCT	24950	-	AGGT	0.00239253	0.00148654
TCCACTAAAAGCAGAAGTA	5305	+	AGGT	0.000657732	0.00080823
AAGAAAGTTTTAACTTAAG	929	+	AGGA	0.000223818	0.000210097
ACAGCAATAGAGTACGTAC	7989	+	AGGC	0.000779074	0.00081166
TCTAAAAAACCTAAGTCAA	21417	-	AGGA	0.000255118	0.000705326
CCAAAAACACTGTTGTATC	40304	-	AGGT	0.000794081	0.00139221
AAAACAAACAACTTAATAG	2526	+	AGGA	0.000140636	0.000111909
ACAAGGTATTATGAGTGGA	18151	+	AGGG	0.000950582	0.000802656
GTATGCTCAGATGTTAAAA	14020	+	AGGT	0.000387179	0.000251688
CCCGCTATCGTCGAATATT	8588	+	AGGA	0.00135062	0.00143809
ACTCTTTTTGCAACCATTC	9512	-	AGGA	0.00159374	0.00256704
CAATATTAGAAAATAAAGT	19508	+	AGGT	0.00038675	0.000140208
TTTATAGGCTCTCCGTTTG	16167	-	AGGG	0.000638438	0.000971591
GCCAACCCTAACTACTTAC	30661	+	AGGT	0.000879835	0.00114267
CAAGATGGAACAGCAGACG	12372	+	AGGA	0.000192517	0.000777359
GCACCAGCAAGTATATATT	15237	-	AGGT	0.000732338	0.00109979
GAACCAAGCTATGTTGATA	378	-	AGGG	5.10236e-05	0.0016662
TGAACTATATAGCCGGGCA	40027	+	AGGC	0.000532532	0.000663735
TAAATCTTTTTAGAGTTAT	32911	-	AGGT	0.000609281	0.000868687
GATTCCAATACTACGTTAA	1460	+	AGGT	0.00100504	0.000611425
CATATTAGATCGAGTCAAG	12414	+	AGGT	0.000693749	0.000481937
AGTAAATATAGAAAAGCAA	38089	+	AGGA	0.000138493	0.000133776
CTTAATTTAGGCAAGTATC	35752	+	AGGC	0.000351162	0.00055397
GTTCCGTTTCCTACTGCTC	38746	-	AGGA	0.000924427	0.000141065
CGTGGATAAAAGTTGATGA	5811	+	AGGC	0.00113667	0.000660734
CTGAATTCAATAAATACAA	17850	+	AGGC	0.000249973	0.000454067
AGAAGTAAAAGATTATCTA	18989	+	AGGG	0.000180512	0.000288562
AGGCTCAATAAAATGTTGA	5831	+	AGGA	3.64454e-05	0.000161217
AAACTTTAGATGCTATCCA	34084	+	AGGG	0.000370886	0.000206667
ACATCATCGCCCTTTTTGT	5004	-	AGGT	0.00116497	0.00153757
AAGTAAACTATCGGGTGTA	16066	+	AGGA	0.000541107	0.000607137
TTCCCCCTCCTTAATCGTT	16245	-	AGGT	0.00145439	0.00232093
TCAGATACACAACCTATGC	30586	+	AGGT	0.00083953	0.00100075
TGTAACATGGGGCAATGCT	34536	+	AGGA	0.000614427	0.00072805
ATCGGTGTTATCGGTATTT	25309	+	AGGT	0.000336155	0.000590415
TCGTTATATAGCGACAGGA	39566	+	AGGT	0.00111694	0.000550111
GGCTTTCTAGTCTTTGGGT	34376	-	AGGT	0.00117869	0.000980596
TGGGAGAAATATAAGCGAA	18596	+	AGGT	0.000525671	0.000539821
CAACCTACTCATGTCGAAA	7725	+	AGGA	0.000439917	0.000357165
ATGTTCTTTATGTTAGCGA	38292	+	AGGC	0.000403472	0.000499088
GTTTCAGAACGAACAAGGT	17548	+	AGGA	0.00124729	0.000479793
ATTAGAGCCTCAATATGCT	16316	-	AGGC	0.000997746	0.000869973
AGAGTTATTACAAATACAA	11906	+	AGGA	0.000722905	0.000483223
TTGCTTACTGGCGACTTCT	25897	+	AGGT	0.000693749	0.000537248
TACAGCAGTATACCTGCTT	15582	-	AGGA	0.000460927	0.000583555
TTATCTGCATTAAAGCGTA	17416	+	AGGG	0.000472504	0.000438631
AGACATATTAGATCGAGTC	12411	+	AGGA	0.000858396	0.00038675
TAATGTGCCAGGTCTGCGT	5634	-	AGGC	0.00108564	0.00178797
TTAGTGAAAACAAACTTTC	33456	-	AGGT	0.000440346	0.000638866
TTCACTTTCTATACAGATA	27492	+	AGGA	0.000719904	0.000663306
TAACCTCACAGTCATATCT	11276	-	AGGA	0.000682601	0.00135963
AAAATATCTCTTCCTTCTT	870	-	AGGT	0.000329724	0.00050509
ATGTATTACGATCTAGAAA	30787	+	AGGA	0.000151784	0.000380318
AGTTAGTACAGAAGATTTT	37173	+	AGGA	0.000643583	0.000547967
CAAAGTCGAATATTGGTAA	34439	+	AGGA	0.000478078	0.000631577
TATCTGACTGTTGGTCCCA	40055	+	AGGA	0.000910706	0.00126315
TTTGTGTCGTTCATATTCG	38126	-	AGGT	0.00139779	0.000538534
TTTACCTTAATATCTTCTG	20458	-	AGGA	0.000762352	0.000664593
TGACACCAATTTCTTCAGA	758	-	AGGG	0.000423195	0.000878548
AGAGTGGTGGATTCTGCCA	28600	+	AGGA	0.00105692	0.000688604
ACGTCATCAAATTCTTTTA	16182	-	AGGC	0.000760208	0.00121256
ACATACTTTTTGATTGAGT	20757	-	AGGA	0.0014218	0.00125715
GAATCAGTCATCGATACTT	30905	-	AGGT	0.00181541	0.000299281
GCAAAAGCAGTCAAAGCTA	8091	+	AGGG	0.000514523	0.000906847
GTATCTGAAGTGTATTCCA	30557	-	AGGT	0.000831384	0.000266266
CTTTTTAATAAAATTGGCA	27713	-	AGGC	0.000337013	0.000484081
CGCTATTAATGTTAGTACA	27768	+	AGGT	0.000785077	0.000750346
CCTATCATCTCTTTGTTGT	16970	-	AGGT	0.0011058	0.00107921
GACCAAGATTTAGCGTTTT	5165	+	AGGT	0.00126401	0.000841674
CCGGGACAACCTGGTGCAA	36799	+	AGGT	0.000821522	0.000707898
CAACGATATTTGATATTTA	8823	+	AGGT	0.000534247	0.00110966
GTTCCAAACTGCAAGCATA	10865	+	AGGT	0.000970734	0.000985312
TACTGATATTCAACTTCTG	9290	-	AGGT	0.00083267	0.000942864
TGAATCATCACATTTATTG	11326	+	AGGT	0.00107321	0.000794081
AATAAGGAGTTAACTCGTA	17876	+	AGGT	0.00111523	0.00091285
GAATCAAGATTTTAGGTTG	7466	+	AGGA	0.000747345	0.000590415
AGCTAGGCAACGACGTAAA	9666	+	AGGT	0.000737483	0.000773929
ATGATGTCAGGTACAGAAA	2059	+	AGGT	0.000959586	0.00128888
GGCGTTATTCCAGCAGAAC	19594	+	AGGT	0.000406045	0.000218244
GGCGTTCAAGTGGTTCAGA	15371	+	AGGT	0.00146511	0.000489226
TTACTCGTTTCTACACTCA	5541	-	AGGT	0.00085368	0.000865685
TTGCTGGACGTTTTTATTT	27034	+	AGGG	0.000873832	0.0015067
CCAAAATCATTAATATTGC	8028	+	AGGT	0.000866972	0.000719046
GCTAAGTATTTAAGACATG	38826	+	AGGA	0.000270553	0.00045278
GTTTGATGTTCCGAGTAAA	18025	+	AGGT	0.000695893	0.00119026
TATGCACTTTTCGGACTGT	18885	+	AGGG	0.00142566	0.00136563
GCGCGCTCTAGATTTAACT	8982	-	AGGC	0.000581411	0.000671882
AAATTACCTGACATAGATG	17644	+	AGGT	0.000786363	0.000502947
TGTCCTAATACTTGTAATA	25694	-	AGGC	0.000910277	0.000265837
ACAAGTGCTAATTAACCTG	17520	+	AGGG	0.000654302	0.000792366
CTACGTTCAATAAATGTGA	14456	-	AGGA	0.000739198	0.00106635
CAAACTAGGGTTAACACTT	29397	+	AGGA	0.00109122	0.000569835
TGCTTATCTGTCTTCGGAA	5037	-	AGGT	0.00107064	0.00080137
GCTTAGTACAAGCTTCTAA	23426	+	AGGC	0.000361453	0.000517525
TTTTGTTCTTCTGATTGCT	19162	-	AGGA	0.000993459	0.00204223
CGTATTGTTGTACCACTCA	29339	-	AGGG	0.000923569	0.000896557
AAATGTTATACCTTTATTA	28324	+	AGGT	0.00052953	0.000654302
ACAGTTCGCTACACAATAC	21937	+	AGGC	0.00135491	0.00114996
TCGCCATTTCATATAAATA	17972	-	AGGC	0.000664164	0.000758493
CTTAATGTGTTCATAGATT	37070	-	AGGC	0.0008361	0.000980167
TTTTTCAATATCAACTATG	10485	-	AGGG	0.000618714	0.00066545
GATGGACGACAACTTTTTG	27153	+	AGGA	0.00140593	0.000593417
TAGATATAAAGAGTCTATT	15655	+	AGGC	0.000349447	0.000157358
TAATACACTTTACTTAATT	37389	+	AGGG	0.000339157	0.000786363
CCACACCCTTGCGTTTAAT	2335	-	AGGA	0.00100889	0.00132704
AATCCTTTTTCGACATGAG	7714	-	AGGT	0.00128931	0.000969448
TTAATAATTGTCTTTGATC	23368	-	AGGT	0.000636294	0.000122199
CGATAGAATCGGAAACCCT	34565	-	AGGA	0.00169793	0.00102219
AATTACGACTTGATTAAGC	35368	+	AGGT	0.000597705	0.000410332
CATAGAGGTCGAAAAAGTG	10880	+	AGGT	0.00134076	0.000636723
CTTTTGCGATAGCGTATGC	8061	-	AGGT	0.000417621	0.000761494
AATCATAAAGCGTATATAC	8966	+	AGGG	0.00101404	0.000845533
ACCGCTCTATATTTAACGG	6387	+	AGGA	0.000523956	0.000302711
AGTTTCTATGAATCAGATA	31614	+	AGGA	0.000813804	0.000784219
CAACGTCGTTATATAGCGA	39561	+	AGGA	0.00042491	0.000930001
AACCAATGCTCGGGATGGT	15531	-	AGGG	0.00153028	0.00137506
GAAACAATCTTTATAAACG	1307	+	AGGT	0.00032415	0.000202379
AGTTGTCTATAAATATGAG	11842	+	AGGC	0.000598133	0.000264122
TTTTAGGAAAGCGAGCATG	29514	+	AGGA	0.000836958	0.00107664
CACAAATTATATTTTAGAT	27699	+	AGGA	0.000548825	0.000329724
CCAGCAAAGTATTCTTTGA	15792	-	AGGT	0.00210569	0.00208253
TTGAAACTGGTGGAAATGT	16466	+	AGGC	0.00046693	0.000424482
AGCAAACGCACGCAAGTTT	24681	+	AGGA	0.0011864	0.000871688
ACTTCAATAACTAGCCAAT	35174	-	AGGG	0.00117054	0.0019822
CAATTTGCGGATATGGTGC	16697	+	AGGT	0.000605422	0.000911564
GCAACTCCAACATACACGC	19543	+	AGGC	0.00103119	0.000521384
AACTGATTAAACTGTGTTA	27400	-	AGGA	0.000551397	0.000542393
CCACAAATAGAAATAGAGC	3697	+	AGGG	0.000472933	0.000388036
GGCTTACACCCTAACGAAA	29539	+	AGGT	0.000898701	0.000832241
TTTGACAAGTATGTTCAAA	19380	+	AGGT	0.000234966	0.000145782
TCTGTGGTTTTGTTGGTTG	40164	-	AGGG	0.000876405	0.000470789
TCAATGGACTTTACATTTG	19453	-	AGGG	0.000931287	0.000803514
GCGATCAGTCTGATTTGAT	13782	+	AGGG	0.000767926	0.00128888
GAACAACCGGTTTTATATC	27627	+	AGGC	0.000523527	0.000545823
AACGCCCTGCTACTAATCA	2630	-	AGGT	0.00237195	0.00109165
TAGCCACTCATATTCTTCA	14784	-	AGGC	0.00134848	0.000761923
GCATAAAAAATGGTATTAG	3050	+	AGGA	0.000271411	0.000293278
TTTCAATTAATAACCTAGT	6270	-	AGGT	0.00027527	0.000588272
TATATGACGCAAGCTCGTC	30145	+	AGGT	0.000193804	0.000920139
GGTTTTTCGTCTGATGGAG	35537	-	AGGG	0.00178068	0.000653445
CGAACAACATTATACACGA	1757	+	AGGA	0.0012996	0.00133304
AAACTACCCACCATATAGG	14400	-	AGGT	0.000806944	0.000689461
TGCCAAGGAAATCCTATGC	339	-	AGGC	0.000769212	0.00086397
TGAAGAGAACACAGACGAA	3539	+	AGGA	0.00070747	0.000614427
GCCATAAAATGAGTATCCA	23594	-	AGGC	0.000644869	0.000536391
AGGGTTTCGCAAACTAATT	37659	+	AGGT	0.000506377	0.000351591
GTATAACGGCAATGACACA	11680	+	AGGG	0.000734911	0.00119584
AGATGAAAAAACGACTATA	166	-	AGGT	0.000301854	0.000416764
TGCCAAACTGCGATGTCTC	34613	-	AGGT	0.000370886	0.00073534
CCACTAGTTGAAGTGTTGT	19925	-	AGGT	0.00114953	0.000967733
AGCCAATCACGCCATTCAG	23324	-	AGGT	0.000761494	0.00140079
TTTTGTGCAAAGTACGAAT	10796	+	AGGA	0.000490941	0.000556543
GAAAATCCGGAGCTATCAC	10378	+	AGGG	0.00128802	0.000931716
CGTTTTAGCAATATGATTC	29842	+	AGGC	0.000445063	0.000845962
CGACGAAAGTTATTGGGAT	7646	+	AGGG	0.00142394	0.00102519
AACGCTTAAACCAACTGAA	20430	+	AGGA	0.000454496	0.000662877
CAACTGCCATTGTGATGAG	2566	-	AGGG	0.000587414	0.000481937
AAATAACTTTATCCACATA	6703	+	AGGT	0.000364883	0.000251259
TGGGTAATAGACATCAAAA	6016	-	AGGC	0.000391038	0.000729766
CTCTTATCACCTTCGTTTG	27319	-	AGGC	0.00135019	0.00120013
AGAGGATAGCTCTTTATTA	26523	-	AGGC	0.000871259	0.000936861
TCAAGTGATTTAGGAATAT	37683	+	AGGA	0.000486224	0.000496086
AGAGCACCATTATAGTGTC	31088	-	AGGC	0.000922712	0.00129403
TTAACAAACTAGTTGATGA	21789	+	AGGG	0.000830526	0.00171079
CATTATGAAGCAGTCGGCA	5666	+	AGGC	0.00139993	0.00106292
GAATATAACGTTACAGGCG	26859	+	AGGA	0.000530388	0.000366169
ACCTCGTGACCTTTTTCGT	29534	-	AGGG	0.000673597	0.00162246
TCAGCTAAGCGCATGCCAT	9572	-	AGGT	0.000902131	0.000451494
AGATATGACTGTGAGGTTA	11294	+	AGGC	0.000688604	0.00100161
GTTAAATGGAATACAGCAG	22532	+	AGGT	0.000560402	0.000433915
CAGTATTCCCTGATATAGA	22053	+	AGGT	0.000595561	0.000854109
GCGTGTTTGATAACCTTTT	36488	-	AGGT	0.000842961	0.000919282
TTTGTTTCAAACGTATTAG	4475	-	AGGT	0.000799655	0.000517525
GTTTTAGGTGTTTTGGTAA	25744	+	AGGC	0.000645298	0.000770927
CAATTTTTTTATAAAAAAA	22719	-	AGGG	0.000124772	9.64731e-05
GGAAGAATACACGATGTTG	10946	+	AGGA	0.00113795	0.000953154
TTAGTAAACCTGTCTATAT	22047	-	AGGG	0.00189473	0.000842103
GTACTTACCAGAAACAGCA	31132	+	AGGT	0.000704468	0.000626861
TGATTGGCTTATTGGTGGT	23352	+	AGGA	0.000779932	0.000560402
CAAGTATTCATGCAAGTTT	25729	+	AGGT	0.000751633	0.000849821
TCCACCACTTCACTAGCTG	34397	-	AGGC	0.00301682	0.00149984
TCCGAACCTATTCCGTTGC	34637	-	AGGG	0.000925284	0.00138621
TTTATATTCACAACTTGCC	354	-	AGGA	0.0005574	0.000598562
GGTCAAAACTGGAACGGTA	38517	+	AGGT	0.00119712	0.000749918
AGGAGACTTCCAAGAAGCT	30756	+	AGGG	0.00050509	0.000338728
TATATTTGATTTGTAAGTT	21726	-	AGGC	0.000399184	0.000180512
GATGAACGCTCAGATATTC	35011	+	AGGA	0.000689461	0.00131975
GGCTTATTGGTGGTCAGGA	23357	+	AGGT	0.00138107	0.000736197
AATGCCCCTACATCTTGTG	14481	-	AGGA	0.000652158	0.000682172
CTCATCTCCTGTAAAATTT	4067	-	AGGT	0.000711757	0.000490512
TCATACCATCTAAACTAGC	14869	-	AGGA	0.000550111	0.00074563
TTTGTTCGGCGAACTTCAA	2725	-	AGGC	0.00066202	0.000583126
GAGATTTCCAAAGCAACGT	23651	+	AGGA	0.000631149	0.00130775
ACCGTTAAAGAATGGTCAT	9983	+	AGGA	0.000640153	0.000535962
ACACCAGAAAACACATATA	2829	+	AGGC	0.00100246	0.00188358
ATAATTATGGATCCTATTT	6802	-	AGGT	0.000472933	0.000654731
AGTGGTAAACCGCTTGTTG	19957	+	AGGC	0.00104191	0.00097202
TACCCATACCGCGTAACAC	17083	-	AGGT	0.00265623	0.00129188
TTTGTAGCACGACTACCAC	21549	-	AGGA	0.00157659	0.000975022
GTCTGATTTGATGAGGGCG	13789	+	AGGT	0.000737055	0.000540249
CCGAAAGCGTTTAGAGATG	31060	+	AGGT	0.000756778	0.000983597
TATTGAAGAAAGGTTATAA	14103	+	AGGG	6.86031e-05	9.13279e-05
ACGGAATACTAGAAGATGT	20703	+	AGGG	0.00142737	0.000905132
CACAGTAAAGTAAGTGGTA	15395	+	AGGA	0.00132618	0.000611854
CAATATAAAACGAAAAACG	3302	+	AGGA	0.000442061	0.000322863
ATTAAGGCTTCAACACCAT	15671	+	AGGT	0.000668023	0.000535533
GGTATGACTTTGGCCGAAC	480	-	AGGA	0.00107321	0.000841674
TCTATTGTGTTAATAGGAC	15857	+	AGGT	0.000590415	0.000694606
AAGCTCATTTTAAGCGCGA	21962	+	AGGT	0.00112295	0.000483652
TCAATACCTTTACCTAAAA	6804	+	AGGA	0.000293278	0.000652158
CTCTAAGAGATATCTGTAT	10108	+	AGGA	0.000301854	0.000449779
ACGCCAAAAGTAACAGGTA	2470	+	AGGA	0.000380747	0.000632864
GCAATACCTTTAAAGTCTT	31334	-	AGGA	0.00110322	0.00125415
TAACTTAGTCATGAAATGG	3572	+	AGGA	0.000371314	0.000796225
ACGTAACGCTACAAAGTCT	28521	-	AGGA	0.00115339	0.00135577
GTGACATACAACATCCCTG	37735	-	AGGA	0.00134591	0.00138407
GGTGTCATTACTTCTTTAA	38105	-	AGGT	0.000750775	0.000838673
TCCATAAACAAATGTAATC	36392	-	AGGT	0.00074563	0.00068646
TATTATGTATTTCGAGGAG	16894	+	AGGT	0.000382034	0.000331439
AATGAAGTTTATTCGCTCA	8699	+	AGGA	0.000833528	0.000699323
ACAAGTTTACATTCAATGA	29647	+	AGGT	0.000825381	0.000577124
GTTTCAACTTATTATAAGG	26738	+	AGGT	0.000378603	0.000346017
ACAATGGCAACAGTTCCAA	29095	+	AGGT	0.00136606	0.000635865
TATGGATAGGTTTAAGCAA	16138	+	AGGT	0.000389323	0.000221245
GGGATTACTAAAAGAGATT	11701	+	AGGA	0.000388465	0.000379032
CAAGTATCGATGACTGATT	30922	+	AGGC	0.00155172	0.00108693
TCGAGCAGTATTTTTCATA	21690	+	AGGT	0.000520955	0.000746059
CTATTTTTGGTATTTAAAG	34228	+	AGGT	0.000398327	0.000244399
AAACAATTTATTTGAGTAT	21189	+	AGGG	0.000437345	0.000510664
GGACACACCGCAATAGTAG	34675	+	AGGA	0.00128331	0.00208468
CGACTGCTTCATAATGTGC	5645	-	AGGT	0.00167306	0.00147411
AAGTTAAGAAGTAACGCGC	19257	+	AGGT	0.000583555	0.000239682
ACAATTGCGTTCCAAGCCA	25816	+	AGGA	0.00111437	0.00132704
TCTAGTAATTTACTAGCTA	25205	-	AGGA	0.000393182	0.000399184
TCCAAGTGATTATAAGTGA	26815	-	AGGA	0.000212241	0.000791508
CTCACAGTCATATCTAAGG	11272	-	AGGA	0.000608424	0.000847248
AGTAGATTTAAAGGTGCGA	36763	+	AGGT	0.000257262	0.000427912
TTTTTGAACATACTTGTCA	19364	-	AGGT	0.000981882	0.000957442
ACATGTCTTGTCACAGTTT	38560	-	AGGA	0.00104062	0.00161046
TAACTAGCCACTGTGTATA	13351	-	AGGC	0.0008048	0.000830526
CTATGTAAACTAATAGATC	22698	+	AGGG	0.000678313	0.000559544
CCTGCTTCACCTTTTGCAC	36794	-	AGGT	0.000682172	0.000788936
GCTACAAGCATAATTTTTT	38704	-	AGGT	0.000550969	0.0011401
TTAGATCGTTATCATTCGA	19089	+	AGGA	0.00077693	0.00073534
GAGTAATCGGAGACGATTT	8416	+	AGGG	0.000505519	0.000728479
ACAGGAGAGGTAGACAAGG	39579	+	AGGT	0.000193804	0.000217815
GCCAACAAAAATAACATTA	16755	-	AGGG	0.000772214	0.000541965
GCAGTTTCCGGTGCGATTC	25624	+	AGGT	0.000634579	0.000899987
AAGCAAGAAAAGTTTGTGC	14593	+	AGGA	0.000592988	0.000441204
TACTTTGTTAACAAGTTTT	2500	+	AGGA	0.000574122	0.000962587
AACTATCGCTTGTTAGATG	29698	+	AGGT	0.00140765	0.00116754
GAGTATAACGAAAGTTTTA	28033	+	AGGC	0.000148354	0.000243112
TGGTTACACGGTTATTGGG	29203	+	AGGC	0.000689032	0.000844247
ATGACGTTTGCTAAAAATA	35998	+	AGGT	0.000387179	8.7469e-05
AGAAGCGAAAGAGAAGTAC	12560	+	AGGC	0.000554828	0.000368742
AACTTTGAAGCTTCTAGAG	6576	+	AGGA	0.0002161	0.000592131
AAAGGAACGCTCGACGGAC	35812	+	AGGC	0.000894413	0.000295422
TTCTTCAATACTGTCTTTA	28063	+	AGGA	0.00103248	0.00100075
GTATTAGGTGGTGGCGTTT	24382	+	AGGT	0.00104234	0.00116282
GCAACGTTGCCGAAACCAC	13940	+	AGGG	0.00142694	0.00127816
CTAATCGTTACATTCACAA	26639	-	AGGT	0.000902131	0.000543251
AATTTTTCGTATTCAACTG	22587	-	AGGC	0.000343444	0.00088841
TTCATACTACGCCAAATAT	35321	-	AGGG	0.000486653	0.00083953
TAAACTACTACGACTTAAG	21267	+	AGGT	0.0003413	0.000744772
GTTAGAAAAACGCGACGCA	19223	+	AGGC	0.000458354	0.000430913
ACCATGCTTAAAGGGATTT	34256	+	AGGA	0.000436916	0.000558687
TTTGACACAACACAAACAT	27195	+	AGGG	0.00115853	0.000738341
CGGACTGTTAGGGTACGCG	18896	+	AGGG	0.000780789	0.000901273
GGTTCTTGTAAATTATTTT	6618	+	AGGT	0.000372172	0.00025769
TCAAAGGTTTACAGTCGTT	12524	+	AGGC	0.000298424	0.000499945
AAATTTACTTACTTAGCAA	19699	+	AGGT	0.000148783	0.000628147
ACGCTTGTGGAAAAGCTAA	40279	+	AGGT	0.000228963	0.000219959
GTAGCTCCTGCACAAGATG	14489	+	AGGG	0.000911564	0.00101447
TGCAAAAGATTTCTTTAAT	19848	+	AGGT	0.00028556	0.000475076
GCGACAGGCGAAAGGCTGC	38307	+	AGGT	0.000355021	0.000221674
CGGATATTTATTTTTAGGT	37523	-	AGGG	0.000616142	0.000556543
GGAACAACGGTTACTGACG	4003	+	AGGA	0.00108221	0.000491798
GCAACAACATAAGATGACA	32726	+	AGGC	0.000970734	0.000747345
AATGGCGCTGACCTTGTTA	32238	+	AGGT	0.00118255	0.00134848
CCATTCGGGTGTTTTTTAG	7783	-	AGGA	0.00151141	0.00123443
GGTATGAATAGAATGACGT	14899	+	AGGT	0.00041462	0.000595561
TTACTCAATTGAATCGCGT	33136	-	AGGT	0.00134505	0.000925284
GTATTACGAAAGCGTGGAC	8889	-	AGGC	0.000551397	0.00078379
ATGCCTATATTACAAGTAT	25705	+	AGGA	0.00166491	0.00146553
TTAAAAAGTCTACAGGGTG	27742	+	AGGG	0.000401328	0.000962159
ATCTTCGCGCAACAGGTCA	24274	+	AGGC	0.000516238	0.000659447
TTTTTAATTTAACACAAAG	33915	+	AGGT	0.000336584	0.000412476
CACCCTTATGTAAGTGTTA	34786	+	AGGC	0.000359309	0.000380318
TCATAAGTGATACCTTGCA	30584	-	AGGT	0.000812089	0.00105392
GCCTAAAAATCTATCAACT	19295	-	AGGA	0.00137421	0.00077693
GAGGTGATTACCATGCTTA	34247	+	AGGG	0.000387179	0.000352877
ATTTTTAAAACATTCAGGC	31823	+	AGGT	0.000367027	0.000295422
AGTAGATGCATCTAAATTC	28116	+	AGGG	0.000573265	0.000596847
TGGACGATCACTCATGTTG	27883	+	AGGT	0.00136006	0.00153971
TACACTTTTTAAAAATCGG	14709	+	AGGT	0.000597705	0.000368742
AGCGTTTGATGAAATACTT	11743	+	AGGG	0.000382462	0.000549682
TGGTAAATGGAGTTTATTC	31488	+	AGGG	0.000586128	0.00119327
GAATGATAACGATCTAATT	19069	-	AGGT	0.000709613	0.000802656
AACAGAATGAACTATGAAA	11350	+	AGGG	0.000241826	0.000322435
GGAAAAACGGAAAACCGAA	7245	+	AGGG	0.000267552	0.000211383
GCGATTCATGGTAAGCCTA	39267	+	AGGT	0.000631149	0.00133133
GTAGTTGAATATAACGTTA	26853	+	AGGC	0.000251688	0.000572407
CAAAAAGTGTTTCTGGTCT	7536	-	AGGT	0.000807373	0.000649586
TCACAACTGCCATTGTGAT	2569	-	AGGA	0.00126015	0.00199978
GATCTTATACGAAGTAAAG	13616	+	AGGT	0.000255118	0.000250401
CGTTCCATTGAATACTGTG	2369	-	AGGC	0.00106335	0.00134891
CTCTATTATCTCTTCGTAC	18683	-	AGGA	0.000505519	0.000588272
GATGATAGGAGATGCTGAA	16998	+	AGGT	4.63071e-05	0.00118598
TGTAGGCGATTCTGTAGAT	21228	+	AGGG	0.000426197	0.000937719
AAGGGCAGATTATTTGAAA	40252	+	AGGG	0.000255547	0.000784648
GCGTCACCTTCATCTATGT	17636	-	AGGT	0.00148697	0.0013965
TGCGCTTCAATAGTGATAG	4340	-	AGGG	0.00066888	0.00067231
TCAACTAGTTTGTTAATGT	21768	-	AGGG	0.00134505	0.00197277
ATTTCTGCTTGTGCATATT	19754	-	AGGC	0.0020075	0.00128759
AAAGTTTACTTATTGTTTC	6094	+	AGGT	0.000769212	0.00101533
TAAATTTAACGAAACGTTC	8866	+	AGGC	0.000197234	0.000244399
TTTTTTGATGTCTATTACC	6032	+	AGGG	0.000656875	0.000921425
GAGCGCCTTTGAATCGTTT	8750	-	AGGT	0.00127816	0.00104148
GTTTGTGCTAGGACTCATA	14604	+	AGGG	0.000784219	0.00118769
TACGAGTGAACTTAAATAT	17455	-	AGGT	0.000567691	0.000391038
GTCACCTGATAACTTTTAT	37594	-	AGGT	0.000374744	0.000671882
AATACCATTTATTACCGGG	826	-	AGGA	0.000655588	0.000371743
CTCAAAGTGATGTGTTAGC	4403	+	AGGG	0.000721619	0.000809517
CGACACAAATGATTTAGGG	38154	+	AGGT	0.0013026	0.000725478
TGAAGCATAATACTGCTAC	3089	-	AGGT	0.000525243	0.000195948
ATGAACGACACAAATGATT	38149	+	AGGG	0.000530817	0.00129703
GTAAGCGATAAAACAATTA	21064	+	AGGA	0.000553541	0.000292421
ATTTATTCCATCGGCCAAA	30868	+	AGGT	0.000950153	0.000939005
AGAAAGCAAGTGCATGGGA	11501	+	AGGT	0.00119541	0.0015783
TTAATTAAGTAAAGTGTAT	37373	-	AGGG	0.000214385	0.000364883
CGTTCAATAAATGTGAAAG	14453	-	AGGA	0.000385892	0.000508092
GATTCCAGCAGATGGAAAT	24064	+	AGGA	0.00040776	0.000193804
GAACTATTTTTGGTATTTA	34225	+	AGGA	0.000305713	0.000257262
ATACAAGCTAGGTTAAAAG	13536	+	AGGC	0.00101061	0.000586128
ATACTAAACCTGAACGATT	16251	+	AGGA	0.00128374	0.00149298
CGGATTCCTTATTAAACGC	2343	+	AGGG	0.000843389	0.000764496
GAACCACAATTTTCTCTTC	6586	-	AGGT	0.000412905	0.00107707
TAAAATGCCTCTGCAATTA	19862	-	AGGT	0.000631577	0.00140379
GTTGTAGCTTTTCTAGCTT	1647	-	AGGT	0.000417193	0.00103162
GATGATTATAACGTAGATA	31728	+	AGGC	0.000518811	0.000573265
ACTAAGCAAGATGTAGTAT	28684	+	AGGA	0.000727193	0.000930858
GAGTCAATTGTTAATATGA	13835	+	AGGC	0.000631577	0.00115639
GTGACATGCTTGGGTGAAC	39862	-	AGGA	0.000805658	0.000566404
TACACAGTAGCTAATGTTA	39405	+	AGGT	0.000814662	0.000713901
GACAGAAACTATTGAGTAC	3785	+	AGGA	0.00057498	0.000357165
GTAAGTCGTAAGGTACATA	21142	-	AGGT	0.000653016	0.000433915
GAACAAGTAGGACAATCAC	25093	+	AGGA	0.000814233	0.00120699
ACTCGACGACCAAGATGTT	1076	+	AGGT	0.00130303	0.000587414
AAGAACTGGAAGAAGAAAC	12024	+	AGGT	0.000324578	7.28908e-06
GCAAACGTCATTGCATAAT	35972	-	AGGG	0.000285989	0.000398327
GATAATCCAACATCTCAAG	38026	+	AGGG	0.000287275	0.000468216
TCGAAACCTTGTAAGTAGT	30653	-	AGGG	0.000667594	0.00053296
CGCTCAGAAACTCATAGAT	8500	+	AGGC	0.0007735	0.00100589
AAAACGACTAATCTTGCAA	29065	+	AGGT	0.000670595	0.000632006
ACTGTTCTATGAAAGTTGC	5487	+	AGGG	0.00038332	0.000809517
TGATTTCATCACTGAAAAC	23044	+	AGGA	0.000642725	0.000444205
TTGTTCAAATTTGTGTCTC	24844	+	AGGA	0.000400899	0.000862684
TATACTATCTGTCAAAGTA	26541	-	AGGA	0.000670167	0.00126573
ACATTTTACAACACTAACT	27366	+	AGGA	0.000835243	0.000870402
TCAGGTACCGACCATTTTT	27289	-	AGGG	0.00184028	0.00150841
AGAAACTATTGAGTACGAG	3788	+	AGGT	0.000643583	0.000392324
TTGGTAAGTGGAACTTATC	33093	+	AGGT	0.000370457	0.00088841
ATGTCTTACTTAACAAAAA	6220	-	AGGA	0.000349018	0.0005261
CTGTCTATAGAAGTACTTA	26570	-	AGGA	0.000921425	0.000570692
AAGATTGAACAAATAGATA	14977	+	AGGT	0.000136777	0.000400899
TCATCAACACCATCTTGTC	32422	-	AGGC	0.00149683	0.00185872
CTAAAGCTAAGAGTAATCA	12508	+	AGGT	0.000791937	0.00118126
TGAAGCATTTCAAAGAAAA	1937	+	AGGG	9.17567e-05	0.000276985
CCTAACAACAAAGAGATGA	16984	+	AGGA	0.000199378	0.000585699
GTTCTGAAACTTGTCCCTT	17521	-	AGGT	0.000997746	0.00168292
AAATTCCACTTTGTTATTA	4282	+	AGGT	0.000580554	0.000608424
GGGAAAATATTTTTTTCAA	10399	+	AGGA	0.000219101	0.000521384
CGTGGACGAGGCGAGCCCA	8877	-	AGGT	0.000743486	0.000475076
GAAACTCATAGATGAGGCA	8506	+	AGGG	0.000675741	0.0014784
ACCGAATATGGCCAAAAGC	23164	+	AGGA	0.000311715	0.000510236
TCAAGTTGTCTATAAATAT	11839	+	AGGA	0.000502947	0.000255975
TTTCTGTTCAATTTAGAGT	14133	-	AGGC	0.000398327	0.000536391
GATAGCGAAGATGGGAGAA	22886	+	AGGA	0.000345159	0.000583555
ATCAACTTTAGTAATCCTT	37734	+	AGGG	0.000314717	0.000680457
AAAGCAATTATGAAAAGAG	195	-	AGGA	0.000543251	0.000559115
TTTAGTTGTTCAGATGTAG	21086	-	AGGC	0.000374316	0.000348161
GTAGAACTTATGCAAAGTA	11051	+	AGGA	0.000490083	0.000398756
GATAATTTTGTAATATTCT	31244	-	AGGG	0.00026841	0.000161217
CTACAAACGAAGGTGATAA	27334	+	AGGC	0.000304426	0.00035888
CTATAAATATGAGGAGGCA	11848	+	AGGA	0.000382034	0.000378603
AGTGACCTAAAACGATTCA	8759	+	AGGC	0.000357165	8.96128e-05
CATCCATTAGCACAATTGA	28408	+	AGGT	0.000914136	0.00144195
ATGGAGTTTATTCGAGGGA	31494	+	AGGT	0.000453638	0.000814662
AATGGCAGTTGTGACGTGG	2592	+	AGGT	3.30152e-05	0.000695035
TGGAACCCTGCAATTGACG	21656	+	AGGA	0.000807373	0.0010582
ACTTATTATTATGTATTTC	16888	+	AGGA	0.000190374	0.000185228
GGCAAAAGATGAAAAGTCA	33877	+	AGGT	0.000151356	0.000379461
CCCGCTAAAATGGCGGTTA	23995	+	AGGG	0.000847248	0.00116111
TTAAAACCCCTAACCTTAC	6271	+	AGGT	0.000674883	0.00050166
AAAGAGTGGTTTGAAGCTG	22574	+	AGGT	0.00044592	0.00129703
CATACAAAAAGAAAATGAA	12337	+	AGGA	0.000257262	0.000529959
AATCACGGAGCAAAGCGTA	15146	+	AGGT	0.000234966	0.00028556
AGGTAGCGTTGAAAGTTAT	32849	+	AGGG	0.00076664	0.000776501
ACCACAGATCCTATTAATT	40193	+	AGGA	0.000544537	0.000886695
ATAACAAAAAACTAGCCCG	39804	-	AGGC	0.000705754	0.000743486
CTATCCGGATATTTATTTT	37528	-	AGGT	0.000308714	0.000195519
TTCGTAAGTGGACACGGTG	26449	+	AGGT	0.00147368	0.000737483
TTGCGTCCTGCGTCAATTG	21648	-	AGGG	0.00160874	0.000788078
CGTTTAAATCAATAAGGTA	20943	+	AGGT	0.000610568	0.000725478
ATTAATCGGCAAAGTAGCT	26349	+	AGGG	0.000809517	0.000665879
CGAAAGATAGCAGACGAAG	15218	+	AGGA	0.000487082	0.000412905
ATTACAGTTTTTACGACTA	29597	+	AGGA	0.000550111	0.000739627
TTTGTAACAACTGATATTA	22	-	AGGC	0.000224675	0.00037646
GTTGGCGCATTCTCTGTCG	24409	+	AGGT	0.000256833	9.64731e-05
GTTGAAGGCGCAGAAGAGA	19972	+	AGGT	0.000316003	0.000782504
AATAACTTAGGACAAATAA	39093	+	AGGT	0.000283845	0.000325436
GCATTTATATGTCGATAGA	35121	+	AGGC	0.000635865	0.000873403
GGCTTGAGAGAGCAAATAA	13998	+	AGGT	0.000350305	0.000608853
TTTAATATCAGTTGTTACA	38	+	AGGA	0.000220387	0.000208382
GCAACATGGTTTGGAATAC	10258	+	AGGA	0.000492227	0.000206667
TATAACGATCCTGGAGCAG	38751	+	AGGA	0.0010805	0.000956156
ACTTTTTGGCAGTAAATTT	7565	+	AGGG	0.000403472	0.000569835
TTCAGGCAAGGTGCATGCT	31835	+	AGGC	0.000676598	0.000435201
GACAAAGAAATGACGAAAG	23186	+	AGGC	0.000388894	0.00056083
AAACAATCAAGAGAAAAAC	501	-	AGGT	0.000155643	0.000216529
ATTTATTAAACCTTACAAA	5008	+	AGGG	0.000228534	0.000183085
GTATTCGATAATTTCTTTA	7358	-	AGGG	0.000159073	8.361e-05
TATAGTTGGGATCAATGTT	13005	+	AGGA	0.000279986	0.000620001
TAGAAATAGTGTTGATGAT	16650	+	AGGA	0.000589558	0.000926142
ATTGGCGACTCTGTAGCTA	28990	+	AGGG	0.000254689	0.00123528
GCGATGTCAGCAGGTATCA	24598	+	AGGT	0.000264122	0.000412476
TTATTGTTAATTGTTATTG	4511	-	AGGT	0.00051581	2.57262e-05
ATGTGGATTCTCGGTTTGA	34167	+	AGGG	0.000585699	0.000772642
GAACTTGTATCAGTACTAC	34832	-	AGGT	0.000246542	0.00035545
CGAGTGTGGGACGAATATA	10925	+	AGGA	0.00081895	0.00106592
AGTTGGGATCAATGTTGAG	13008	+	AGGC	0.000499516	0.000301425
AAAGCATAAAAAATGGTAT	3047	+	AGGA	7.2462e-05	0.00025426
GTAAGATGACAGCTATGTT	17375	+	AGGT	0.000725907	0.00124901
TATTTAATTATGAAAATCA	4625	+	AGGA	0.000283845	0.000322435
GTGAAACACGCTGTACAAA	22370	+	AGGT	0.000311715	0.000392753
ATGGAAAGAGAAAAATCTT	19121	+	AGGA	0.000291134	0.000291563
GCGCTTAACAAAATACTTA	35788	+	AGGA	0.000484081	0.000379032
AAATTCCTTGAATCGAAAG	23581	+	AGGT	0.000276985	0.000483223
AATTTTATTAAAAAGTCTA	27735	+	AGGG	7.93223e-05	0.000415049
TCATCTAAATCATAAGTAA	16562	-	AGGA	0.000216957	0.000431771
AAACAATAAAACTTTTATG	11601	+	AGGA	0.000374316	1.24343e-05
GACGGCTAATGATGATGTA	13735	+	AGGC	0.000747345	0.000567262
GTTAAAATTAAAACTATTT	12659	+	AGGT	0.000204523	0.000292421
TTTAAATTCTTTTTAACTT	20808	-	AGGT	0.000463071	0.00082581
GACGGTAAACATACCTATA	27570	+	AGGT	0.000511093	0.000564689
TTTTTTACCTCAAATTTTA	4074	+	AGGA	0.000312573	0.000450208
GGAGATTTATTGAACGCTG	24775	+	AGGA	0.000678313	0.000376888
AAATAAAAAAGGGCAGAAA	78	+	AGGG	5.91702e-05	0.000191231
GTAGCTGTCCAAATCATAG	25852	+	AGGT	0.00125972	0.000546252
GGTTAAACCTCTAATTGCA	19869	+	AGGC	0.000161646	0.000190374
CTTAATGCGGTTGGTGTAT	24367	+	AGGT	0.000635865	0.000321577
TTATCCAGGTGGCGTTATT	33107	+	AGGG	0.000930001	0.000767497
TAGTAGCCATTAATGCCGA	20017	-	AGGT	0.000342158	0.000289848
CTAGTATCTTTTGAATATG	34805	-	AGGT	0.000734482	0.000606709
AACTAGAGTAATTAACATA	14531	+	AGGC	7.0747e-05	0.000286847
ACTTACTTAGCAAAAGGTG	19705	+	AGGC	0.000280844	0.000487082
AGCGTCTTTAAAAATAAAA	67	+	AGGG	8.06086e-05	0.000136777
TAAGGGGTGATTTTTATGG	37407	+	AGGT	0.000152213	0.000150069
ATACGTATGCACATTACAC	18134	+	AGGT	0.000741342	0.000596847
TATCTTTTAAAAATAAAGT	34490	-	AGGT	0.000263264	1.28631e-05
ATATAAATAATTTTCGTTC	30113	-	AGGG	0.000791508	0.000535533
AGTAAGACGCCAAAAGTAA	2464	+	AGGT	0.00059942	0.000937719
TGAATCAATCACACTTATT	12808	+	AGGA	0.00103462	0.00103076
GCATCTAAATTCGAGGGAT	28123	+	AGGC	0.000579696	0.00102262
CCTGGTGCAAAAGGTGAAG	36808	+	AGGT	0.000520955	0.000319433
TTTATAAAAAAATTGAAAA	22741	+	AGGT	1.58645e-05	5.18811e-05
ACTAATTTCACAGAAATGT	29026	+	AGGC	0.000203665	0.000626003
GGTGTGAATAATAACTTTA	30736	+	AGGA	0.000402614	0.000424482
GAAAACCTGTGATTAGTAG	2639	+	AGGG	0.000350305	0.00101575
ACATTAGTGGAGTATTAAA	20898	+	AGGT	0.000292421	3.47303e-05
TTTGAAATGTACGAGATGG	10555	+	AGGA	0.000510664	0.000998604
AAAATCGGAAGGTTTCCGG	14720	+	AGGT	0.000449779	0.000172365
TTTGAAGCATTGAATAGCA	24739	+	AGGT	6.60305e-05	0.000467787
TGGAAATTCAATGAAGATG	4964	+	AGGT	0.000222103	0.000521812
AATTATCGTTTATCTGAAT	39171	+	AGGT	0.000186943	0.000349018
TGATATTGATGAGTATATC	17704	+	AGGG	0.000570263	0.000948867
TAACGCGCTAGGTAAAGCG	19268	+	AGGA	1.24343e-05	0.000507663
CCAGAAGCTAACCCTAAAA	28567	+	AGGT	4.71646e-06	0.000495657
GGTTTTATTACAAAAGATG	37501	-	AGGC	9.73307e-05	0.000123914
AATTTTGCTACATTAATTA	39659	+	AGGG	0.000210955	0.000256404
GAAATGTACGAGATGGAAG	10558	+	AGGA	0.000546252	0.000475934
ACTAGATGCTTTCACTAAA	29967	+	AGGT	0.000403043	0.00100032
ATAGATGATATTGAAGCAC	16300	+	AGGA	0.000177939	8.31813e-05
ACTATAAGTGATGTTTATT	37770	+	AGGA	0.000505519	0.000917138
CCCTAACGAAAAAGGTCAC	29547	+	AGGT	0.000246542	0.00022639
TTACAACATCGTCGATAAT	36442	-	AGGG	0.000140208	0.00138064
GCTGAAAACGGTGTGTTTA	7140	+	AGGT	0.000291134	0.00140679
GACGGTGGCGCAAATGGTG	33024	+	AGGT	0.000180083	5.14523e-06
TCAACTAATTCAAGAATTA	39450	+	AGGG	8.53251e-05	0.000287704
AATTAGAAATGTAAATGTA	9414	+	AGGT	0.000117054	0.000315574
TACATTGATTATTCACCAA	2982	+	AGGC	0.000428341	0.000491798
ATAGGTATCAATGACAAAC	36352	+	AGGT	0.000148783	0.000279558
GAAATCCTATGCAAGGCAG	332	-	AGGA	0.000126058	0.000720333
TATAATTGCTTTTATATAG	40002	+	AGGA	0.000210526	1.75795e-05
ACTGCATACGGTGTTAATG	38904	+	AGGC	0.000209668	0.00129874
GATTTAGCTGAAATAGTAC	22259	+	AGGC	0.000230678	0.000263693
TTTATCCTACTGCCTTGCA	341	+	AGGA	0.000391895	0.000785934
CCAGCTACCAAACCACCTA	39268	-	AGGC	0.00103033	0.000852822
TAATAGAACTATCAAGTAA	557	-	AGGA	0.000125629	0.000288133
GAATTCGTTGAACTTTGTT	30489	+	AGGT	0.000634579	0.00133862
TGAACCTAATAAAAGTTAT	37604	+	AGGT	0.000190802	0.000517096
TTTTTCGGGAATTTCATTT	13035	-	AGGT	0.000311715	3.77317e-05
CTTATATTGGGTTAAATCA	38945	+	AGGG	0.00053296	8.14662e-05
ATAGAAGAGTGGGTTAAAA	21359	+	AGGT	0.000159931	0.000131203
AAAGACTTTAAAGGTATTG	31351	+	AGGT	9.13279e-05	0.000269267
[truncated: 5 more columns]

## Sheet: Fig3-Competition, Lib Infection
Common Spacer Seed Sequence	Common Position in ФNM4ɣ4 (bp)	DNA Strand	PAM Sequence	freq AGG spacer, -ФNM4ɣ4	freq AGG spacer, +ФNM4ɣ4	AGG spacers enrichment ratio	freq NAGG spacer, -ФNM4ɣ4	freq NAGG spacer, +ФNM4ɣ4	NAGG spacers enrichment ratio	Fitness
TTTGTAACAACTGATATTA	22	-	AGGC	0.000279777	2.88409e-05	0.103085	0.000356881	4.80681e-06	0.0134689	0.11556
AGCGTCTTTAAAAATAAAA	67	+	AGGG	8.06288e-05	4.80681e-06	0.0596166	8.59159e-05	9.61363e-06	0.111896	0.652406
AGAAAAACTTGTGTACTAA	94	-	AGGT	0.000282421	1.92273e-05	0.0680801	0.000313703	5.2875e-05	0.168551	0.712294
AGATGAAAAAACGACTATA	166	-	AGGT	0.000351594	5.2875e-05	0.150386	0.000477604	1.92273e-05	0.0402577	0.211167
AAAGCAATTATGAAAAGAG	195	-	AGGA	0.000476283	5.2875e-05	0.111016	0.000395213	1.44204e-05	0.0364878	0.247368
AAGTTACTACTCACACACT	260	-	AGGC	0.000463065	0.00929157	20.0654	0.0006371	0.000995011	1.56178	0.0722139
GAAATCCTATGCAAGGCAG	332	-	AGGA	0.000302688	6.24886e-05	0.206445	0.000735793	1.44204e-05	0.0195985	0.0867023
TGCCAAGGAAATCCTATGC	339	-	AGGC	0.000617713	0.000144204	0.233449	0.000683803	6.72954e-05	0.0984135	0.296549
TTTATATTCACAACTTGCC	354	-	AGGA	0.000489941	0.000158625	0.323763	0.000503159	4.80681e-06	0.00955327	0.0286613
GAAAAATCGCCATCAATTC	455	-	AGGA	0.000723897	0.000182659	0.252327	0.000724778	2.40341e-05	0.0331606	0.116154
GGTATGACTTTGGCCGAAC	480	-	AGGA	0.00115171	0.000235534	0.204507	0.000853431	4.32613e-05	0.050691	0.198634
AAACAATCAAGAGAAAAAC	501	-	AGGT	0.000196505	2.88409e-05	0.146769	0.000201792	3.84545e-05	0.190565	0.564915
TAATAGAACTATCAAGTAA	557	-	AGGA	0.000250698	1.44204e-05	0.0575211	0.000209282	3.36477e-05	0.160777	0.736501
TACTTGATAGTTCTATTAT	576	+	AGGA	0.000493025	5.2875e-05	0.107246	0.00113497	2.40341e-05	0.0211759	0.164893
TTATCATGATGTTACAAAA	638	-	AGGT	0.000333971	5.2875e-05	0.158322	0.000235718	2.40341e-05	0.101961	0.391731
TTCAAAAGTTTAGTATCTA	699	-	AGGC	0.00018549	4.32613e-05	0.233227	0.000333971	4.80681e-06	0.0143929	0.0581251
TGACACCAATTTCTTCAGA	758	-	AGGG	0.000337055	7.6909e-05	0.22818	0.000737996	2.40341e-05	0.0325667	0.124898
AATACCATTTATTACCGGG	826	-	AGGA	0.000517698	0.000115364	0.222839	0.000252461	4.80681e-06	0.0190399	0.0787164
AAAATATCTCTTCCTTCTT	870	-	AGGT	0.000206198	4.32613e-05	0.209805	0.000334852	4.80681e-06	0.0143551	0.0640394
AAAAAGAAAGTTTTAACTT	926	+	AGGA	0.000371862	0.000124977	0.336085	0.000384639	2.40341e-05	0.0624848	0.156772
AAGAAAGTTTTAACTTAAG	929	+	AGGA	0.000136584	3.84545e-05	0.281544	0.00014055	1.92273e-05	0.1368	0.327004
ACTCGACGACCAAGATGTT	1076	+	AGGT	0.00150771	0.000394159	0.261428	0.00057057	1.92273e-05	0.0336983	0.114183
AGTTATTCAAAAATCACGA	1153	+	AGGA	0.000137025	4.80681e-05	0.350799	0.000150243	1.44204e-05	0.095981	0.214828
GAAACAATCTTTATAAACG	1307	+	AGGT	0.000236599	5.76818e-05	0.243795	0.000148921	9.61363e-06	0.0645553	0.209357
GATTCCAATACTACGTTAA	1460	+	AGGT	0.000878545	0.000259568	0.295452	0.000580703	1.44204e-05	0.0248327	0.0775332
GTTGTAGCTTTTCTAGCTT	1647	-	AGGT	0.000356441	0.00010575	0.296683	0.000746808	1.92273e-05	0.0257459	0.07985
ATGTTGTTATCAAATATTT	1714	-	AGGT	0.000322956	7.21022e-05	0.223257	0.000537966	4.80681e-05	0.0893517	0.285826
CGAACAACATTATACACGA	1757	+	AGGA	0.0014522	0.000254761	0.175431	0.00147114	4.80681e-06	0.0032674	0.0182844
AAACATGTTGCGATGATGT	2047	+	AGGT	0.0015976	0.000326863	0.204597	0.00168968	4.80681e-06	0.00284481	0.0137138
ATGATGTCAGGTACAGAAA	2059	+	AGGT	0.00101601	0.000269182	0.26494	0.00141783	0.000254761	0.179683	0.404125
CCACACCCTTGCGTTTAAT	2335	-	AGGA	0.00100191	0.00031725	0.316644	0.00133412	3.84545e-05	0.0288239	0.0834342
CGTTCCATTGAATACTGTG	2369	-	AGGC	0.00111955	0.0284563	25.4176	0.00123851	0.0151367	12.2217	0.324705
AGTAAGACGCCAAAAGTAA	2464	+	AGGT	0.00105875	0.000259568	0.245165	0.000995303	1.92273e-05	0.019318	0.0730406
ACGCCAAAAGTAACAGGTA	2470	+	AGGA	0.000321193	9.13295e-05	0.284344	0.000502278	3.84545e-05	0.0765603	0.212134
TACTTTGTTAACAAGTTTT	2500	+	AGGA	0.000504481	7.6909e-05	0.152452	0.000776327	2.88409e-05	0.0371504	0.195939
CAACTGCCATTGTGATGAG	2566	-	AGGG	0.000714644	0.000163432	0.22869	0.000573213	1.92273e-05	0.0335429	0.127913
TCACAACTGCCATTGTGAT	2569	-	AGGA	0.0014826	4.80681e-06	0.00324215	0.00205625	1.44204e-05	0.00701297	0.68385
AATGGCAGTTGTGACGTGG	2592	+	AGGT	4.53812e-05	0.00106231	23.4085	0.000760907	0.0103298	13.5757	0.367068
AACGCCCTGCTACTAATCA	2630	-	AGGT	0.002759	0.0655457	23.757	0.00126142	0.000355704	0.281987	0.0117304
GAAAACCTGTGATTAGTAG	2639	+	AGGG	0.000480689	7.6909e-05	0.159998	0.000801001	4.80681e-06	0.00600101	0.036151
TTTGTTCGGCGAACTTCAA	2725	-	AGGC	0.000484654	6.24886e-05	0.128934	0.000406228	4.80681e-05	0.118328	0.478552
ACACCAGAAAACACATATA	2829	+	AGGC	0.000991778	0.000230727	0.23264	0.00176943	0.000264375	0.149413	0.391079
AACAATTGATGGATTTGTG	2872	-	AGGT	0.00126318	0.000350897	0.277788	0.00176502	1.92273e-05	0.0108935	0.0377354
TATTACCGCAAAGATAATT	2946	+	AGGT	0.000218975	8.65227e-05	0.395125	0.000380674	8.65227e-05	0.227288	0.365173
AAAGCATAAAAAATGGTAT	3047	+	AGGA	6.03614e-05	9.61363e-06	0.159268	0.000152005	4.80681e-06	0.0316227	0.165659
GCATAAAAAATGGTATTAG	3050	+	AGGA	0.000212367	5.2875e-05	0.24898	0.000227347	4.80681e-06	0.0211431	0.0782722
TGAAGCATAATACTGCTAC	3089	-	AGGT	0.000559114	0.000173045	0.309499	0.000178881	4.80681e-06	0.0268715	0.0798867
TTTAAGCTATTCATTTTAA	3390	+	AGGT	0.000393891	0.000100943	0.256271	0.000389045	2.88409e-05	0.0741325	0.224369
TAACTTAGTCATGAAATGG	3572	+	AGGA	0.000339698	6.24886e-05	0.183953	0.000683803	4.80681e-06	0.00702954	0.0368072
TAACTTATATCATTCGTCA	3616	+	AGGG	0.00148392	0.000360511	0.242945	0.000537966	4.80681e-06	0.00893517	0.0354739
GACAGAAACTATTGAGTAC	3785	+	AGGA	0.000635778	8.65227e-05	0.136089	0.000332208	1.44204e-05	0.0434078	0.24183
AGAAACTATTGAGTACGAG	3788	+	AGGT	0.000675431	0.000139398	0.206383	0.000336174	6.72954e-05	0.200181	0.492372
ATATCGCTGAGAAAAATAA	3881	+	AGGA	0.000145837	3.36477e-05	0.230722	0.000159055	1.44204e-05	0.0906635	0.282102
TTCGTCATTGACATTAACG	3979	+	AGGT	0.000806728	0.000144204	0.178752	0.000804525	3.84545e-05	0.0477978	0.210981
GGAACAACGGTTACTGACG	4003	+	AGGA	0.00112396	0.000187466	0.166791	0.000457778	4.80681e-06	0.0105003	0.0592264
CTCATCTCCTGTAAAATTT	4067	-	AGGT	0.000597005	0.0130409	21.8438	0.000392129	0.000173045	0.441297	0.0198023
TTTTTTACCTCAAATTTTA	4074	+	AGGA	0.000244089	0.00625367	25.6204	0.000240565	5.2875e-05	0.219795	0.00850595
GTCAGTATGTACAGATTAA	4240	+	AGGA	0.000530035	0.000124977	0.23579	0.000980323	4.80681e-06	0.0049033	0.0203715
TGCGCTTCAATAGTGATAG	4340	-	AGGG	0.000745045	0.000177852	0.238713	0.000649436	2.88409e-05	0.0444091	0.156855
CTCAAAGTGATGTGTTAGC	4403	+	AGGG	0.000737555	0.0182803	24.785	0.00071156	0.000254761	0.358032	0.0142398
TTTGTTTCAAACGTATTAG	4475	-	AGGT	0.000682921	0.000168238	0.246351	0.000425614	8.65227e-05	0.203289	0.452115
TCTACTACGTCCGTAATGC	4547	-	AGGA	0.00132222	0.000269182	0.203582	0.00025202	4.80681e-06	0.0190731	0.0856621
AAGTTTTATAACGGCTCAG	4682	+	AGGG	0.000131738	0.00240821	18.2804	0.000247614	3.36477e-05	0.135888	0.00737868
ATTGAATTAGTTACTCGAT	4865	+	AGGT	0.000291233	8.17158e-05	0.280586	0.000438391	3.36477e-05	0.0767526	0.21479
TGGAAATTCAATGAAGATG	4964	+	AGGT	0.000380674	5.76818e-05	0.151526	0.00048201	8.17158e-05	0.169531	0.528041
ACATCATCGCCCTTTTTGT	5004	-	AGGT	0.00101205	0.000245148	0.24223	0.00143854	3.36477e-05	0.0233902	0.0880588
GACCAAGATTTAGCGTTTT	5165	+	AGGT	0.00115524	0.000259568	0.224688	0.000804525	1.92273e-05	0.0238989	0.096139
TCCACTAAAAGCAGAAGTA	5305	+	AGGT	0.000576738	0.000100943	0.175024	0.000777209	4.80681e-06	0.00618472	0.0341303
TTACTCGTTTCTACACTCA	5541	-	AGGT	0.000866649	0.00638826	7.37121	0.000908946	0.000379738	0.417779	0.0536371
CGACTGCTTCATAATGTGC	5645	-	AGGT	0.00229153	0.000134591	0.058734	0.00187605	4.80681e-06	0.0025622	0.0418003
CATTATGAAGCAGTCGGCA	5666	+	AGGC	0.0015086	0.000293216	0.194363	0.00111074	4.80681e-06	0.00432758	0.0217805
AGGCTCAATAAAATGTTGA	5831	+	AGGA	4.05347e-05	0.000480681	11.8585	0.000193421	0.000288409	1.49109	0.111696
CTTCCGCCAAGATGACGAT	5884	-	AGGA	0.000932298	0.000197079	0.211391	0.0011385	0.000100943	0.0886635	0.295491
TGGGTAATAGACATCAAAA	6016	-	AGGC	0.000342342	4.32613e-05	0.126369	0.000623882	2.88409e-05	0.0462281	0.267839
TTTTTTGATGTCTATTACC	6032	+	AGGG	0.000890001	0.000216307	0.243041	0.00107681	0.000173045	0.160701	0.39803
ATGTCTTACTTAACAAAAA	6220	-	AGGA	0.000250698	1.44204e-05	0.0575211	0.000307535	4.32613e-05	0.140671	0.709771
ATTAATAACCTAGTAAGGT	6265	-	AGGG	0.000446763	8.65227e-05	0.193666	0.000256426	4.80681e-06	0.0187454	0.0882507
TTTCAATTAATAACCTAGT	6270	-	AGGT	0.000211045	0.00301868	14.3035	0.000446763	0.00010575	0.236703	0.0162792
TTAAAACCCCTAACCTTAC	6271	+	AGGT	0.000469233	0.000110557	0.235612	0.000273609	1.44204e-05	0.0527045	0.182801
GAACCACAATTTTCTCTTC	6586	-	AGGT	0.000428698	5.76818e-05	0.134551	0.000948159	4.80681e-06	0.00506963	0.03631
GGTTCTTGTAAATTATTTT	6618	+	AGGT	0.000300926	3.36477e-05	0.111814	0.000188574	4.80681e-06	0.0254903	0.185648
AAATAACTTTATCCACATA	6703	+	AGGT	0.000285505	5.76818e-05	0.202034	0.000192099	4.32613e-05	0.225203	0.527115
ATGGATCCTATTTTAGGTA	6796	-	AGGT	0.000380674	2.40341e-05	0.0631356	0.000390807	9.13295e-05	0.233694	0.7873
ATAATTATGGATCCTATTT	6802	-	AGGT	0.000337055	2.40341e-05	0.0713061	0.000442797	6.72954e-05	0.151978	0.680648
TCAATACCTTTACCTAAAA	6804	+	AGGA	0.000197386	1.44204e-05	0.073057	0.000413278	4.80681e-06	0.011631	0.137339
AATTTAAGTGCTAAAGCTA	6969	+	AGGG	0.000366575	0.000115364	0.314707	0.000472317	3.36477e-05	0.0712396	0.184584
GCCAATTGTCAGGACGACT	6993	-	AGGA	0.00128962	0.000144204	0.111819	0.00160509	2.40341e-05	0.0149737	0.118096
GCTGAAAACGGTGTGTTTA	7140	+	AGGT	0.000460862	4.80681e-05	0.104301	0.00102174	1.92273e-05	0.0188182	0.152846
GAATCAAGATTTTAGGTTG	7466	+	AGGA	0.000561317	5.2875e-05	0.094198	0.000461302	9.61363e-06	0.0208402	0.181159
ACTTTTTGGCAGTAAATTT	7565	+	AGGG	0.000368778	8.17158e-05	0.221586	0.000388164	4.80681e-06	0.0123835	0.0529278
TTGGTTGTATTTTTTGATT	7578	-	AGGT	0.000594802	0.00010575	0.17779	0.00156059	4.80681e-06	0.00308014	0.0170295
CGACGAAAGTTATTGGGAT	7646	+	AGGG	0.00129094	0.000216307	0.167557	0.000910268	2.88409e-05	0.0316839	0.159023
AATCCTTTTTCGACATGAG	7714	-	AGGT	0.00119533	0.0168623	14.1068	0.000909387	0.015103	16.6079	0.540715
CAACCTACTCATGTCGAAA	7725	+	AGGA	0.000364372	0.00865707	23.7589	0.000317228	0.000658534	2.0759	0.0803528
CCATTCGGGTGTTTTTTAG	7783	-	AGGA	0.00148745	0.000245148	0.164811	0.00108562	9.13295e-05	0.0841262	0.337941
ACAGCAATAGAGTACGTAC	7989	+	AGGC	0.00080805	9.13295e-05	0.113025	0.000922605	0.00012017	0.130251	0.535406
CCAAAATCATTAATATTGC	8028	+	AGGT	0.000646352	0.00012017	0.185921	0.000553827	3.84545e-05	0.0694341	0.271912
CTTTTGCGATAGCGTATGC	8061	-	AGGT	0.000332208	3.36477e-05	0.101285	0.000611986	9.61363e-06	0.0157089	0.134271
GCAAAAGCAGTCAAAGCTA	8091	+	AGGG	0.000519901	8.65227e-05	0.166421	0.00096358	1.44204e-05	0.0149655	0.0825059
AGCATTGTTGATAACAGAG	8289	+	AGGT	0.000511971	0.000100943	0.197166	0.000344985	7.21022e-05	0.209001	0.514569
CGCTCAGAAACTCATAGAT	8500	+	AGGC	0.000760466	0.0159106	20.9221	0.000820827	0.00111999	1.36446	0.0612235
GAAACTCATAGATGAGGCA	8506	+	AGGG	0.000763991	0.00461935	6.04634	0.0013513	0.000696988	0.51579	0.0786009
AGGCACAGGGCGATGAAAA	8520	+	AGGT	0.00052651	0.00739288	14.0413	0.000757382	0.000278795	0.368104	0.0255461
CCCGCTATCGTCGAATATT	8588	+	AGGA	0.00156455	0.0127092	8.12324	0.00181701	0.000197079	0.108463	0.0131763
AGATGGCACGGAAGATATT	8653	+	AGGT	0.000866649	0.00010575	0.122022	0.00108959	3.36477e-05	0.0308811	0.201966
AATGAAGTTTATTCGCTCA	8699	+	AGGA	0.000775887	0.0132091	17.0246	0.00060758	0.000206693	0.340191	0.0195909
GAGCGCCTTTGAATCGTTT	8750	-	AGGT	0.0012156	9.61363e-05	0.0790855	0.000854313	9.61363e-06	0.0112531	0.124565
AGTGACCTAAAACGATTCA	8759	+	AGGC	0.000309297	3.36477e-05	0.108788	6.21238e-05	0.000100943	1.62487	0.93725
CTTTTATATGAGCAAGAGC	8792	+	AGGG	0.000318109	0.00554226	17.4225	0.000170951	8.17158e-05	0.478008	0.0267036
CAACGATATTTGATATTTA	8823	+	AGGT	0.000494347	0.000115364	0.233366	0.00107109	1.44204e-05	0.0134634	0.0545455
GTATTACGAAAGCGTGGAC	8889	-	AGGC	0.000617273	4.80681e-05	0.0778718	0.000782936	4.80681e-06	0.00613947	0.0730791
CGTCCACGCTTTCGTAATA	8906	+	AGGT	0.0014663	0.000254761	0.173744	0.000927892	1.44204e-05	0.0155411	0.0821039
AATCATAAAGCGTATATAC	8966	+	AGGG	0.000778971	5.2875e-05	0.067878	0.000656045	0.000100943	0.153866	0.693891
GCGCGCTCTAGATTTAACT	8982	-	AGGC	0.000537966	2.88409e-05	0.053611	0.000638862	1.44204e-05	0.0225721	0.296287
TACTGATATTCAACTTCTG	9290	-	AGGT	0.000652961	0.00022592	0.345994	0.000770159	1.92273e-05	0.0249653	0.0672994
ACTCTTTTTGCAACCATTC	9512	-	AGGA	0.00173859	0.000245148	0.141004	0.00305332	3.84545e-05	0.0125943	0.0819952
CATGCCATAAGGTGCGTTT	9561	-	AGGC	0.0014218	0.000389352	0.273845	0.00101337	0.00193715	1.91159	0.874696
TCAGCTAAGCGCATGCCAT	9572	-	AGGT	0.000849907	0.0141224	16.6164	0.000411956	0.00214865	5.21572	0.238901
GCAAAGAACGTGAAATAGC	9650	+	AGGC	0.000867971	0.000134591	0.155064	0.00027449	9.61363e-06	0.0350236	0.18425
AGCTAGGCAACGACGTAAA	9666	+	AGGT	0.000677194	0.000134591	0.198748	0.000738877	3.36477e-05	0.045539	0.186416
CCACAATTAGCATTTGCAA	9933	+	AGGT	0.00116713	0.000273988	0.234753	0.00156896	1.44204e-05	0.0091911	0.0376771
GAAAATCCGGAGCTATCAC	10378	+	AGGG	0.00126098	0.00012017	0.0952991	0.000895288	8.17158e-05	0.0912733	0.489211
TTTTTCAATATCAACTATG	10485	-	AGGG	0.000424292	0.000129784	0.305883	0.000462624	3.84545e-05	0.0831226	0.213679
TTTGAAATGTACGAGATGG	10555	+	AGGA	0.000727862	4.32613e-05	0.0594362	0.000798357	1.44204e-05	0.0180626	0.23307
GAAATGTACGAGATGGAAG	10558	+	AGGA	0.000671907	9.61363e-05	0.14308	0.000288589	4.80681e-06	0.0166562	0.104274
AAGATATAGAATGCTTTGG	10631	-	AGGC	0.000719491	0.000110557	0.15366	0.000836248	1.44204e-05	0.0172442	0.1009
TTTTGTGCAAAGTACGAAT	10796	+	AGGA	0.000421649	4.80681e-05	0.114	0.000469233	1.92273e-05	0.0409759	0.264401
GTTCCAAACTGCAAGCATA	10865	+	AGGT	0.000828318	0.000124977	0.150881	0.000876783	0.000110557	0.126094	0.455254
CATAGAGGTCGAAAAAGTG	10880	+	AGGT	0.00130812	0.000201886	0.154333	0.000627847	3.84545e-05	0.0612482	0.284108
GGAAGAATACACGATGTTG	10946	+	AGGA	0.001157	0.0002115	0.1828	0.000932298	9.61363e-06	0.0103118	0.0533979
CTCACAGTCATATCTAAGG	11272	-	AGGA	0.000619035	0.00293216	4.73666	0.000797917	0.00378296	4.74105	0.500232
TAACCTCACAGTCATATCT	11276	-	AGGA	0.000707595	0.00301387	4.25932	0.00149802	0.0243705	16.2685	0.79251
CTTCCTTAGATATGACTGT	11287	+	AGGT	0.000594802	0.00010575	0.17779	0.00111162	3.84545e-05	0.0345932	0.162881
AGATATGACTGTGAGGTTA	11294	+	AGGC	0.000765313	6.72954e-05	0.0879319	0.00107769	0.000173045	0.16057	0.646152
TGAATCATCACATTTATTG	11326	+	AGGT	0.00101425	0.000110557	0.109004	0.000781174	2.40341e-05	0.0307666	0.220123
AGAAAGCAAGTGCATGGGA	11501	+	AGGT	0.00134778	8.17158e-05	0.06063	0.00151564	4.80681e-06	0.00317146	0.0497083
GTATAACGGCAATGACACA	11680	+	AGGG	0.00115304	0.000139398	0.120896	0.00184697	1.92273e-05	0.0104102	0.0792814
AGCGTTTGATGAAATACTT	11743	+	AGGG	0.000427817	9.13295e-05	0.213478	0.000542812	4.80681e-06	0.00885539	0.0398294
ATTCAACATTCAGTTAAAG	11780	+	AGGT	0.000280218	8.17158e-05	0.291615	0.000567926	0.000124977	0.220059	0.430076
TCAAGTTGTCTATAAATAT	11839	+	AGGA	0.000403144	1.92273e-05	0.0476933	0.000165664	9.61363e-06	0.0580311	0.54889
AGTTGTCTATAAATATGAG	11842	+	AGGC	0.000575857	4.80681e-05	0.0834724	0.000255985	3.36477e-05	0.131444	0.611605
AGAGTTATTACAAATACAA	11906	+	AGGA	0.000626525	5.76818e-05	0.0920661	0.000447644	5.76818e-05	0.128856	0.583265
CATACAAAAAGAAAATGAA	12337	+	AGGA	0.00028903	0.00576337	19.9404	0.000466149	0.00432613	9.28058	0.3176
CAAGATGGAACAGCAGACG	12372	+	AGGA	0.000172272	0.00223036	12.9467	0.000757822	4.80681e-06	0.00634293	0.000489686
GGAACAGCAGACGCAGGAA	12378	+	AGGA	0.000724337	8.17158e-05	0.112815	0.00101998	0.000100943	0.0989661	0.467305
CATATTAGATCGAGTCAAG	12414	+	AGGT	0.000777649	0.000139398	0.179255	0.000586872	1.44204e-05	0.0245717	0.120552
CTAAAGCTAAGAGTAATCA	12508	+	AGGT	0.000785139	0.00012017	0.153056	0.000951243	2.40341e-05	0.025266	0.141687
TCAAAGGTTTACAGTCGTT	12524	+	AGGC	0.000239243	1.92273e-05	0.0803671	0.000362169	9.61363e-06	0.0265446	0.248285
AGAAGCGAAAGAGAAGTAC	12560	+	AGGC	0.000655164	4.32613e-05	0.0660313	0.000397416	9.61363e-06	0.0241903	0.268121
TGAATCAATCACACTTATT	12808	+	AGGA	0.00190337	0.000269182	0.141424	0.00113806	5.76818e-05	0.0506845	0.263833
AGAGAACTTGTATTGAACA	12979	+	AGGT	0.000864006	4.80681e-05	0.0556341	0.000584669	2.88409e-05	0.0493286	0.469963
AGTTGGGATCAATGTTGAG	13008	+	AGGC	0.000666619	5.76818e-05	0.0865288	0.000289911	1.92273e-05	0.0663212	0.433897
TCAATCTTAGCTTTTTCTT	13095	-	AGGT	0.000655605	9.13295e-05	0.139306	0.00125217	1.44204e-05	0.0115164	0.0763573
TCATTCATATTAGCCATCA	13167	-	AGGA	0.000715085	6.24886e-05	0.0873863	0.000257307	4.80681e-06	0.0186812	0.176126
ATATGAATGAACATGAATT	13194	+	AGGG	0.000434867	7.6909e-05	0.176857	0.000522986	1.44204e-05	0.0275733	0.134879
TAACTAGCCACTGTGTATA	13351	-	AGGC	0.000887798	0.000100943	0.113701	0.00084506	9.61363e-06	0.0113763	0.0909542
CAACACAAAGAAGTACATC	13389	+	AGGG	0.000285505	4.32613e-05	0.151526	0.000295198	4.80681e-06	0.0162833	0.097035
ATACAAGCTAGGTTAAAAG	13536	+	AGGC	0.00122882	4.32613e-05	0.0352056	0.000605817	5.2875e-05	0.0872787	0.71257
GATCTTATACGAAGTAAAG	13616	+	AGGT	0.000220297	4.80681e-05	0.218197	0.000188574	3.36477e-05	0.178432	0.449871
GACGGCTAATGATGATGTA	13735	+	AGGC	0.000989135	7.21022e-05	0.0728942	0.000520342	9.61363e-06	0.0184756	0.202207
GTCTGATTTGATGAGGGCG	13789	+	AGGT	0.000845501	3.84545e-05	0.0454813	0.000587312	9.61363e-06	0.0163689	0.264653
GAGTCAATTGTTAATATGA	13835	+	AGGC	0.000634456	2.88409e-05	0.0454577	0.000982966	9.61363e-06	0.00978022	0.177056
GCAACGTTGCCGAAACCAC	13940	+	AGGG	0.00187385	0.000283602	0.151347	0.00152754	0.000100943	0.0660821	0.303924
AAGTTGAAGATGTTGTTGT	13977	+	AGGC	0.000551624	0.0109884	19.92	0.00147775	0.000379738	0.25697	0.0127358
GGCTTGAGAGAGCAAATAA	13998	+	AGGT	0.000468352	3.36477e-05	0.0718428	0.000613307	2.88409e-05	0.0470252	0.395608
GTATGCTCAGATGTTAAAA	14020	+	AGGT	0.000353357	0.0062104	17.5755	0.000250698	0.000629693	2.51176	0.125043
TTCTTAGAGTTATTGAAGA	14093	+	AGGT	0.000337495	2.88409e-05	0.0854557	0.000189015	9.61363e-06	0.0508617	0.373113
TTTCTGTTCAATTTAGAGT	14133	-	AGGC	0.000338377	3.84545e-05	0.113644	0.000367896	5.76818e-05	0.156788	0.579768
AATTAAACTACCCACCATA	14404	-	AGGC	0.000203995	1.44204e-05	0.0706901	0.000678075	1.44204e-05	0.0212667	0.231269
CTACGTTCAATAAATGTGA	14456	-	AGGA	0.000758263	0.000100943	0.133124	0.00112087	4.32613e-05	0.0385961	0.224762
GTAGCTCCTGCACAAGATG	14489	+	AGGG	0.00082303	1.92273e-05	0.0233615	0.000826996	2.40341e-05	0.0290619	0.554368
GTTTGTGCTAGGACTCATA	14604	+	AGGG	0.000775446	0.00678722	8.75267	0.00101205	0.00423	4.17965	0.323194
GACGCAGGGTATTCGACTA	14653	+	AGGT	0.000967986	0.00010575	0.109247	0.00192848	7.21022e-05	0.0373881	0.254973
TACACTTTTTAAAAATCGG	14709	+	AGGT	0.000399619	7.6909e-05	0.192456	0.000217654	9.61363e-06	0.0441694	0.186664
AAAATCGGAAGGTTTCCGG	14720	+	AGGT	0.000443679	2.40341e-05	0.05417	9.51684e-05	4.80681e-06	0.0505085	0.482511
ATCAAAATGGACACGCCAA	14775	+	AGGC	0.000879426	0.000134591	0.153044	0.00113497	1.92273e-05	0.0169407	0.0996605
TAGCCACTCATATTCTTCA	14784	-	AGGC	0.0011006	0.0154924	14.0762	0.000617713	0.000312443	0.505806	0.0346869
TCATACCATCTAAACTAGC	14869	-	AGGA	0.000462624	7.6909e-05	0.166245	0.000597446	4.80681e-06	0.0080456	0.046162
GGTATGAATAGAATGACGT	14899	+	AGGT	0.000488619	7.21022e-05	0.147563	0.000626966	2.88409e-05	0.0460007	0.237651
AAGATTGAACAAATAGATA	14977	+	AGGT	0.000164342	1.92273e-05	0.116996	0.000391688	1.92273e-05	0.0490881	0.295563
CGAAAGATAGCAGACGAAG	15218	+	AGGA	0.000700986	9.13295e-05	0.130287	0.000456896	1.92273e-05	0.0420823	0.24414
GCACCAGCAAGTATATATT	15237	-	AGGT	0.000855634	7.6909e-05	0.0898854	0.00139977	1.44204e-05	0.010302	0.102827
GGCGTTCAAGTGGTTCAGA	15371	+	AGGT	0.00149714	0.000158625	0.105952	0.000517258	0.000350897	0.67838	0.864914
CACAGTAAAGTAAGTGGTA	15395	+	AGGA	0.00128213	0.0167662	13.0768	0.000559555	9.61363e-06	0.0171808	0.00131212
AGCGTCGTTAGCGCATGAA	15460	+	AGGT	0.00110193	9.61363e-05	0.0872438	0.000819946	9.61363e-06	0.0117247	0.118469
AACCAATGCTCGGGATGGT	15531	-	AGGG	0.00169541	0.000201886	0.119078	0.00153591	9.61363e-06	0.00625923	0.049939
TCTATTGTGTTAATAGGAC	15857	+	AGGT	0.000683803	8.17158e-05	0.119502	0.000759144	4.80681e-06	0.00633189	0.0503194
TATGGATAGGTTTAAGCAA	16138	+	AGGT	0.000278896	5.2875e-05	0.189586	0.000147599	4.80681e-06	0.0325667	0.146596
TTTATAGGCTCTCCGTTTG	16167	-	AGGG	0.000424292	0.000168238	0.396515	0.000703629	9.61363e-06	0.0136629	0.0333097
ACGTCATCAAATTCTTTTA	16182	-	AGGC	0.000764872	8.17158e-05	0.106836	0.00128521	9.61363e-06	0.00748018	0.0654341
TTCCCCCTCCTTAATCGTT	16245	-	AGGT	0.0016747	0.000182659	0.10907	0.00287708	3.84545e-05	0.0133658	0.109166
ATACTAAACCTGAACGATT	16251	+	AGGA	0.0014099	0.000259568	0.184104	0.00139184	0.000221113	0.158864	0.463205
CTAAACCTGAACGATTAAG	16254	+	AGGG	0.000780733	0.000100943	0.129293	0.000479807	4.32613e-05	0.090164	0.410851
ATTAGAGCCTCAATATGCT	16316	-	AGGC	0.00101425	0.023313	22.9855	0.000946397	0.0106711	11.2755	0.329106
AATATTGCCTAAGCATATT	16323	+	AGGC	0.00078558	6.24886e-05	0.0795445	0.000666179	1.44204e-05	0.0216465	0.213917
TTGAAACTGGTGGAAATGT	16466	+	AGGC	0.000437951	3.36477e-05	0.0768298	0.000399179	1.92273e-05	0.0481671	0.385346
TAGAAATAGTGTTGATGAT	16650	+	AGGA	0.000718169	0.000110557	0.153943	0.000827436	4.80681e-06	0.00580929	0.0363644
GATGATGAGGATTCTGAAA	16663	+	AGGT	0.000296961	1.92273e-05	0.0647468	0.000105743	9.61363e-06	0.0909153	0.584055
TTGATACGAATGGTGATGT	16730	+	AGGA	0.00132619	3.84545e-05	0.0289962	0.00078602	1.92273e-05	0.0244615	0.457586
AAGTAGCGCAATGAGTATG	16793	-	AGGT	0.000340579	7.21022e-05	0.211705	0.000420327	1.44204e-05	0.0343077	0.139455
TATTATGTATTTCGAGGAG	16894	+	AGGT	0.000287708	3.36477e-05	0.116951	0.000233074	1.44204e-05	0.0618705	0.345991
CCTATCATCTCTTTGTTGT	16970	-	AGGT	0.00118035	0.000163432	0.13846	0.00120635	8.65227e-05	0.0717228	0.34124
CCTAACAACAAAGAGATGA	16984	+	AGGA	0.000207961	2.88409e-05	0.138684	0.000495669	9.61363e-06	0.0193953	0.122693
TACCCATACCGCGTAACAC	17083	-	AGGT	0.00311192	0.0690162	22.178	0.00143502	0.0149252	10.4007	0.319248
GTAAGATGACAGCTATGTT	17375	+	AGGT	0.00106536	0.000100943	0.0947505	0.00131517	4.80681e-05	0.0365489	0.278363
TTATCTGCATTAAAGCGTA	17416	+	AGGG	0.000350713	7.21022e-05	0.205587	0.000346748	0.00474433	13.6824	0.985197
TACGAGTGAACTTAAATAT	17455	-	AGGT	0.000688209	6.72954e-05	0.0977834	0.00040799	4.80681e-06	0.0117817	0.107531
ACAAGTGCTAATTAACCTG	17520	+	AGGG	0.000535322	7.6909e-05	0.143669	0.000664416	8.65227e-05	0.130224	0.475455
GTTCTGAAACTTGTCCCTT	17521	-	AGGT	0.00104553	0.000158625	0.151717	0.00143017	4.80681e-06	0.00336101	0.021673
GACAAGTTTCAGAACGAAC	17543	+	AGGT	0.000381995	6.24886e-05	0.163585	0.000389926	4.32613e-05	0.110948	0.404133
GCGTCACCTTCATCTATGT	17636	-	AGGT	0.00184785	0.0002115	0.114457	0.00150551	9.61363e-06	0.00638562	0.0528425
AAATTACCTGACATAGATG	17644	+	AGGT	0.000649436	9.13295e-05	0.140629	0.000426495	7.21022e-05	0.169057	0.545899
TGATATTGATGAGTATATC	17704	+	AGGG	0.00103319	0.000168238	0.162833	0.000898372	4.80681e-06	0.00535058	0.0318139
TAAATACAACAGGCTCAAT	17860	+	AGGA	0.000345426	0.00634499	18.3686	0.000915115	0.00186024	2.03279	0.0996398
AATAAGGAGTTAACTCGTA	17876	+	AGGT	0.00104861	0.0199291	19.0051	0.000893085	0.00158144	1.77076	0.0852317
CAATGTTGACTGATGACTA	17901	+	AGGC	0.00135483	0.000403772	0.298025	0.00236159	1.92273e-05	0.00814167	0.0265923
CATATAAATAAAGGCTCAT	17963	-	AGGA	0.000201352	0.00402811	20.0053	0.000121163	0.000240341	1.98361	0.0902092
TCGCCATTTCATATAAATA	17972	-	AGGC	0.000538847	7.21022e-05	0.133808	0.000625203	4.80681e-05	0.076884	0.364911
GTTTGATGTTCCGAGTAAA	18025	+	AGGT	0.000671907	0.000149011	0.221774	0.00118256	2.40341e-05	0.0203238	0.083949
ATTAAACGAATGAACTCAA	18057	-	AGGT	0.000751654	0.0162518	21.6214	0.00048201	0.000283602	0.588373	0.0264916
ATACGTATGCACATTACAC	18134	+	AGGT	0.000930976	0.000163432	0.175549	0.00046659	3.84545e-05	0.0824162	0.319486
ACAAGGTATTATGAGTGGA	18151	+	AGGG	0.00100852	0.000124977	0.123921	0.000929654	2.40341e-05	0.0258527	0.172611
CGTGTGGCTCGTAAAGAAG	18236	+	AGGC	0.000466149	0.00957517	20.541	0.00111559	0.000264375	0.236983	0.0114055
TGGGAGAAATATAAGCGAA	18596	+	AGGT	0.000438832	8.17158e-05	0.186212	0.000483332	4.80681e-06	0.00994516	0.0506999
CTCTATTATCTCTTCGTAC	18683	-	AGGA	0.000448525	6.72954e-05	0.150037	0.000455134	1.44204e-05	0.0316839	0.174355
AGCAGTTTAACGACATGCT	18842	-	AGGT	0.000876342	4.80681e-06	0.00548509	0.000649877	4.80681e-06	0.0073965	0.574192
CGGACTGTTAGGGTACGCG	18896	+	AGGG	0.000946837	6.72954e-05	0.0710739	0.000989575	4.80681e-06	0.00485745	0.0639717
GTGTCTGTTGATGACGTTA	19023	+	AGGC	0.00144074	7.6909e-05	0.0533815	0.000419005	1.44204e-05	0.0344159	0.391992
GGCTTTTTAGATACAGAAG	19044	+	AGGT	0.000412837	1.44204e-05	0.0349301	0.000441035	1.92273e-05	0.0435958	0.555177
GAATGATAACGATCTAATT	19069	-	AGGT	0.000735793	0.000149011	0.202518	0.000730946	4.80681e-06	0.00657615	0.0314507
TTAGATCGTTATCATTCGA	19089	+	AGGA	0.000907184	0.0100703	11.1006	0.000790426	1.44204e-05	0.0182439	0.00164081
GCCTAAAAATCTATCAACT	19295	-	AGGA	0.0013046	0.000249954	0.191595	0.000652961	0.00363395	5.56534	0.966719
TCCTTAGTTGATAGATTTT	19308	+	AGGC	0.000325159	5.76818e-05	0.177396	0.000584228	4.80681e-05	0.0822763	0.316847
TTTTTGAACATACTTGTCA	19364	-	AGGT	0.0010561	0.0187081	17.7143	0.000951684	0.00253319	2.6618	0.130634
TCAATGGACTTTACATTTG	19453	-	AGGG	0.000838892	2.88409e-05	0.0343797	0.000720372	1.92273e-05	0.0266907	0.437048
GCAACTCCAACATACACGC	19543	+	AGGC	0.00117859	8.17158e-05	0.0693336	0.000594362	4.80681e-06	0.00808735	0.10446
GGCGTTATTCCAGCAGAAC	19594	+	AGGT	0.000328683	9.61363e-06	0.0292489	0.000183287	1.44204e-05	0.0786767	0.72899
AAATTTACTTACTTAGCAA	19699	+	AGGT	9.25248e-05	4.80681e-06	0.0519516	0.000352916	9.61363e-06	0.0272405	0.34398
ACTTACTTAGCAAAAGGTG	19705	+	AGGC	0.000212367	1.92273e-05	0.0905381	0.000232634	1.92273e-05	0.0826503	0.477228
ATTTCTGCTTGTGCATATT	19754	-	AGGC	0.0026841	0.000596045	0.222065	0.00148701	3.36477e-05	0.0226278	0.0924744
CCACTAGTTGAAGTGTTGT	19925	-	AGGT	0.00105566	0.000124977	0.118387	0.000873258	4.80681e-06	0.00550446	0.0444296
AGTGGTAAACCGCTTGTTG	19957	+	AGGC	0.00103275	0.000187466	0.18152	0.000914233	8.65227e-05	0.0946396	0.342698
GTTGAAGGCGCAGAAGAGA	19972	+	AGGT	0.000407109	1.44204e-05	0.0354216	0.000765753	6.72954e-05	0.0878813	0.712727
GCACGTTACGGTATCTTAC	20254	+	AGGT	0.00108298	3.36477e-05	0.0310695	0.000902778	0.000124977	0.138436	0.816705
AACGCTTAAACCAACTGAA	20430	+	AGGA	0.000469233	2.88409e-05	0.0614639	0.000669263	9.61363e-06	0.0143645	0.189434
GCTTAAACCAACTGAATAG	20433	+	AGGA	0.000840654	0.000139398	0.16582	0.000515055	4.80681e-05	0.0933262	0.360129
TAATCCTGCAGAAGATATT	20468	+	AGGT	0.000754298	4.80681e-06	0.00637257	0.000650317	9.13295e-05	0.140438	0.956593
GACTATTACTGTTACAAAG	20507	+	AGGC	0.000650317	9.61363e-05	0.14783	0.000898813	0.000115364	0.128351	0.464736
ACGGAATACTAGAAGATGT	20703	+	AGGG	0.00151388	0.000124977	0.0825541	0.000908946	1.92273e-05	0.0211533	0.203971
ACATACTTTTTGATTGAGT	20757	-	AGGA	0.00127949	0.000163432	0.127732	0.00119137	1.92273e-05	0.0161388	0.112176
TTCATCCGTTTAAATCAAT	20937	+	AGGT	0.000262154	5.2875e-05	0.201694	0.000663095	7.6909e-05	0.115985	0.365101
CGTTTAAATCAATAAGGTA	20943	+	AGGT	0.00059304	0.000139398	0.235056	0.000542812	2.40341e-05	0.0442769	0.15851
TTTAGTTGTTCAGATGTAG	21086	-	AGGC	0.000331768	3.36477e-05	0.101419	0.000248495	1.92273e-05	0.0773747	0.432759
GTAAGTCGTAAGGTACATA	21142	-	AGGT	0.000580703	4.80681e-05	0.0827757	0.000324278	4.80681e-06	0.0148232	0.151878
AAACAATTTATTTGAGTAT	21189	+	AGGG	0.00029652	1.44204e-05	0.0486323	0.000322075	9.61363e-06	0.0298491	0.380333
GGTAGAATCTTTAGTATTG	21211	+	AGGC	0.00081554	2.88409e-05	0.0353641	0.000411075	9.61363e-06	0.0233866	0.398065
TGTAGGCGATTCTGTAGAT	21228	+	AGGG	0.000421208	6.24886e-05	0.148356	0.000805407	9.61363e-06	0.0119364	0.0744664
ATAGAAGAGTGGGTTAAAA	21359	+	AGGT	0.000372743	1.44204e-05	0.0386874	7.9307e-05	4.80681e-06	0.0606102	0.61039
GCATTAGCTCCTGTTGACT	21422	+	AGGT	0.0023585	0.000288409	0.122285	0.00123895	1.44204e-05	0.0116392	0.0869092
AAGATTCCGTGGAGTTTTA	21584	+	AGGT	0.00076311	5.2875e-05	0.0692888	0.00114466	4.80681e-06	0.00419932	0.0571429
TGGAACCCTGCAATTGACG	21656	+	AGGA	0.000980323	0.000124977	0.127486	0.00101954	4.80681e-06	0.00471471	0.0356633
TCGAGCAGTATTTTTCATA	21690	+	AGGT	0.000423411	4.32613e-05	0.102173	0.000564401	1.44204e-05	0.02555	0.200042
TCAACTAGTTTGTTAATGT	21768	-	AGGG	0.0013024	0.00010575	0.0811964	0.00165487	3.84545e-05	0.0232371	0.222507
TTAACAAACTAGTTGATGA	21789	+	AGGG	0.000788223	9.61363e-05	0.121966	0.00157513	4.80681e-06	0.0030517	0.0244102
ACAGTTCGCTACACAATAC	21937	+	AGGC	0.00154693	0.000134591	0.0870053	0.00133544	3.36477e-05	0.0251959	0.22456
AAGCTCATTTTAAGCGCGA	21962	+	AGGT	0.00118784	0.011296	9.50969	0.000482451	0.000197079	0.408496	0.0411866
TTAGTAAACCTGTCTATAT	22047	-	AGGG	0.00199766	9.61363e-05	0.0481246	0.000853431	4.80681e-06	0.00563234	0.104774
TTATTAGCTGACTTACAAG	22217	+	AGGT	0.00028903	3.84545e-05	0.133047	0.000383317	5.2875e-05	0.13794	0.509029
GATTTAGCTGAAATAGTAC	22259	+	AGGC	0.00041504	4.32613e-05	0.104234	0.000189015	2.40341e-05	0.127154	0.549527
GTTAAATGGAATACAGCAG	22532	+	AGGT	0.000430461	3.84545e-05	0.0893334	0.000322515	5.76818e-05	0.17885	0.666894
AAAGAGTGGTTTGAAGCTG	22574	+	AGGT	0.00053356	3.84545e-05	0.0720716	0.00121604	4.80681e-06	0.00395284	0.0519943
AATTTTTCGTATTCAACTG	22587	-	AGGC	0.000292995	7.21022e-05	0.246087	0.00068953	9.61363e-06	0.0139423	0.0536182
GATAGCGAAGATGGGAGAA	22886	+	AGGA	0.00034102	0.00353301	10.3601	0.000465268	0.00344649	7.40753	0.416911
GGGAGAAAAGGAGCAATGC	22898	+	AGGA	0.000342342	4.80681e-06	0.014041	0.000663535	4.80681e-06	0.00724425	0.340342
TGATTTCATCACTGAAAAC	23044	+	AGGA	0.00067455	9.13295e-05	0.135393	0.000384198	9.61363e-06	0.0250226	0.155986
GATACTTTGCCGTTATTAC	23066	+	AGGG	0.000758704	0.000144204	0.190067	0.000806728	3.36477e-05	0.0417088	0.179953
GACAAAGAAATGACGAAAG	23186	+	AGGC	0.000419005	4.32613e-05	0.103248	0.000446322	4.80681e-06	0.0107698	0.0944577
AATGATGAAAGAGAATTAC	23215	+	AGGA	0.000340139	2.40341e-05	0.0706596	0.000179322	4.80681e-06	0.0268055	0.275027
TATTTTTGAGTAATCGTGT	23241	-	AGGT	0.00108122	0.0187562	17.3473	0.000678956	4.32613e-05	0.0637174	0.00365961
TACACGATTACTCAAAAAT	23258	+	AGGC	0.00028154	0.00299945	10.6537	0.000478486	0.000687374	1.43656	0.118819
CAACTGACAGCTAGATATT	23281	+	AGGA	0.000217654	3.36477e-05	0.154593	0.000612426	1.44204e-05	0.0235464	0.13218
AGTGCTAACAATTCATGTT	23297	-	AGGG	0.00185975	0.00031725	0.170587	0.00127464	4.80681e-06	0.00377112	0.0216285
AGCCAATCACGCCATTCAG	23324	-	AGGT	0.000948159	0.000206693	0.217994	0.00171259	4.80681e-06	0.00280675	0.0127117
TGATTGGCTTATTGGTGGT	23352	+	AGGA	0.00101601	4.80681e-05	0.0473107	0.000701426	1.44204e-05	0.0205587	0.302916
GGCTTATTGGTGGTCAGGA	23357	+	AGGT	0.00170422	0.000182659	0.10718	0.000866209	4.80681e-06	0.00554926	0.0492262
GCTTAGTACAAGCTTCTAA	23426	+	AGGC	0.000324718	3.84545e-05	0.118424	0.00047408	1.92273e-05	0.040557	0.255106
TGTACACGAGCATAGCTAC	23486	-	AGGT	0.000429139	0.000110557	0.257625	0.000817303	9.61363e-06	0.0117626	0.0436644
AGACGTGAACTCTTCAAAG	23551	+	AGGT	0.000284624	6.72954e-05	0.236436	0.000473198	4.80681e-05	0.101581	0.300521
GCTAACCTCCTTTCGATTC	23572	-	AGGA	0.00061551	5.2875e-05	0.0859042	0.00185358	1.44204e-05	0.00777978	0.0830427
AAATTCCTTGAATCGAAAG	23581	+	AGGT	0.000250698	1.92273e-05	0.0766948	0.000307094	2.40341e-05	0.0782628	0.505059
GCCATAAAATGAGTATCCA	23594	-	AGGC	0.000558233	4.80681e-05	0.0861076	0.000457337	2.40341e-05	0.0525522	0.379001
GAGATTTCCAAAGCAACGT	23651	+	AGGA	0.000559555	8.17158e-05	0.146037	0.00110149	1.92273e-05	0.0174557	0.106768
AGTTCGGATTTTAGTAGCT	24228	-	AGGC	0.000431783	3.84545e-05	0.0890599	0.000856075	9.61363e-06	0.0112299	0.111974
CGGTACTATCTTCGCGCAA	24267	+	AGGT	0.000708476	0.000115364	0.162833	0.000796595	9.61363e-06	0.0120684	0.069001
ATCTTCGCGCAACAGGTCA	24274	+	AGGC	0.000666619	5.76818e-05	0.0865288	0.000756941	1.92273e-05	0.0254013	0.226939
TTAAGTACTGCCATTATTG	24335	-	AGGT	0.00110809	0.000115364	0.10411	0.00227655	2.40341e-05	0.0105572	0.0920686
CTTAATGCGGTTGGTGTAT	24367	+	AGGT	0.00088207	9.61363e-05	0.108989	0.000289911	6.72954e-05	0.232124	0.680489
GTATTAGGTGGTGGCGTTT	24382	+	AGGT	0.00163725	2.40341e-05	0.0146795	0.00166413	2.40341e-05	0.0144425	0.49593
GCGATGTCAGCAGGTATCA	24598	+	AGGT	0.000416802	3.36477e-05	0.0807282	0.000476283	4.80681e-06	0.0100924	0.111124
AGCAAACGCACGCAAGTTT	24681	+	AGGA	0.00131341	0.000206693	0.157371	0.000967105	4.80681e-06	0.00497031	0.0306164
TTGTTCAAATTTGTGTCTC	24844	+	AGGA	0.000427377	0.00880608	20.605	0.000756501	1.92273e-05	0.025416	0.00123197
CCAAATATCTGACCAATCT	24950	-	AGGT	0.00232942	0.000158625	0.0680962	0.00158746	1.92273e-05	0.0121119	0.151006
AGAGCATGGTCAGAACAAG	25081	+	AGGA	0.000368337	0.00529711	14.3812	0.000343223	0.000293216	0.854301	0.0560732
GAACAAGTAGGACAATCAC	25093	+	AGGA	0.00118388	5.76818e-05	0.0487228	0.00147335	1.44204e-05	0.00978753	0.167279
CCGATTAACTGCATAATAG	25139	-	AGGA	0.00109047	0.000240341	0.220401	0.000798798	1.44204e-05	0.0180527	0.0757074
ATCGGTGTTATCGGTATTT	25309	+	AGGT	0.000330886	0.00124977	3.77704	0.000624322	0.010849	17.3772	0.821452
GCAGTTTCCGGTGCGATTC	25624	+	AGGT	0.000579382	4.80681e-06	0.00829646	0.000755179	9.61363e-06	0.0127303	0.605433
TGTCCTAATACTTGTAATA	25694	-	AGGC	0.00130416	8.17158e-05	0.0626579	0.000390367	5.76818e-05	0.147763	0.702226
ATGCCTATATTACAAGTAT	25705	+	AGGA	0.00185622	4.80681e-05	0.0258957	0.00145616	9.13295e-05	0.0627192	0.707773
CAAGTATTCATGCAAGTTT	25729	+	AGGT	0.000778971	3.84545e-05	0.0493658	0.000845501	4.32613e-05	0.0511665	0.508956
GTTTTAGGTGTTTTGGTAA	25744	+	AGGC	0.000577619	9.61363e-05	0.166435	0.000664416	4.80681e-06	0.00723464	0.0416574
ACAATTGCGTTCCAAGCCA	25816	+	AGGA	0.00123719	0.00010575	0.0854759	0.00136761	1.92273e-05	0.0140591	0.141247
GTAGCTGTCCAAATCATAG	25852	+	AGGT	0.00132266	5.76818e-05	0.0436103	0.000382877	1.44204e-05	0.0376634	0.463415
TTAAACTTTATTATCACAA	26167	+	AGGT	0.000540609	0.000115364	0.213395	0.000610664	6.24886e-05	0.102329	0.324109
AAAAGAGTTGTCTCAAATG	26257	+	AGGT	0.000624322	0.00327825	5.25089	0.000323837	0.000278795	0.860912	0.140861
ATTAATCGGCAAAGTAGCT	26349	+	AGGG	0.000841095	0.000149011	0.177163	0.000532238	4.80681e-06	0.00903132	0.0485047
TTCGTAAGTGGACACGGTG	26449	+	AGGT	0.00178309	2.40341e-05	0.0134789	0.00068953	2.88409e-05	0.0418269	0.756284
GGAGGTAGTAGCTTAGGTA	26467	+	AGGT	0.00224791	4.80681e-06	0.00213835	0.000729624	4.80681e-06	0.00658807	0.754957
AGAGGATAGCTCTTTATTA	26523	-	AGGC	0.000655164	2.88409e-05	0.0440209	0.000686006	4.32613e-05	0.0630627	0.588911
TATACTATCTGTCAAAGTA	26541	-	AGGA	0.00064503	6.72954e-05	0.104329	0.000998828	4.80681e-05	0.0481246	0.315667
CTAATCGTTACATTCACAA	26639	-	AGGT	0.000960936	0.014132	14.7065	0.00052651	0.000576818	1.09555	0.0693294
GAATGTAACGATTAGAAAT	26661	+	AGGG	0.000314144	9.61363e-06	0.0306026	0.000500075	9.61363e-06	0.0192244	0.385823
GTTTCAACTTATTATAAGG	26738	+	AGGT	0.000281099	3.84545e-05	0.1368	0.000239683	2.88409e-05	0.120329	0.467971
TCCAAGTGATTATAAGTGA	26815	-	AGGA	0.000189015	1.92273e-05	0.101723	0.000652961	3.36477e-05	0.051531	0.336245
GTAGTTGAATATAACGTTA	26853	+	AGGC	0.00024453	0.0014805	6.05447	0.000486416	4.80681e-06	0.0098821	0.00162954
AAAAAGTAGAGCTTAAGAT	26953	+	AGGT	0.000196505	9.61363e-06	0.048923	0.000151564	1.44204e-05	0.0951439	0.660415
TGTGAAGCATAAGCAATTT	26971	-	AGGT	0.000219857	4.32613e-05	0.196771	0.000470555	2.40341e-05	0.051076	0.206079
TTGCTGGACGTTTTTATTT	27034	+	AGGG	0.000743283	9.61363e-06	0.012934	0.00132443	9.61363e-06	0.00725871	0.359472
GATGGACGACAACTTTTTG	27153	+	AGGA	0.00136232	0.000192273	0.141136	0.000582906	4.80681e-06	0.00824629	0.0552025
TCAGGTACCGACCATTTTT	27289	-	AGGG	0.00192275	2.88409e-05	0.0149998	0.00128874	9.61363e-06	0.00745972	0.332141
CTCTTATCACCTTCGTTTG	27319	-	AGGC	0.00155398	0.000269182	0.173221	0.00134602	0.000610465	0.453535	0.723623
ACATTTTACAACACTAACT	27366	+	AGGA	0.000819506	9.61363e-05	0.11731	0.000700105	4.80681e-06	0.00686585	0.0552913
AACTGATTAAACTGTGTTA	27400	-	AGGA	0.000406669	4.32613e-05	0.10638	0.000398738	1.44204e-05	0.0361652	0.253711
TTCACTTTCTATACAGATA	27492	+	AGGA	0.000538847	6.72954e-05	0.124888	0.000527832	3.36477e-05	0.063747	0.337939
AGGAAATATCTCAGTTATT	27512	+	AGGA	0.000176678	0.00281199	15.9158	0.000300045	0.00124016	4.13324	0.206156
GACGGTAAACATACCTATA	27570	+	AGGT	0.000497431	3.84545e-05	0.0773062	0.000377589	1.44204e-05	0.0381908	0.330665
GAACAACCGGTTTTATATC	27627	+	AGGC	0.000350273	2.88409e-05	0.0823384	0.00036305	4.80681e-06	0.0132401	0.138526
CACAAATTATATTTTAGAT	27699	+	AGGA	0.000370099	9.61363e-05	0.259758	0.000223381	1.44204e-05	0.0645553	0.199052
TTAAAAAGTCTACAGGGTG	27742	+	AGGG	0.000248495	1.44204e-05	0.0580311	0.000529595	4.80681e-06	0.0090764	0.135252
CGCTATTAATGTTAGTACA	27768	+	AGGT	0.000813778	7.21022e-05	0.0886018	0.000816421	0.000115364	0.141304	0.614617
GCGAGTACGTTTGACGCAA	27844	+	AGGT	0.0015108	6.24886e-05	0.0413613	0.000825233	1.92273e-05	0.0232992	0.360331
TGGACGATCACTCATGTTG	27883	+	AGGT	0.00139008	0.00934445	6.72226	0.00138963	0.00283602	2.04084	0.23289
CTACTATTGGCGAAAAAAT	27950	+	AGGC	0.000333971	0.000124977	0.374216	0.000298723	9.61363e-06	0.0321824	0.0791893
GGTAAATCCTAGAATTGTT	27994	-	AGGT	0.000406228	9.61363e-05	0.236656	0.000534441	5.2875e-05	0.0989351	0.294808
TTGATGACCTTAACAATTC	28001	+	AGGA	0.00074152	0.000110557	0.149095	0.00112968	9.61363e-06	0.00851001	0.053996
TTCTTCAATACTGTCTTTA	28063	+	AGGA	0.000917758	0.000100943	0.109989	0.000810694	6.72954e-05	0.0830096	0.430105
GCATCTAAATTCGAGGGAT	28123	+	AGGC	0.00073359	2.40341e-05	0.0327623	0.000769718	5.2875e-05	0.0686939	0.677079
AAATGTTATACCTTTATTA	28324	+	AGGT	0.000380233	2.40341e-05	0.0632088	0.000478486	7.21022e-05	0.150688	0.70449
CATCCATTAGCACAATTGA	28408	+	AGGT	0.00101645	0.0129592	12.7494	0.00128169	0.000605659	0.472547	0.0357395
ACGTAACGCTACAAAGTCT	28521	-	AGGA	0.00128433	0.000201886	0.157191	0.00141651	9.61363e-06	0.00678684	0.0413886
CTAACAACATCACCTATTT	28565	-	AGGG	0.0018527	0.00033167	0.17902	0.00395434	0.000173045	0.0437609	0.19643
AGAGTGGTGGATTCTGCCA	28600	+	AGGA	0.00105919	3.84545e-05	0.0363056	0.000727421	9.61363e-06	0.013216	0.266874
ACTAAGCAAGATGTAGTAT	28684	+	AGGA	0.000819946	0.000177852	0.216907	0.000888679	0.00012017	0.135224	0.384015
TAGTATTAGGAGACTTTAC	28697	+	AGGC	0.000598768	7.21022e-05	0.120418	0.00052651	3.36477e-05	0.063907	0.346709
ATTGGCGACTCTGTAGCTA	28990	+	AGGG	0.000382436	3.36477e-05	0.0879826	0.00135923	1.44204e-05	0.0106092	0.107608
ACTAATTTCACAGAAATGT	29026	+	AGGC	0.000264357	4.32613e-05	0.163648	0.000468352	4.80681e-05	0.102633	0.385431
CAGTGCCTTGTAATATGAT	29158	-	AGGT	0.0008596	0.000168238	0.195717	0.00150948	1.44204e-05	0.00955327	0.0465399
TATTGGGCAGGCGTACCGA	29215	+	AGGC	0.000930535	0.00010575	0.113644	0.000709798	4.80681e-06	0.00677209	0.056239
AACTTCAATTGCAGAACAA	29259	-	AGGC	0.000419005	7.21022e-05	0.172079	8.28318e-05	4.80681e-06	0.0580311	0.252188
CGTATTGTTGTACCACTCA	29339	-	AGGG	0.00106183	0.0070516	6.64097	0.00104994	0.000605659	0.576853	0.0799206
CAAACTAGGGTTAACACTT	29397	+	AGGA	0.00098561	0.000134591	0.136556	0.000527392	4.80681e-06	0.00911432	0.0625682
TTTTAGGAAAGCGAGCATG	29514	+	AGGA	0.000691733	8.17158e-05	0.118132	0.000894407	2.88409e-05	0.0322458	0.214432
ACCTCGTGACCTTTTTCGT	29534	-	AGGG	0.000756941	0.000115364	0.152408	0.00176634	4.80681e-06	0.00272134	0.0175424
GGCTTACACCCTAACGAAA	29539	+	AGGT	0.00108298	6.72954e-05	0.062139	0.000998828	9.13295e-05	0.0914367	0.595385
CCCTAACGAAAAAGGTCAC	29547	+	AGGT	0.000316787	1.44204e-05	0.0455209	0.000137906	4.80681e-06	0.0348557	0.433655
TATTATGTACGAGTTAATC	29571	+	AGGA	7.44605e-05	9.61363e-06	0.129111	0.000703629	4.80681e-06	0.00683146	0.0502528
ATTACAGTTTTTACGACTA	29597	+	AGGA	0.000470995	7.21022e-05	0.153085	0.000482451	1.92273e-05	0.0398533	0.20656
ACAGTTTTTACGACTAAAG	29600	+	AGGC	0.000186812	4.80681e-06	0.0257308	0.00018549	1.92273e-05	0.103656	0.801134
AACTATCGCTTGTTAGATG	29698	+	AGGT	0.00132002	0.000182659	0.138376	0.00100235	0.000192273	0.191821	0.58093
GACGCGCGTATTGATAATA	29896	+	AGGT	0.000643708	6.72954e-05	0.104543	0.000661773	4.80681e-06	0.00726354	0.0649651
ACTAGATGCTTTCACTAAA	29967	+	AGGT	0.00056352	0.00010575	0.187659	0.000678956	9.13295e-05	0.134515	0.417521
TATATGACGCAAGCTCGTC	30145	+	AGGT	0.000160817	3.84545e-05	0.23912	0.000755619	4.80681e-06	0.00636142	0.0259141
GAATTCGTTGAACTTTGTT	30489	+	AGGT	0.00158041	0.000100943	0.0638714	0.00120282	1.44204e-05	0.0119888	0.158039
AGTGCTGACGATATTGATA	30517	+	AGGT	0.000819065	7.21022e-05	0.0880299	0.000598768	4.80681e-05	0.0802784	0.476972
TCATAAGTGATACCTTGCA	30584	-	AGGT	0.000938907	1.44204e-05	0.0153588	0.00107902	4.80681e-06	0.00445481	0.224836
TCAGATACACAACCTATGC	30586	+	AGGT	0.000869293	8.17158e-05	0.0940027	0.00111426	0.00010575	0.0949057	0.50239
TCGAAACCTTGTAAGTAGT	30653	-	AGGG	0.000547659	9.61363e-06	0.017554	0.00036349	1.92273e-05	0.0528962	0.750831
GCCAACCCTAACTACTTAC	30661	+	AGGT	0.000935382	7.6909e-05	0.0822221	0.00132355	0.000134591	0.10169	0.552926
GAGTGATGTCTGTTGTTAC	30830	-	AGGT	0.000728743	6.72954e-05	0.0923445	0.000479807	4.80681e-06	0.0100182	0.0978698
ATTTATTCCATCGGCCAAA	30868	+	AGGT	0.000924808	0.0112768	12.1937	0.000778971	0.000605659	0.777511	0.0599415
GAATCAGTCATCGATACTT	30905	-	AGGT	0.00193421	0.000182659	0.094436	0.000335733	9.61363e-06	0.0286347	0.232669
CAAGTATCGATGACTGATT	30922	+	AGGC	0.0017192	0.0266682	15.512	0.00112131	0.000605659	0.540133	0.0336487
CCGAAAGCGTTTAGAGATG	31060	+	AGGT	0.000715966	7.21022e-05	0.100706	0.000881629	9.61363e-06	0.0109044	0.0977003
AGAGCACCATTATAGTGTC	31088	-	AGGC	0.000975476	5.76818e-05	0.0591319	0.00132883	2.40341e-05	0.0180866	0.234226
GTACTTACCAGAAACAGCA	31132	+	AGGT	0.000602293	1.44204e-05	0.0239426	0.000515055	9.61363e-06	0.0186652	0.438071
GCAATACCTTTAAAGTCTT	31334	-	AGGA	0.00107681	0.000144204	0.133918	0.00115127	4.80681e-05	0.0417522	0.237674
GATTTTCCTAAAGACTTTA	31342	+	AGGT	0.000543694	3.36477e-05	0.0618873	0.000745486	1.92273e-05	0.0257916	0.29416
AAAGACTTTAAAGGTATTG	31351	+	AGGT	0.000276253	1.44204e-05	0.0522002	0.000206198	9.61363e-06	0.0466232	0.471783
TGGTAAATGGAGTTTATTC	31488	+	AGGG	0.00074857	5.76818e-05	0.077056	0.00134425	9.61363e-06	0.00715165	0.0849288
ATGGAGTTTATTCGAGGGA	31494	+	AGGT	0.00049655	9.61363e-06	0.0193608	0.000710679	2.40341e-05	0.0338185	0.635933
AGTTTCTATGAATCAGATA	31614	+	AGGA	0.000706713	8.65227e-05	0.12243	0.000687768	1.92273e-05	0.027956	0.185896
GATGATTATAACGTAGATA	31728	+	AGGC	0.000462624	4.32613e-05	0.0935129	0.000433104	4.80681e-06	0.0110985	0.106093
ATTTTTAAAACATTCAGGC	31823	+	AGGT	0.000192099	3.36477e-05	0.175158	0.000136584	4.80681e-06	0.035193	0.167306
TTCAGGCAAGGTGCATGCT	31835	+	AGGC	0.000571451	3.36477e-05	0.0588812	0.000272728	4.80681e-06	0.0176249	0.230373
GTGAATGATAGTGCGACAA	32061	+	AGGC	0.000930095	7.6909e-05	0.0826894	0.00113409	0.000100943	0.089008	0.5184
TTGTTGAATTACCTTTAAC	32235	-	AGGT	0.000421208	6.72954e-05	0.159768	0.000351594	9.61363e-06	0.027343	0.146133
AATGGCGCTGACCTTGTTA	32238	+	AGGT	0.00129359	0.000124977	0.096613	0.00132002	2.88409e-05	0.0218488	0.184438
GCGCCAGAAAAGACGGATA	32400	+	AGGC	0.00200779	3.36477e-05	0.0167586	0.00207872	1.44204e-05	0.00693716	0.29276
TCATCAACACCATCTTGTC	32422	-	AGGC	0.00181128	0.00022592	0.124729	0.00182715	1.44204e-05	0.00789234	0.0595101
GCAACAACATAAGATGACA	32726	+	AGGC	0.00123983	0.000129784	0.104679	0.000854313	1.92273e-05	0.0225061	0.176956
GTTAACTTAAATAATGCGC	32769	+	AGGC	0.00039301	6.24886e-05	0.159	0.00039257	4.80681e-06	0.0122445	0.071503
ACAAGAGTGCCGGATTTAC	32829	+	AGGT	0.00132927	7.21022e-05	0.0542418	0.000737555	2.40341e-05	0.0325861	0.375295
AGGTAGCGTTGAAAGTTAT	32849	+	AGGG	0.000872377	0.000124977	0.143261	0.000690852	1.92273e-05	0.0278312	0.162668
TAAATCTTTTTAGAGTTAT	32911	-	AGGT	0.000442357	5.76818e-05	0.130396	0.000686446	9.61363e-06	0.0140049	0.0969861
ACCGTTGATTTATGTTCAT	32980	-	AGGA	0.000663535	4.80681e-06	0.00724425	0.00120943	3.36477e-05	0.0278211	0.793407
TTGGTAAGTGGAACTTATC	33093	+	AGGT	0.000389926	2.88409e-05	0.073965	0.000761347	1.44204e-05	0.0189407	0.20387
TTATCCAGGTGGCGTTATT	33107	+	AGGG	0.00138082	5.76818e-05	0.0417735	0.000740199	4.80681e-06	0.00649395	0.134541
TTACTCAATTGAATCGCGT	33136	-	AGGT	0.00123587	0.0185351	14.9976	0.000758704	0.000596045	0.78561	0.049775
AACGATGTGTACTTTGATT	33261	+	AGGT	0.000508446	0.000100943	0.198533	0.00151212	9.13295e-05	0.0603983	0.23326
AACTCTTCTTTAAATTTAA	33429	-	AGGC	0.000304891	4.32613e-05	0.141891	0.000302688	4.80681e-06	0.0158804	0.100655
TTAGTGAAAACAAACTTTC	33456	-	AGGT	0.000329565	2.88409e-05	0.0875121	0.000508446	4.80681e-06	0.00945393	0.0974974
TGCGTCAGATTTAAGTGAT	33559	+	AGGA	0.001005	0.000110557	0.110007	0.00130416	4.80681e-06	0.00368576	0.0324185
AGTCACAGGTGTAATGCTT	33891	+	AGGC	0.000684243	8.65227e-05	0.12645	0.000769718	1.92273e-05	0.0249796	0.164958
TTTTTAATTTAACACAAAG	33915	+	AGGT	0.000306213	1.92273e-05	0.0627904	0.00033353	1.44204e-05	0.0432358	0.407784
ACTCTCAATGAGATTAAAT	34023	+	AGGT	0.000376708	0.00582586	15.4652	0.00082259	0.00283121	3.44183	0.18204
CTATTTTTGGTATTTAAAG	34228	+	AGGT	0.000360406	9.61363e-06	0.0266744	0.000205758	1.44204e-05	0.0700846	0.724321
ACCATGCTTAAAGGGATTT	34256	+	AGGA	0.000391688	2.40341e-05	0.0613602	0.000453812	4.80681e-06	0.0105921	0.14721
GGCTTTCTAGTCTTTGGGT	34376	-	AGGT	0.00112484	6.24886e-05	0.0555534	0.00100456	7.6909e-05	0.0765603	0.579503
TCCACCACTTCACTAGCTG	34397	-	AGGC	0.0041037	0.000197079	0.0480248	0.00195712	1.44204e-05	0.00736819	0.133017
CAAAGTCGAATATTGGTAA	34439	+	AGGA	0.000566604	8.65227e-05	0.152704	0.000790426	1.92273e-05	0.0243252	0.137408
TGTAACATGGGGCAATGCT	34536	+	AGGA	0.000617713	3.36477e-05	0.0544714	0.000786461	1.92273e-05	0.0244478	0.309783
GGCTAATTACAGATATCCT	34563	+	AGGG	0.000395213	7.6909e-05	0.194601	0.000451609	9.61363e-06	0.0212875	0.0986039
CGATAGAATCGGAAACCCT	34565	-	AGGA	0.00184873	0.000293216	0.158603	0.00112572	1.44204e-05	0.01281	0.0747315
TCCGAACCTATTCCGTTGC	34637	-	AGGG	0.00129447	4.32613e-05	0.0334202	0.00185666	4.80681e-06	0.00258895	0.071897
TGGCACCCTGGCAACGGAA	34645	+	AGGT	0.00045249	3.84545e-05	0.0849841	0.00178088	1.44204e-05	0.00809736	0.0869921
GGACACACCGCAATAGTAG	34675	+	AGGA	0.00162095	9.61363e-06	0.00593087	0.00244794	6.72954e-05	0.0274906	0.822543
AAGCCTGTAACACTTACAT	34775	-	AGGG	0.000817743	6.72954e-05	0.082294	0.00123322	3.84545e-05	0.0311821	0.27479
CTAGTATCTTTTGAATATG	34805	-	AGGT	0.000937585	7.21022e-05	0.0769021	0.000494788	3.36477e-05	0.0680043	0.469298
GAACTTGTATCAGTACTAC	34832	-	AGGT	0.000247173	3.36477e-05	0.13613	0.000258188	4.80681e-06	0.0186175	0.120309
GATGAACGCTCAGATATTC	35011	+	AGGA	0.000665738	0.00901278	13.538	0.00121604	0.00675838	5.55769	0.291044
GCATTTATATGTCGATAGA	35121	+	AGGC	0.000612867	2.40341e-05	0.0392158	0.000635778	2.88409e-05	0.0453632	0.536341
ACTTCAATAACTAGCCAAT	35174	-	AGGG	0.00127023	0.000129784	0.102173	0.00215363	1.92273e-05	0.00892785	0.0803579
CGTGGTGTTTGGTTATTGT	35272	+	AGGG	0.000130416	4.80681e-06	0.0368576	0.00149229	4.80681e-06	0.00322109	0.0803693
TTCATACTACGCCAAATAT	35321	-	AGGG	0.000387723	4.80681e-05	0.123975	0.00060802	1.92273e-05	0.0316227	0.203233
AATTACGACTTGATTAAGC	35368	+	AGGT	0.000468352	8.17158e-05	0.174475	0.000325159	2.40341e-05	0.0739149	0.297576
GGTTTTTCGTCTGATGGAG	35537	-	AGGG	0.00168307	0.000206693	0.122807	0.000610664	9.61363e-06	0.0157429	0.113626
TGCTATCAAATGCTTAATT	35740	+	AGGC	0.00073403	9.13295e-05	0.124422	0.000422971	5.76818e-05	0.136373	0.522913
CTTAATTTAGGCAAGTATC	35752	+	AGGC	0.000295198	2.88409e-05	0.0977	0.000504921	5.76818e-05	0.114239	0.539019
GCGCTTAACAAAATACTTA	35788	+	AGGA	0.000486857	2.88409e-05	0.0592389	0.000267881	1.92273e-05	0.0717753	0.547843
AACAAAATACTTAAAGGAA	35794	+	AGGA	0.000213248	3.36477e-05	0.157787	0.000396535	1.92273e-05	0.0484882	0.235066
CGGTGCTAGCTTCGTAAGA	36051	+	AGGA	0.00081554	8.65227e-05	0.106092	0.000691733	1.44204e-05	0.0208468	0.164227
AGAAAGGATTACATCAATA	36067	+	AGGT	0.000262154	3.84545e-05	0.146687	0.000304891	9.61363e-06	0.0315313	0.176925
CACTCTGTAGCTGGATTCT	36107	-	AGGA	0.00115788	4.80681e-06	0.00415138	0.00123058	4.80681e-06	0.00390614	0.484781
TATAAACAAATCGGCTTAA	36178	+	AGGT	0.00012601	1.92273e-05	0.152585	0.000263475	1.92273e-05	0.0729755	0.323529
AAAAATGATGGTGTTGACT	36277	+	AGGT	0.000507124	4.32613e-05	0.0853072	0.000575857	4.80681e-06	0.00834724	0.0891281
TCCATAAACAAATGTAATC	36392	-	AGGT	0.000629169	3.84545e-05	0.0611195	0.000541491	4.80681e-06	0.008877	0.126821
TTACAACATCGTCGATAAT	36442	-	AGGG	0.000272287	9.61363e-06	0.0353069	0.00126935	0.000206693	0.162833	0.821809
ATTATCGACGATGTTGTAA	36460	+	AGGA	0.000451609	3.84545e-05	0.08515	0.00152225	0.00010575	0.0694693	0.449293
AACCTTTTTAGGTATCTTG	36477	-	AGGT	0.000597005	2.88409e-05	0.0483092	0.000425614	9.61363e-06	0.0225877	0.318599
GCGTGTTTGATAACCTTTT	36488	-	AGGT	0.000822149	0.000110557	0.134473	0.000864006	2.88409e-05	0.0333804	0.198867
TACCTACAAGATACCTAAA	36489	+	AGGT	0.00056308	3.84545e-05	0.0682932	0.000428258	1.44204e-05	0.0336723	0.330233
CCTGGTGCAAAAGGTGAAG	36808	+	AGGT	0.0010962	1.44204e-05	0.013155	0.000397416	4.80681e-06	0.0120952	0.479014
GCAGGTAAAAAAGGAGAAC	36826	+	AGGC	0.00027405	4.80681e-06	0.0175399	0.000114555	4.80681e-06	0.0419609	0.705215
ATTTGCCACATTTTAGTGT	36872	-	AGGA	0.000961818	0.000115364	0.119943	0.00119842	4.80681e-06	0.00401097	0.0323585
ATCAATATCGCAAATGTTG	36958	+	AGGG	0.000729624	4.32613e-05	0.0592926	0.000560436	1.44204e-05	0.0257308	0.302632
AGTTAGTACAGAAGATTTT	37173	+	AGGA	0.000371421	0.00548457	14.7665	0.000333971	0.000163432	0.48936	0.0320769
CCGACGGTTAAAATTTGGA	37327	+	AGGA	0.000416802	0.00456167	10.9444	0.00111603	0.000221113	0.198126	0.017781
TTAATTAAGTAAAGTGTAT	37373	-	AGGG	0.000231312	2.88409e-05	0.124684	0.000335292	2.40341e-05	0.0716809	0.36504
TAATACACTTTACTTAATT	37389	+	AGGG	0.000248936	1.92273e-05	0.0772378	0.000584669	0.000110557	0.189093	0.709993
GGTTTTATTACAAAAGATG	37501	-	AGGC	0.000108827	9.61363e-06	0.0883388	6.91733e-05	9.61363e-06	0.138979	0.611386
CGGATATTTATTTTTAGGT	37523	-	AGGG	0.000445441	7.21022e-05	0.161867	0.000361287	1.44204e-05	0.039914	0.197809
CTATCCGGATATTTATTTT	37528	-	AGGT	0.000277574	7.21022e-05	0.259758	0.000136144	1.44204e-05	0.105921	0.289655
GTCACCTGATAACTTTTAT	37594	-	AGGT	0.000325599	2.40341e-05	0.0738149	0.000502278	3.84545e-05	0.0765603	0.509128
TGAACCTAATAAAAGTTAT	37604	+	AGGT	0.000369659	5.76818e-05	0.156041	0.000338817	9.61363e-06	0.0283741	0.15386
ATGTACGTAGCGGTATAAT	37639	+	AGGG	0.000451169	5.2875e-05	0.117196	0.000535763	2.40341e-05	0.0448595	0.276817
AGGGTTTCGCAAACTAATT	37659	+	AGGT	0.000458218	8.65227e-05	0.188824	0.000313263	1.44204e-05	0.0460331	0.196005
AATTTAGGTTCAAGTGATT	37674	+	AGGA	0.00054105	6.72954e-05	0.124379	0.000428698	2.88409e-05	0.0672755	0.351024
GTGACATACAACATCCCTG	37735	-	AGGA	0.00142753	0.000177852	0.124588	0.00137642	0.000134591	0.0977834	0.439731
ACTATAAGTGATGTTTATT	37770	+	AGGA	0.000878105	0.000177852	0.202541	0.000760466	9.61363e-06	0.0126418	0.058749
AATCAATTCTTAGCGAATA	37924	+	AGGT	0.000306213	7.6909e-05	0.251162	0.000589956	3.36477e-05	0.0570343	0.185058
GATAATCCAACATCTCAAG	38026	+	AGGG	0.000251139	0.00468664	18.6616	0.000340579	0.000374932	1.10086	0.0557049
GGTGTCATTACTTCTTTAA	38105	-	AGGT	0.00064503	2.40341e-05	0.0372604	0.000673669	0.000423	0.627904	0.943983
TTTGTGTCGTTCATATTCG	38126	-	AGGT	0.00118696	0.000249954	0.210583	0.000482451	4.80681e-06	0.00996332	0.0451756
ATGAACGACACAAATGATT	38149	+	AGGG	0.00064459	7.6909e-05	0.119315	0.00134513	6.24886e-05	0.0464553	0.280239
CGACACAAATGATTTAGGG	38154	+	AGGT	0.00122838	0.000197079	0.160439	0.000588194	4.80681e-06	0.00817216	0.0484676
AAATGGTTTGACAATTCAT	38214	+	AGGG	0.000534	0.00550861	10.3157	0.00149053	4.80681e-06	0.0032249	0.000312522
ATGTTCTTTATGTTAGCGA	38292	+	AGGC	0.000343664	2.88409e-05	0.0839218	0.000455575	4.80681e-06	0.0105511	0.111684
TTATGTTAGCGACAGGCGA	38299	+	AGGC	0.000420768	2.88409e-05	0.0685435	0.000469233	9.61363e-06	0.020488	0.23012
GCGACAGGCGAAAGGCTGC	38307	+	AGGT	0.000366575	2.40341e-05	0.0655639	0.000205758	4.80681e-06	0.0233615	0.262709
GGTCAAAACTGGAACGGTA	38517	+	AGGT	0.00113409	0.000206693	0.182254	0.000678956	0.0116085	17.0975	0.989453
ACAGTTTCAGGACCCCAAC	38548	-	AGGT	0.000398297	4.80681e-06	0.0120684	0.00152225	3.36477e-05	0.0221039	0.646836
ACAATCCAATGTATTTTAT	38608	+	AGGT	0.000430901	1.92273e-05	0.044621	0.000504481	0.000682568	1.35301	0.968074
TTGCCAACGCTTAAGTTGT	38626	-	AGGG	0.00038508	6.72954e-05	0.174757	0.000652961	4.80681e-06	0.00736156	0.0404218
AGCGTTGGCAATAAAGCTA	38652	+	AGGT	0.000470555	4.32613e-05	0.0919368	0.000661332	4.80681e-05	0.0726838	0.441523
TATAACGATCCTGGAGCAG	38751	+	AGGA	0.00149582	0.000206693	0.138181	0.000986932	4.80681e-06	0.00487046	0.034047
CTTAAATACTTAGCGATAT	38803	-	AGGC	0.00080761	7.6909e-05	0.0952305	0.000551184	6.24886e-05	0.113372	0.543483
ACTGCATACGGTGTTAATG	38904	+	AGGC	0.000506243	6.24886e-05	0.123436	0.00126759	9.61363e-05	0.0758418	0.380583
GAAATACATTTAGACGCAG	38985	+	AGGA	0.000448085	0.000115364	0.257459	0.000366134	4.80681e-06	0.0131286	0.0485187
ACATTTAGTAAATCATTAC	39109	-	AGGT	0.000420768	7.21022e-05	0.171359	0.000535322	1.92273e-05	0.0359172	0.173282
AATTATCGTTTATCTGAAT	39171	+	AGGT	0.000242768	2.88409e-05	0.1188	0.000240124	9.61363e-06	0.0400361	0.252059
GCGATTCATGGTAAGCCTA	39267	+	AGGT	0.000677194	1.92273e-05	0.0283926	0.00125261	4.80681e-06	0.00383744	0.119064
GTCCCTTATAAAAAAGAAC	39378	+	AGGC	0.00023704	1.92273e-05	0.081114	0.000288589	2.40341e-05	0.0832812	0.506591
TACACAGTAGCTAATGTTA	39405	+	AGGT	0.000972833	0.000163432	0.167996	0.00071905	7.6909e-05	0.106959	0.389006
AGCGACAGGAGAGGTAGAC	39575	+	AGGC	0.000357763	5.2875e-05	0.147793	0.000390807	1.92273e-05	0.0491988	0.24975
ACAGGAGAGGTAGACAAGG	39579	+	AGGT	0.000250258	4.80681e-06	0.0192075	0.000258629	4.80681e-06	0.0185858	0.491775
AATTTTGCTACATTAATTA	39659	+	AGGG	0.000231312	1.44204e-05	0.0623419	0.000140109	4.80681e-06	0.0343077	0.35497
AAGATTTAAATGTAGATAA	39753	+	AGGC	0.000240565	0.00411944	17.1241	0.000390367	0.000389352	0.997401	0.0550398
TTTAAATGTAGATAACAGG	39757	+	AGGT	0.000181525	0.00369163	20.3368	0.000345867	4.80681e-05	0.138979	0.00678748
GTGACATGCTTGGGTGAAC	39862	-	AGGA	0.000949922	0.000144204	0.151807	0.000564842	8.17158e-05	0.14467	0.487965
TATCTGACTGTTGGTCCCA	40055	+	AGGA	0.00106315	7.21022e-05	0.0678191	0.00155618	2.40341e-05	0.0154443	0.185487
ATATGTATCGAGTGATGAC	40073	-	AGGA	0.000566604	9.61363e-05	0.169671	0.00071905	0.00012017	0.167124	0.496219
TCTGTGGTTTTGTTGGTTG	40164	-	AGGG	0.000836248	0.000177852	0.212679	0.000447203	9.61363e-06	0.0214972	0.0917995
ACCACAGATCCTATTAATT	40193	+	AGGA	0.000526951	6.24886e-05	0.118585	0.000668822	0.00010575	0.158114	0.571429
ACGCTTGTGGAAAAGCTAA	40279	+	AGGT	0.000239683	4.32613e-05	0.180494	0.000207961	4.80681e-06	0.0231141	0.113523
GACCGGTTTACCATCATAC	40363	+	AGGA	0.00109576	8.65227e-05	0.0789614	0.000236159	2.88409e-05	0.122125	0.607326
						2.01922			0.478443	0.2658
						5.4091			2.05908

## Sheet: Fig4A-Spc Acq, sonicated DNA
Spacer Acquisition Using Sonicated ФNM4ɣ4 DNA	AGG Acquired Spacers					NAGG Acquired Spacers					CGG Acquired Spacers					NCGG Acquired Spacers					TGG Acquired Spacers					NTGG Acquired Spacers
	Seed Sequence	Position in ФNM4ɣ4 (bp)	PAM Sequence	freq		Seed Sequence	Position in ФNM4ɣ4 (bp)	PAM Sequence	freq		Seed Sequence	Position in ФNM4ɣ4 (bp)	PAM Sequence	freq		Seed Sequence	Position in ФNM4ɣ4 (bp)	PAM Sequence	freq		Seed Sequence	Position in ФNM4ɣ4 (bp)	PAM Sequence	freq		Seed Sequence	Position in ФNM4ɣ4 (bp)	PAM Sequence	freq
	TTTGTAACAACTGATATTA	22	AGGC	7.00632e-05		AGAAAAACTTGTGTACTAA	94	AAGG	9.93804e-07		TAAATGGGCGCGAGAAAAT	10365	CGGA	5.46592e-06		ATTCTCATTCAAATCAAAG	15739	TCGG	4.96902e-07		ATTCAATCAATTGTTTTTC	4835	TGGA	0.000202736		AGCACTCCTAATCGTCATC	5892	TTGG	9.93804e-07
	TTTAATATCAGTTGTTACA	38	AGGA	3.42862e-05		TGCCAAGGAAATCCTATGC	339	AAGG	9.93804e-07		TCATCACCTTTAAAACTCC	21576	CGGA	0.00021814		TTAATTAAGTTATCGATAT	9099	CCGG	9.93804e-07		GATTATTTAACGTATTTAA	29818	TGGC	1.63978e-05		TCCGAAAATGGCATTTCGG	7174	TTGG	9.93804e-07
	AAATAAAAAAGGGCAGAAA	78	AGGG	7.45353e-06		TTTATCCTACTGCCTTGCA	341	TAGG	4.96902e-07		TCAGTTTGGGAGTCAATTA	25984	CGGC	2.98141e-06		CTCAACTTTGCGAAGTCAC	13746	TCGG	1.49071e-06		ATTATCGGGGCAGTCAATG	34475	TGGG	8.69579e-05		ATAAAAGTAAATGTTGATA	18642	CTGG	4.96902e-07
	AGAAAAACTTGTGTACTAA	94	AGGT	0.000221618		TTTATATTCACAACTTGCC	354	AAGG	9.93804e-07		AGCTTTTACTAAACAACAA	37272	CGGA	0.00030162		GCAGTTTGGCACCCTGGCA	34639	ACGG	1.49071e-06		ATAGATACTTCAGATAAGA	24635	TGGT	8.74548e-05		CATGCCTACACAGTATTCA	2379	ATGG	1.98761e-06
	AGATGAAAAAACGACTATA	166	AGGT	0.000333421		GAACCAAGCTATGTTGATA	378	GAGG	7.45353e-06		CCAGCAAAAGCAATCATGG	36031	CGGT	0.000142114		TCTGATGAATATTCATCTC	1425	TCGG	4.96902e-07		GAAGCGCCACCGCTTGTTG	28438	TGGA	0.000520256		ACATTAAAACTTTTTATGT	33759	GTGG	4.96902e-07
	AAAGCAATTATGAAAAGAG	195	AGGA	0.000129195		GGTATGACTTTGGCCGAAC	480	TAGG	4.96902e-07		ATACTGCTTGACTATCGAT	22022	CGGC	5.11809e-05		GAGCGTAATAAACGTGCAG	22418	ACGG	9.93804e-07		ACAGTTCTAACATTTTTGA	25034	TGGT	0.000579388		TGTAAAGTCCATTGAAGAA	19475	ATGG	5.46592e-06
	AAGTTACTACTCACACACT	260	AGGC	0.000980388		AAACAATCAAGAGAAAAAC	501	AAGG	4.96902e-07		AGTTCACTATGAAAACTAC	10990	CGGA	0.000510815		ATGTATCAAGATACTGCAT	38892	ACGG	4.96902e-07		TTACGTGCTCTCATTACAG	18513	TGGC	0.00378292		TTACGTGCTCTCATTACAG	18513	TTGG	9.93804e-07
	ATTTAATGATTCTGCAGCT	307	AGGA	0.000391062		GATTACTTACGTAATGCGA	675	AAGG	4.96902e-07		AAAGCAATACGTGATGATG	18191	CGGC	0.000289694		GTATCGATGACTGATTCAG	30925	GCGG	9.93804e-07		ATATGACGATGACGTTAAT	10676	TGGA	0.000430814		ATTTCAGGGAGCGAGATGC	8431	ATGG	4.96902e-07
	GAAATCCTATGCAAGGCAG	332	AGGA	0.000380627		TTCAAAAGTTTAGTATCTA	699	TAGG	9.93804e-07		TGTTCAGAACTTATAGATA	31663	CGGT	0.00019727		ATTTGCAAATCCTAGCATT	4551	ACGG	9.93804e-07		AAGTAGCTGAACAATCAAA	14762	TGGA	2.48451e-05		ATTCAAGAAACACAAAAGA	17134	GTGG	4.96902e-07
	TGCCAAGGAAATCCTATGC	339	AGGC	0.000631066		TTAGAATTGACACCTCAAG	872	AAGG	9.93804e-07		CTGGCACATTATGAAGCAG	5660	CGGC	0.00025342		AATAGAGCTAGGGAGTTTA	3708	ACGG	4.96902e-07		ATTCAAGAAACACAAAAGA	17134	TGGC	0.000279259		GGAATATATATAAAGCAAC	10244	ATGG	4.96902e-07
	TTTATCCTACTGCCTTGCA	341	AGGA	0.000369198		AAGAAAGTTTTAACTTAAG	929	GAGG	9.93804e-07		CAACGACTCTAAAACGTAT	37029	CGGA	0.000224103		TGTATTAGCTGATGTAATA	13879	CCGG	4.96902e-07		GAAGAAAAAGAAAAGTGAA	9067	TGGT	2.73296e-05		CACAAATGATTTAGGGTAG	38157	GTGG	9.93804e-07
	TTTATATTCACAACTTGCC	354	AGGA	0.000659389		AAACATGTTGCGATGATGT	2047	CAGG	2.48451e-06		GCATTGATACCAGTGATTG	24319	CGGA	0.000779639		AGAAACATCAATCACACAT	2424	TCGG	4.96902e-07		GGAATATATATAAAGCAAC	10244	TGGT	0.000142114		TCTACCGCTTCTTTACCTA	29096	TTGG	4.96902e-07
	GAACCAAGCTATGTTGATA	378	AGGG	6.45973e-06		CGGATTCCTTATTAAACGC	2343	AAGG	4.96902e-07		ATAAGTGCTAGTGCGTATA	11666	CGGC	6.95663e-05		GGACATGAAGTTGCATTAT	38847	ACGG	9.93804e-07		ATAATACTGCTCGTGCAAC	32530	TGGT	0.00149568		GTATCTGTTTTAATATACG	12768	TTGG	4.96902e-07
	GAAAAATCGCCATCAATTC	455	AGGA	0.00194438		CGTTCCATTGAATACTGTG	2369	TAGG	9.93804e-07		CTAAAAATTAATTAAAAGG	4602	CGGT	2.48451e-05		ACAACTTCACGACGCAATA	15027	ACGG	9.93804e-07		CATGACCTGTAATAACAAA	4273	TGGA	0.000246463		TGGCGTATTTTGGGCTTTA	25332	ATGG	1.98761e-06
	GGTATGACTTTGGCCGAAC	480	AGGA	0.000567462		AGAAAAACAAACAACTTAA	2523	TAGG	4.96902e-07		AAAATCATAATCATGACGA	37232	CGGT	3.27955e-05		TCCTCATGACCATTCTTTA	9970	ACGG	9.93804e-07		GTATCTGTTTTAATATACG	12768	TGGT	0.000409944		AGAATTGGTTAACACCTCT	30868	TTGG	3.47831e-06
	AAACAATCAAGAGAAAAAC	501	AGGT	0.000181866		AAAACAAACAACTTAATAG	2526	GAGG	4.96902e-07		AAATAAATACCATTTATTA	831	CGGG	5.46592e-05		AAAGCAATACGTGATGATG	18191	TCGG	4.96902e-07		CGATTCAAGGTGTAGTAGA	25637	TGGT	8.99393e-05		GTTTACACCAATAAATAGC	18427	TTGG	4.96902e-06
	TAATAGAACTATCAAGTAA	557	AGGA	5.86344e-05		CAACTGCCATTGTGATGAG	2566	GAGG	4.96902e-07		ACCAACCGAAATGCCATTT	7187	CGGA	0.000122735		CGCAAAAATATTCATGTTA	3360	ACGG	7.95043e-06		AGAATTGGTTAACACCTCT	30868	TGGC	0.000272799		GGCAATGTGTTCGCTGGTA	24985	TTGG	4.96902e-07
	TACTTGATAGTTCTATTAT	576	AGGA	1.49071e-05		TCACAACTGCCATTGTGAT	2569	GAGG	9.93804e-07		TCCTGCCGTTAAATATAGA	6374	CGGT	0.000153046		GGTGGCGTTATTGAGGGAT	33114	TCGG	4.96902e-07		AAACGTTCTTTCGGAAGAA	24130	TGGT	3.92553e-05		CATGAAGTTGCATTATACG	38850	GTGG	4.96902e-07
	TTATCATGATGTTACAAAA	638	AGGT	0.000221121		AACGCCCTGCTACTAATCA	2630	CAGG	4.96902e-07		ACTGATGATGATTGGTTAC	29191	CGGT	1.63978e-05		TTAGCATACCTTGTGTTAC	17089	GCGG	4.96902e-06		GAATTTAAAGTCAAGAAGT	20836	TGGG	0.000113791		ATATATAAAGCAACATGGT	10249	TTGG	9.93804e-07
	GATTACTTACGTAATGCGA	675	AGGT	0.000912809		TTTGTTCGGCGAACTTCAA	2725	AAGG	4.96902e-07		CAAGGCGCACCCGGTAAAA	36844	CGGT	2.0373e-05		GATTTGATTACCTCTTTAC	18021	TCGG	1.49071e-06		TCGTCATGATTATGATTTT	37214	TGGA	3.13048e-05		CATATCGCCTATATACACA	13358	GTGG	2.98141e-06
	TTCAAAAGTTTAGTATCTA	699	AGGC	0.0137269		ACACCAGAAAACACATATA	2829	GAGG	4.96902e-07		AAAAGCAGAAGTAGAGGTT	5311	CGGA	0.000137642		TGTTTTGTTAGTTTTCAGT	33670	TCGG	2.48451e-06		TAAAGTTACATTACAGCCC	6036	TGGG	8.0995e-05		TTTGATACCAATGATCTTA	4916	TTGG	4.96902e-07
	TGACACCAATTTCTTCAGA	758	AGGG	4.96902e-06		TACATTGATTATTCACCAA	2982	CAGG	4.96902e-07		CATTATTGCAGGTACTAAT	24324	CGGC	1.34164e-05		TTATCCAGTGTTATAAGTG	21488	TCGG	4.96902e-07		TTTGATACCAATGATCTTA	4916	TGGT	0.00227681		CGTATTGATAATACAGGTT	29902	ATGG	4.96902e-07
	AATACCATTTATTACCGGG	826	AGGA	0.000391559		TGAAGCATAATACTGCTAC	3089	TAGG	9.93804e-06		TTTATGTTATAGCTAGCCT	39802	CGGG	3.97522e-06		CCCTGGCAACGGAATAGGT	34650	TCGG	4.96902e-07		CGTATTGATAATACAGGTT	29902	TGGT	8.94424e-05		TTAATAGCCGGTGCGATTC	39255	ATGG	4.96902e-07
	AAAATATCTCTTCCTTCTT	870	AGGT	0.000381124		CAATATAAAACGAAAAACG	3302	GAGG	4.96902e-07		TGATTTCTTAAATGCCGGA	26325	CGGA	1.59009e-05		AGGCTTACCATGAATCGCA	39248	CCGG	9.93804e-07		GAAAGATTACGGCGAGAAA	24216	TGGA	3.97522e-06		TGCTATGCATGCTGTAAAA	5931	GTGG	4.96902e-07
	TTAGAATTGACACCTCAAG	872	AGGA	0.00678917		TGAAGAGAACACAGACGAA	3539	CAGG	9.93804e-07		TCTTCTGCGCCTTCAACAA	19952	CGGT	0.000361745		TCCGTTTTATCAGTGCCTA	29216	TCGG	4.96902e-07		ACATTAAAACTTTTTATGT	33759	TGGG	8.44734e-06		ATTTTCAGCATCTTTCGGT	2682	ATGG	1.49071e-06
	AAAAAGAAAGTTTTAACTT	926	AGGA	4.17398e-05		GACAGAAACTATTGAGTAC	3785	GAGG	1.98761e-06		ATTTGCAAATCCTAGCATT	4551	CGGA	0.00095604		CAACCAGCACATTACACAT	9861	ACGG	9.93804e-07		AGATGCAAACCCCGCTAAA	23985	TGGC	4.96902e-06		CCATTTATTACCGGGTAGG	822	ATGG	4.96902e-07
	AAGAAAGTTTTAACTTAAG	929	AGGA	0.000268327		AGAAACTATTGAGTACGAG	3788	GAGG	6.45973e-06		AACACAACAATTACGTATG	39486	CGGT	0.000184848		ATAAGTGCTAGTGCGTATA	11666	ACGG	9.93804e-07		CACAAACTATTCTATTTTG	33074	TGGT	7.45353e-05		CCTTACAACACTTCAACTA	19939	GTGG	4.96902e-07
	ACTCGACGACCAAGATGTT	1076	AGGT	0.00130536		TTCGTCATTGACATTAACG	3979	AAGG	9.93804e-07		GGAGATAAAATAATCTTCG	27552	CGGT	5.46592e-06		GCTGTAGTGAAGTATAGAA	3135	ACGG	8.44734e-06		GTACAAGTTGGTCACAGAT	26048	TGGA	2.28575e-05		ACATCTGTTTCAATTTCGT	23690	TTGG	3.47831e-06
	AGTTATTCAAAAATCACGA	1153	AGGA	7.1057e-05		CTCATCTCCTGTAAAATTT	4067	GAGG	4.96902e-07		CCAGCAGTCGCTCAAATTA	25291	CGGT	2.98141e-06		AATAATGGCAGTACTTAAT	24354	GCGG	4.96902e-07		TTATCCACGAGTCATGCAA	5783	TGGT	0.000107828		GTAGAAGTACAGTATACAA	2917	CTGG	9.93804e-07
	GAAACAATCTTTATAAACG	1307	AGGT	0.00154586		TCTACTACGTCCGTAATGC	4547	TAGG	2.48451e-06		AAAGGTAATAATGTAAGAG	39423	CGGT	9.98773e-05		TCTCTATCGACATATAAAT	35105	GCGG	3.97522e-06		AATCAAAAAATACAACCAA	7596	TGGC	0.0011235		AACAATTCAACCCAGATGG	38239	TTGG	1.49071e-06
	GATTCCAATACTACGTTAA	1460	AGGT	0.000912312		GAAACTAAAAATTAATTAA	4598	AAGG	4.47212e-06		ATTGAACAAGCGCAAGCTA	23404	CGGC	0.00021168		AGATTTTATTGAACAAGTA	9899	ACGG	9.93804e-07		TGGGAAATTCCACCTTTAT	6701	TGGA	0.000367708		TCGCCTCTATATGTGTTTT	2818	CTGG	1.49071e-06
	GTTGTAGCTTTTCTAGCTT	1647	AGGT	3.67708e-05		TATTTAATTATGAAAATCA	4625	CAGG	4.96902e-07		GATAAATCAGTGATAAATT	30050	CGGT	0.000107331		TTCTATGAACGTAATATCA	15698	ACGG	6.45973e-06		AATAGGATCTGTGGTTTTG	40171	TGGT	0.000114784		AGATTGGGGGTGAATAATT	6815	ATGG	4.96902e-07
	ATGTTGTTATCAAATATTT	1714	AGGT	0.000331434		ATTGAATTAGTTACTCGAT	4865	TAGG	4.96902e-07		CAATACTGTCTTTAAAGGA	28068	CGGG	3.18017e-05		TCCTAATGAACATAAATCA	32993	ACGG	9.93804e-07		TAACCGACACTTTCAAAGT	27238	TGGT	0.00019727		TAGCGTCCATTACACCTAG	11362	TTGG	4.96902e-07
	TGAAGCATTTCAAAGAAAA	1937	AGGG	4.96902e-07		TGGAAATTCAATGAAGATG	4964	AAGG	4.96902e-07		CCTACTATTATGCAGTTAA	25153	CGGT	4.72057e-05		TCGTCCCACACTCGATATT	10902	TCGG	4.96902e-07		TATTGTCATCGAGCTTAAA	15605	TGGT	0.000387584		GGTAAACATCACGGAATGT	22439	TTGG	3.97522e-06
	AAACATGTTGCGATGATGT	2047	AGGT	0.0122476		ACATCATCGCCCTTTTTGT	5004	AAGG	1.98761e-06		TAAGGGAGTGTGGGAAATG	12634	CGGA	2.33544e-05		GACTCAGACGGCAACGGTG	33186	GCGG	4.96902e-07		ATGATGATGTGTATGTTAC	17826	TGGA	0.00159307		TTATCCACGAGTCATGCAA	5783	GTGG	3.97522e-06
	ATGATGTCAGGTACAGAAA	2059	AGGT	5.51561e-05		TCCACTAAAAGCAGAAGTA	5305	GAGG	4.96902e-07		TGAGACACAAATTTGAACA	24827	CGGC	3.42862e-05		TTAGCTGAAATAGTACGAG	22262	GCGG	4.96902e-07		TCTGGATTTGTACCGGAAC	34609	TGGA	3.42862e-05		AATCGAACGCTTTCAATGT	26026	TTGG	4.96902e-07
	CCACACCCTTGCGTTTAAT	2335	AGGA	0.0010107		ACAGAATTGGAAATTATGA	5441	AAGG	4.96902e-07		GAAAGGTGATAAAGGCGAA	36780	CGGG	0.000212674		AAGTTATGAGGGTTATTTA	32861	TCGG	3.47831e-06		GATAATTTCTTTATAGGGA	7352	TGGA	5.96282e-06		ATATTAATCAGAGTGCCTG	2983	TTGG	4.96902e-07
	CGGATTCCTTATTAAACGC	2343	AGGG	0.000490442		TAATGTGCCAGGTCTGCGT	5634	GAGG	4.96902e-07		CCTGTCCAAATTTTAACCG	37313	CGGT	0.000443734		ACACTGCTAACAGCTGCAA	25343	TCGG	9.93804e-07		GCAGGAGAAAGCGCAAGTG	39003	TGGG	1.19256e-05		ATATCAGTATTTTGATGAT	9318	GTGG	1.49071e-06
	CGTTCCATTGAATACTGTG	2369	AGGC	0.00757925		CATTATGAAGCAGTCGGCA	5666	GAGG	9.93804e-07		GATATGAAAATGTGGATTC	34158	CGGT	4.02491e-05		TATCTTCCGTGCCATCTTC	8633	TCGG	4.96902e-07		CAAATAGATAAAGGTGACA	14986	TGGA	0.000523238		GCACATATCCATGTAGTGA	10145	ATGG	2.48451e-06
	AGTAAGACGCCAAAAGTAA	2464	AGGT	0.00734868		AGGCTCAATAAAATGTTGA	5831	AAGG	9.93804e-07		CGGATTGTTCTATTTGTTC	11627	CGGT	0.000444727		TATCAATTCATTTTCATGT	9471	TCGG	9.93804e-07		AATGCGGTTGGTGTATTAG	24370	TGGT	9.93804e-07		ACAAGACAATGCCCTATGA	29341	GTGG	1.49071e-06
	ACGCCAAAAGTAACAGGTA	2470	AGGA	0.000269321		TTTTACAAAAGCTTTACCA	5990	TAGG	4.96902e-07		GATTGGGATTACGCACGTT	20242	CGGT	0.00181568		TTCTTTACTTCGTATAAGA	13600	TCGG	1.49071e-06		TTAAATATAACATTGAATC	22902	TGGC	0.00171083		ATGCTCGGGATGGTCAGGG	15526	TTGG	4.96902e-07
	TACTTTGTTAACAAGTTTT	2500	AGGA	0.000284228		TTTTTTGATGTCTATTACC	6032	CAGG	4.96902e-07		CAAAAAGCTGAAGAAAATA	5072	CGGG	1.49071e-06		TGTTGTATCTGATTCACAC	22666	ACGG	4.96902e-07		CACCTGCTGAATGGCGTGA	23336	TGGC	9.44114e-06		CGTATCGATCTAAAAGCAC	36376	ATGG	1.49071e-06
	AGAAAAACAAACAACTTAA	2523	AGGA	0.000577897		TTAAAACCCCTAACCTTAC	6271	TAGG	9.93804e-07		GATAGATTGCTTGTTAAAA	30214	CGGC	1.19256e-05		ACCGATAGGCACTGATAAA	29229	ACGG	4.96902e-07		TTAAAAAGCGTTTTAGCGC	1901	TGGG	3.47831e-06		TCTGGATTTGTACCGGAAC	34609	CTGG	4.96902e-07
	AAAACAAACAACTTAATAG	2526	AGGA	7.20508e-05		GGTTCTTGTAAATTATTTT	6618	CAGG	4.96902e-07		AGTTCCAATAGGTAAAGAA	29106	CGGT	1.49071e-06		CATTAACGAAGGTGGAACA	3990	ACGG	4.96902e-07		GGCAATACATGCAATCAGT	25970	TGGG	0.000201245		TCTCCCCAATCATTAAACG	4187	TTGG	4.96902e-07
	CAACTGCCATTGTGATGAG	2566	AGGG	6.95663e-05		ATAATTATGGATCCTATTT	6802	TAGG	3.97522e-06		ATACTCAAAGTAATCATTT	11236	CGGA	1.14287e-05		TTAATATTGCAAGGTTCAT	8037	ACGG	4.96902e-07		ATTGTATTAATGGTTATAG	39514	TGGA	3.72677e-05		AGCTTTTAGGAAAGCGAGC	29511	ATGG	4.96902e-07
	TCACAACTGCCATTGTGAT	2569	AGGA	5.86344e-05		TCAATACCTTTACCTAAAA	6804	TAGG	4.96902e-07		TCATTTGGTCAAAACTGGA	38511	CGGT	0.00020373		TCTATGCTTGCAGTTTGGA	10849	ACGG	4.96902e-07		CGAAACGTTCGAGGCACCT	8875	TGGG	0.000127704		TTGTTAGGTACACCAAACA	16955	ATGG	9.93804e-07
	AATGGCAGTTGTGACGTGG	2592	AGGT	1.29195e-05		AATTTAAGTGCTAAAGCTA	6969	AAGG	4.96902e-07		CGTGTACGTTAGAGAATGA	40346	CGGT	0.00030957		ATACGCACTAGCACTTATA	11647	ACGG	4.96902e-07		ACTAAGTAACACTGAATTA	23898	TGGC	0.000601748		GTAGTAGAAGCAATTAGAA	4576	ATGG	4.96902e-07
	AACGCCCTGCTACTAATCA	2630	AGGT	0.000770198		GTGTATATTTGCCAATTGT	7003	CAGG	4.96902e-07		TAATGATGGAAGTATATTG	7325	CGGG	2.0373e-05		TTATTTGCTAATAGTTTGT	2739	TCGG	4.96902e-07		TGGAATGAAACTTAAACTT	17322	TGGC	0.000397025		CAAATAGATAAAGGTGACA	14986	GTGG	1.49071e-06
	GAAAACCTGTGATTAGTAG	2639	AGGG	0.000370689		AATCCTTTTTCGACATGAG	7714	TAGG	2.48451e-06		GCTGTAGTGAAGTATAGAA	3135	CGGC	0.000181866		TCTTTATACTCGTAACCAT	7798	TCGG	4.96902e-07		TAACCAATTAAAGCAAAAT	32012	TGGC	3.97522e-06		GTTGTTTGAAATGTACGAG	10551	ATGG	4.96902e-07
	TTTGTTCGGCGAACTTCAA	2725	AGGC	0.000378639		CCATTCGGGTGTTTTTTAG	7783	TAGG	9.93804e-07		TAACCGTATCGATTAAGAT	40131	CGGT	0.000270812		CGCTCTTATCAGACGTAGT	20565	ACGG	4.96902e-07		AATACTTTGCTGGTGTCGA	15816	TGGG	0.000529698		ACCAGCTTTAATGTAATAA	28248	TTGG	4.96902e-07
	ACACCAGAAAACACATATA	2829	AGGC	0.000631066		CTTTTGCGATAGCGTATGC	8061	TAGG	4.96902e-07		ATGAGTGTCGTGAAGATTA	9445	CGGT	3.42862e-05		TTAAGAAACTCTTTTGATA	19805	ACGG	4.96902e-07		GGCTATTAGCGCTCTTAAA	24459	TGGT	9.68959e-05		ACACAAATCCATCAATTGT	2889	TTGG	9.93804e-07
	AACAATTGATGGATTTGTG	2872	AGGT	0.00162735		CTTTTATATGAGCAAGAGC	8792	TAGG	4.96902e-07		AAACGACGTATCGATATTG	30715	CGGT	4.81995e-05		CTTTGTTGGTTTGATGCAT	33522	TCGG	4.96902e-07		ATAGAGTTAACTAACAAAT	15305	TGGC	7.15539e-05		GGCAACGCAGATTGTTTGA	2309	GTGG	1.98761e-06
	TATTACCGCAAAGATAATT	2946	AGGT	0.000108325		AATCATAAAGCGTATATAC	8966	AAGG	4.96902e-07		ATTCTCATTCAAATCAAAG	15739	CGGC	0.00111753		AACTTCGCTAATGGTAGAT	35923	ACGG	4.96902e-07		TAACGAAATAGTATTTGTT	12906	TGGA	0.000104349		TTAAATATAACATTGAATC	22902	CTGG	2.5342e-05
	TACATTGATTATTCACCAA	2982	AGGC	0.00358962		GCGCGCTCTAGATTTAACT	8982	TAGG	4.96902e-07		GAGAACAAAACCATCCTAC	826	CGGT	0.00752906		CTGGCACATTATGAAGCAG	5660	TCGG	4.96902e-07		TTTGACCAAGCTGTTATCT	19906	TGGT	0.000364726		CACCTGCTGAATGGCGTGA	23336	TTGG	4.96902e-07
	AAAGCATAAAAAATGGTAT	3047	AGGA	0.000153046		AAAAATAATCATGCGAGTT	9226	GAGG	4.96902e-07		AACAGATGCGCCAGAAAAG	32393	CGGA	1.49071e-06		CACATTGACTTACTAGAAA	5279	ACGG	4.96902e-07		GGAAGAAGCGAGTATCAAT	3734	TGGA	0.000105343		CAGCGACGAAAAGAAAATC	8731	ATGG	4.96902e-07
	GCATAAAAAATGGTATTAG	3050	AGGA	0.000115778		AATTAGAAATGTAAATGTA	9414	GAGG	4.96902e-07		AACACGAGCACAAACGAGC	35679	CGGC	0.000136648		ACAATAGAAAATGTACGTA	37629	GCGG	4.96902e-07		AAAACTGGAACGGTAAAGG	38521	TGGA	2.43482e-05		GAGTCTAAATTTAAATCGA	19407	GTGG	4.96902e-07
	TGAAGCATAATACTGCTAC	3089	AGGT	0.00507089		ACTCTTTTTGCAACCATTC	9512	CAGG	4.96902e-07		GTTTTAAACCCAAAGAATG	6352	CGGT	0.000554543		GCAACAATGAGAGAAACAG	21893	TCGG	4.96902e-07		TGTTCACCCAAGCATGTCA	39879	TGGA	0.000781627		CCTTATTAAACGCAAGGGT	2349	GTGG	4.96902e-07
	CAATATAAAACGAAAAACG	3302	AGGA	0.000390565		CATGCCATAAGGTGCGTTT	9561	AAGG	4.96902e-07		ACAGTTGAATACGAAAAAT	22604	CGGC	7.45353e-06		GACTCTTATTACAGTCTTG	20535	TCGG	1.49071e-06		CGTTAGCACTAATGGGTGA	20225	TGGG	1.49071e-05		AGTGCTTGCTGGAATGTGA	35582	ATGG	4.96902e-07
	GTCAAGATGTATTACGAAA	3327	AGGC	0.000699638		AAGAGGTTGAACTACGTAA	9683	GAGG	9.93804e-07		ATTTTCCCTTGTGATAGCT	10370	CGGA	0.000227581		CCTTTTGCACCAGGTTGTC	36785	CCGG	4.96902e-07		AAGCAACGTGATGAGCTTA	11437	TGGG	0.000256401		ATATTCATACCGTCATTCT	6357	TTGG	4.96902e-07
	TTTAAGCTATTCATTTTAA	3390	AGGT	4.47212e-05		CCACAATTAGCATTTGCAA	9933	TAGG	4.96902e-07		AGGCTTACCATGAATCGCA	39248	CGGC	0.00305893		CATCACTCAATTTATTCCA	30859	TCGG	4.96902e-07		TTAATTTAACACAAAGTAG	33918	TGGC	7.6026e-05		AAAGTAATTGCTACAGACT	26509	TTGG	4.96902e-07
	TGAAGAGAACACAGACGAA	3539	AGGA	0.00658196		ACCGTTAAAGAATGGTCAT	9983	GAGG	4.96902e-07		TTATCTAAAGGGACTTAAG	19001	CGGT	5.51561e-05		AGTTCCAATAGGTAAAGAA	29106	GCGG	4.96902e-07		ATTCGAAAGGATTAGAATC	19102	TGGA	0.000376652		CACAACGAGCAACATGCGA	5750	TTGG	4.96902e-07
	TAACTTAGTCATGAAATGG	3572	AGGA	0.000707589		CATATCGTACCAGATTGGC	10187	AAGG	4.47212e-06		TTTAATTCTGACGAGTTTA	17284	CGGA	0.000173916		CAATACTGTCTTTAAAGGA	28068	ACGG	4.96902e-07		ATGTAGTTGAATTCTTTGA	11980	TGGT	9.59021e-05		CCTATAGGTGGTTTGGTAG	39282	CTGG	4.96902e-07
	CTTAGTCATGAAATGGTAG	3575	AGGT	2.98141e-06		AGCAACTAACTTTATTTTA	10287	GAGG	9.93804e-07		TTCTATAAATTTGCAGTAT	3907	CGGA	9.44114e-05		TACACAAAATACAAAATCT	32577	ACGG	4.96902e-07		TGGTTCGATATCTTTATTG	13293	TGGA	0.00052125		GTATAACCTGCTGGCACTG	39325	GTGG	4.96902e-07
	TAACTTATATCATTCGTCA	3616	AGGG	0.000258886		GGGAAAATATTTTTTTCAA	10399	CAGG	4.96902e-07		CCCTTTAACCGCCATTTTA	23982	CGGG	1.14287e-05		CAAGGCGCACCCGGTAAAA	36844	ACGG	4.96902e-07		AAAGAAATCGTTAGCACTA	20217	TGGG	3.77646e-05		ATATATGCTACTGGTCCTG	21548	GTGG	4.96902e-07
	CCACAAATAGAAATAGAGC	3697	AGGG	0.000207705		TTTGAAATGTACGAGATGG	10555	AAGG	9.93804e-07		CCTTTTGCACCAGGTTGTC	36785	CGGT	0.00123729		TCATAGAGGGCAAGAGCCA	14618	ACGG	9.93804e-07		ACGACATAAGCATGTTTAA	3442	TGGT	0.0013307		GTTAAAGCTAATGATAAGG	27468	ATGG	4.96902e-07
	GACAGAAACTATTGAGTAC	3785	AGGA	0.000944611		AAGATATAGAATGCTTTGG	10631	TAGG	1.59009e-05		TACACAAAATACAAAATCT	32577	CGGC	0.000218637		TAGCTTAGGTAAAGGTTTA	26475	GCGG	4.32305e-05		GCATCTGCAAATACAATTT	2198	TGGT	3.37893e-05		ATACGTGGTATGACATCGT	15422	TTGG	9.93804e-07
	AGAAACTATTGAGTACGAG	3788	AGGT	0.00351558		GATACAAAGACTTACTTTA	10715	TAGG	4.96902e-07		TTTAAAAATCGGAAGGTTT	14716	CGGA	0.000974425		AGTCAAAGCTAAAGGGCAT	8099	ACGG	4.96902e-07		AATCTGGAAAGATGGGGAG	10692	TGGT	2.68327e-05		AGCAATTCAATTGCACAGT	13910	ATGG	4.96902e-07
	GAGGAGGTAGAACATGACT	3804	AGGA	3.97522e-06		GTTCCAAACTGCAAGCATA	10865	GAGG	4.96902e-07		TGGTTTATGTTAATTAATC	15131	CGGA	0.000277768		TATGCAATATACGTTGAAT	21518	ACGG	4.96902e-07		TTCCCGTTAGCATCAAATA	20129	TGGT	7.6026e-05		AGATGAGAATGACTTAGAT	3479	ATGG	4.96902e-07
	ATATCGCTGAGAAAAATAA	3881	AGGA	9.44114e-06		CGAGTGTGGGACGAATATA	10925	CAGG	4.96902e-07		TACAAGTGTACTTACAAGT	1965	CGGT	0.0017958		TCCAAAGCCCCTTGTAATA	23061	ACGG	9.93804e-07		TAAAAATAACTTTTATTAG	34685	TGGT	1.19256e-05		AATACTTTGCTGGTGTCGA	15816	CTGG	4.96902e-07
	GTATACGGAAAAATTGGCT	3922	AGGA	3.32924e-05		CCAGACGATGAATCTGTAA	11147	TAGG	4.96902e-07		GTCGAAGATTATTTTATCT	27536	CGGC	0.000731937		TACAAGTGTACTTACAAGT	1965	ACGG	1.49071e-06		AGGCCTTTGAAGAATATGA	14795	TGGC	6.1119e-05		GGCTATTAGCGCTCTTAAA	24459	ATGG	9.93804e-06
	TTCGTCATTGACATTAACG	3979	AGGT	0.000582369		TAACCTCACAGTCATATCT	11276	AAGG	1.59009e-05		AATCAAGAAAAGTTTTATA	4673	CGGC	1.14287e-05		AGCATATCTAAGTGATATT	30978	ACGG	1.49071e-06		ATTGAACAAAGCACCGAAT	23152	TGGC	9.44114e-06		TAACGAAATAGTATTTGTT	12906	TTGG	9.93804e-07
	GGAACAACGGTTACTGACG	4003	AGGA	0.000159009		AGATATGACTGTGAGGTTA	11294	AAGG	4.96902e-07		GGCGATTTTTCTTCCTAGT	481	CGGC	3.18017e-05		GTTGATTTCGTGCCACTGT	995	GCGG	4.96902e-07		TAGTGGCGTTCAAGAACTT	7085	TGGA	0.000399509		AAGATAACTTGCCGAAAGA	22560	GTGG	9.93804e-07
	CTCATCTCCTGTAAAATTT	4067	AGGT	0.000108822		AACTAGGTGTAATGGACGC	11378	TAGG	4.96902e-07		GGAATATCAGGAGTCAATA	37695	CGGA	1.34164e-05		TTAATTATGCTCGTAAGAA	1240	TCGG	1.98761e-06		TCAACGGTATTGTTCGACG	33009	TGGC	6.36035e-05		AATGCTTTTAGTTCTTTAG	28778	ATGG	4.96902e-07
	TTTTTTACCTCAAATTTTA	4074	AGGA	0.000938151		GATGAGCTTATTGGGGATA	11446	TAGG	9.93804e-07		GATGAAGAGTTAGATCCAA	20059	CGGA	9.93804e-07		TCATTTGGTCAAAACTGGA	38511	ACGG	4.96902e-07		ACAGCAAAATGGACAATAA	37578	TGGA	1.68947e-05		TTAATAGGACGAGGTATAG	15866	ATGG	4.96902e-07
	GTCAGTATGTACAGATTAA	4240	AGGA	0.0174383		GTATAACGGCAATGACACA	11680	GAGG	9.93804e-07		ACTGTTGCATCTCTTAAAG	7906	CGGA	0.00028224		CGGACAAGGCAAAGCATTC	35826	GCGG	4.96902e-07		GCACATATCCATGTAGTGA	10145	TGGC	0.000171928		TTTGACCAAGCTGTTATCT	19906	TTGG	2.48451e-06
	AAATTCCACTTTGTTATTA	4282	AGGT	0.00219184		ATTCAACATTCAGTTAAAG	11780	AAGG	4.96902e-07		AGATTGCTTGTTAAAAACG	30217	CGGT	2.23606e-05		CGTGTACGTTAGAGAATGA	40346	CCGG	8.44734e-06		CTGAATGGGTTTCTAACAT	26192	TGGA	4.91933e-05		TGCCTTGCATAGGATTTCC	351	TTGG	4.96902e-07
	TTTGTTATTACAGGTCATG	4291	AGGT	2.13668e-05		TCAAGTTGTCTATAAATAT	11839	GAGG	4.96902e-07		GAAAAATTCGGCGAAAAAG	22616	CGGA	2.48451e-06		ATTTTCGGAAAACGGATTA	7202	TCGG	9.93804e-07		ATTATGCTTGTAGCCGGTC	38727	TGGT	4.42243e-05		ACTAAGACATCAATTTTAG	2245	TTGG	9.93804e-07
	AACAAAGATAAAGATGATG	4318	AGGT	8.94424e-06		AGTTGTCTATAAATATGAG	11842	GAGG	6.95663e-06		AGAAAAACAAAGATTTGTT	6143	CGGG	8.44734e-05		TCGGTTGATTCTATATCTA	6309	ACGG	4.96902e-07		GAGCCTTTATTTATATGAA	17983	TGGC	2.98141e-05		GTACTGGTGGCGTTGGTAA	31475	ATGG	9.93804e-07
	TGCGCTTCAATAGTGATAG	4340	AGGG	0.000286216		CTATAAATATGAGGAGGCA	11848	CAGG	4.96902e-07		GACTCAGACGGCAACGGTG	33186	CGGT	4.47212e-06		AAAAGAAGTAACCAAAGAC	10518	ACGG	4.96902e-07		GTTAGAAACTTTGGTACTG	31462	TGGC	0.000436777		CTTTGAATGGTTTAATACA	11993	TTGG	3.47831e-06
	CTCAAAGTGATGTGTTAGC	4403	AGGG	0.00064001		AGAGTTATTACAAATACAA	11906	AAGG	4.96902e-07		GGGTGTCTTACTAAACTTC	34754	CGGA	0.000373173		AGGATCGTTATAACCATGA	38726	CCGG	4.96902e-07		ATCATTCTGATTGGTTATT	17671	TGGG	1.24226e-05		TTAAGCGTTGCGAACGCTT	20402	CTGG	1.49071e-06
	TTTGTTTCAAACGTATTAG	4475	AGGT	0.000342862		CATACAAAAAGAAAATGAA	12337	AAGG	6.95663e-06		AATAATGGCAGTACTTAAT	24354	CGGT	2.48451e-06		CCTACTATTATGCAGTTAA	25153	TCGG	4.96902e-07		AGCTAGGGAGTTTAACGGT	3713	TGGA	0.000320005		TATTAGAATTAACCCAGTT	34717	TTGG	4.96902e-07
	TTATTGTTAATTGTTATTG	4511	AGGT	9.19269e-05		GGAACAGCAGACGCAGGAA	12378	AAGG	1.98761e-06		GTAGAATTTTCAGCATCTT	2687	CGGT	0.000378639		TACGTCAGCGATTTATAAT	30411	CCGG	1.49071e-06		TCTTTCAATATCGTTGATA	36589	TGGT	0.000454665		AATAAGCGCCATTCACTAC	10139	ATGG	4.96902e-07
	TCTACTACGTCCGTAATGC	4547	AGGA	0.00157468		TCAAAGGTTTACAGTCGTT	12524	GAGG	4.96902e-07		TCCGTTTTATCAGTGCCTA	29216	CGGT	0.000821876		GTCGAAGATTATTTTATCT	27536	CCGG	4.96902e-07		ATTGACTTTAAATATTTCG	21461	TGGT	2.68327e-05		GAAGTTGAACAACAAATCA	32220	ATGG	1.98761e-06
	GAAACTAAAAATTAATTAA	4598	AGGA	5.96282e-06		TCAATCTTAGCTTTTTCTT	13095	CAGG	4.96902e-07		AAAATAGAATAGTTTGTGT	33055	CGGT	0.00015553		AAACGACGTATCGATATTG	30715	GCGG	4.96902e-07		TAGAAACATTCTCTAAAAC	6735	TGGG	1.88823e-05		TCATACTCTAGTAATTCGT	9368	CTGG	9.93804e-07
	TATTTAATTATGAAAATCA	4625	AGGA	0.000691191		TCTCCAGTATCAATTAAAC	13221	TAGG	4.96902e-07		GCAAACGGGTTTTCGGAAA	7224	CGGA	9.93804e-07							GGACAAAAATCAATCAATA	7068	TGGC	0.0015399		TTAGCTGACATGTTGGCGT	12075	TTGG	9.93804e-07
	AAGTTTTATAACGGCTCAG	4682	AGGG	8.04981e-05		ATAGCGCAGACATACAAGC	13525	TAGG	4.96902e-07		AACTTCGCTAATGGTAGAT	35923	CGGT	4.37274e-05							TAAAACTTTCGTTATACTC	28015	TGGT	0.000520256		TGGTTCGATATCTTTATTG	13293	CTGG	4.96902e-07
	ATCGTATTTGAAAATGATG	4778	AGGC	4.47212e-06		GCGATCAGTCTGATTTGAT	13782	GAGG	9.93804e-07		ACAATAACAGAAGCTTGGA	25591	CGGT	5.71437e-05							AAAGAAGATTTTGAAACTG	16456	TGGA	2.23606e-05		AATGGTTGAAGATGGAACA	24477	TTGG	4.96902e-07
	ATTGAATTAGTTACTCGAT	4865	AGGT	0.00150064		GAGTCAATTGTTAATATGA	13835	TAGG	1.98761e-06		TCTATCTACGTTATAATCA	31712	CGGT	1.19256e-05							CTAATTTTGTTAGCAGTAT	26081	TGGA	4.17398e-05		ACTTTCCATTACTTAAATC	9042	ATGG	1.98761e-06
	TTGGTATCAAAATCTAAGC	4890	AGGA	0.000122238		GTATGCTCAGATGTTAAAA	14020	GAGG	2.48451e-06		TGCGCACAAAGTAGTCAGC	26385	CGGT	8.94424e-06							CATTTCTTTGTCCTCGCTT	23161	TGGC	3.72677e-05		ACGACATAAGCATGTTTAA	3442	TTGG	1.98761e-06
	TGGAAATTCAATGAAGATG	4964	AGGT	0.000305098		TTTCTGTTCAATTTAGAGT	14133	TAGG	4.96902e-07		CGGACAAGGCAAAGCATTC	35826	CGGA	0.000608705							ATAAGAAACATCAAATCAA	28963	TGGA	6.75787e-05		GACATCGCAGTTTGGCACC	34633	CTGG	4.96902e-07
	ACATCATCGCCCTTTTTGT	5004	AGGT	0.000909331		AATGCCCCTACATCTTGTG	14481	CAGG	4.96902e-07		ACTAAAAATTGATGTGCAG	31427	CGGG	6.55911e-05							TTTAGTTTTTAAAAATTCT	8443	TGGT	0.000139629		TCACGATGTTTTTGTAGTG	18081	TTGG	1.49071e-06
	ATTTATTAAACCTTACAAA	5008	AGGG	6.16159e-05		GTTTGTGCTAGGACTCATA	14604	GAGG	1.49071e-06		TAATTTATACGTAGACCTT	20016	CGGC	0.000319011							GGTACTGGTATATATGCTA	21539	TGGT	1.29195e-05		AATCTGGAAAGATGGGGAG	10692	TTGG	4.96902e-07
	TGCTTATCTGTCTTCGGAA	5037	AGGT	0.000543611		TAAGAATGACATTGAAATA	14832	GAGG	4.96902e-07		AGGATCGTTATAACCATGA	38726	CGGC	0.000130188							GTTGGTGGTACTATGATTT	2794	TGGC	4.27336e-05		ATTCACATTCCAGCAAGCA	35598	CTGG	4.96902e-07
	GACCAAGATTTAGCGTTTT	5165	AGGT	0.000847218		GGTATGAATAGAATGACGT	14899	TAGG	4.96902e-07		ATATTTAAGATGGAAGTTG	20684	CGGA	3.57769e-05							GATACATTGATGGAGAATT	30263	TGGA	5.46592e-06		TTTTGTATGCGTCAATGAG	12309	TTGG	1.98761e-06
	TCCACTAAAAGCAGAAGTA	5305	AGGT	0.000162487		AATCACGGAGCAAAGCGTA	15146	CAGG	4.96902e-07		ATCTAATCGAACAAGAAGT	19144	CGGA	0.000169941							TCGATAAGAAAATAGAAGA	21348	TGGG	1.04349e-05		TATTCGACTAAAGGTAAGA	14662	GTGG	4.96902e-07
	ACAGAATTGGAAATTATGA	5441	AGGT	1.49071e-06		AACCAATGCTCGGGATGGT	15531	CAGG	9.93804e-07		GAAAAAGACATTTGATACA	10213	CGGA	6.45973e-06							TACGATTAAAGCAGATGAA	15775	TGGA	0.000587338		ACGCATGTAATGGTCATGT	9147	GTGG	9.93804e-07
	ACTGTTCTATGAAAGTTGC	5487	AGGG	1.04349e-05		GAAAATACAGATCCTAAAG	15584	CAGG	4.96902e-07		TGAAGCAGTAGGGATTATG	11815	CGGG	5.16778e-05							ATGCTCGGGATGGTCAGGG	15526	TGGT	0.000404478		TACTTACGTAATGCGAAAG	678	GTGG	9.93804e-07
	TTACTCGTTTCTACACTCA	5541	AGGT	0.000110312		TATGGATCTATTGTGTTAA	15851	TAGG	9.93804e-07		CAGATGAATAACGATAGAA	34576	CGGA	0.000149568							GTTCAAATAATGATACTGG	20326	TGGC	0.00135456		GTTGACTCAGACGGCAACG	33183	GTGG	1.49071e-06
	TAATGTGCCAGGTCTGCGT	5634	AGGC	7.45353e-06		CTAAATTCAGTGATGTATT	15996	CAGG	4.96902e-07		GCTCAAATTATCGGTGTTA	25300	CGGT	3.528e-05							GAATGTTGTCAAAAGAATA	25410	TGGA	3.08079e-05		CCGATAATTTGAGCGACTG	25277	CTGG	4.96902e-07
	CGACTGCTTCATAATGTGC	5645	AGGT	0.000108822		TTGAAACTGGTGGAAATGT	16466	AAGG	1.39133e-05		TATAACAATTGCTTGTTGG	12251	CGGG	9.78897e-05							CGTTTGCTAAAAATAAAGG	36002	TGGA	5.46592e-06		TCTTTCAATATCGTTGATA	36589	GTGG	4.96902e-07
	CATTATGAAGCAGTCGGCA	5666	AGGC	0.00167605		TCATCTAAATCATAAGTAA	16562	CAGG	4.96902e-07		ATCTTTCAACAACCAATGC	15541	CGGG	0.000685228							CTTTGAATGGTTTAATACA	11993	TGGA	0.000645973		CGTGTAGTTAATACTCCGT	20060	TTGG	2.48451e-06
	CGTGGATAAAAGTTGATGA	5811	AGGC	8.99393e-05		GATGATGAGGATTCTGAAA	16663	TAGG	4.96902e-07		CGAACCAAAAGAGCAAGAA	30045	CGGA	2.18637e-05							ATATATAAAGCAACATGGT	10249	TGGA	0.000275284		TCGCCGTATGTGTAATGTG	9850	CTGG	9.93804e-07
	AGGCTCAATAAAATGTTGA	5831	AGGA	4.5715e-05		TTGATACGAATGGTGATGT	16730	TAGG	9.93804e-07		CGCTGATAAAAGTAAACTA	16057	CGGG	0.00021168							TTACTGCCAAAAAGTGTTT	7543	TGGT	1.78885e-05		CCACACTATTAGCCCAATT	24877	TTGG	4.96902e-07
	AATGTTGAAAGGAGAGAAA	5842	AGGA	2.48451e-06		AAGTAGCGCAATGAGTATG	16793	TAGG	9.93804e-07		GCAAAGATCATTAAACAAA	2275	CGGT	4.32305e-05							GTTTTCCCGTCAAAGTATG	38436	TGGC	0.000578891		GGTGTTGACTTAGGTGACA	36286	TTGG	2.48451e-06
	CTTCCGCCAAGATGACGAT	5884	AGGA	0.000150561		ACTTATTATTATGTATTTC	16888	GAGG	4.96902e-07		ACTTCATTCGTAAGTGGAC	26443	CGGT	4.77026e-05							TTTTAGTCGTTTTTTTATT	37833	TGGA	1.98761e-06		TTCCTAAAAGCTGGATTGT	29486	ATGG	4.96902e-07
	AATCTCCGTTTAGTTAATA	5966	AGGT	0.00101219		CCTATCATCTCTTTGTTGT	16970	TAGG	2.48451e-06		GCTTTTTGCTTATCTGTCT	5043	CGGA	0.000117269							GAGAAATATAAGCGAAAAG	18599	TGGT	0.000225097		GAAAAACAATAACAGAAGC	25586	TTGG	4.96902e-07
	TTTTACAAAAGCTTTACCA	5990	AGGC	0.000587835		CCTAACAACAAAGAGATGA	16984	TAGG	4.96902e-07		AGATGAAGGTAAGTATTTT	4978	CGGA	2.98141e-06							ATACGTAATTGTTGTGTTG	39467	TGGG	0.000383608		ATAAGAAACATCAAATCAA	28963	TTGG	9.93804e-07
	TGGGTAATAGACATCAAAA	6016	AGGC	7.45353e-06		GATGATAGGAGATGCTGAA	16998	AAGG	9.93804e-07		AACAGCTGAATGGTTAAAC	7514	CGGA	0.000476529							TTATTAAATAACTATTTGG	39693	TGGA	8.00012e-05		TCCTAAAATCCCTTTAAGC	34243	ATGG	4.96902e-07
	TTTTTTGATGTCTATTACC	6032	AGGG	0.000556033		TACCCATACCGCGTAACAC	17083	AAGG	1.49071e-06		GAATGACGGTATGAATATA	6338	CGGA	0.00022609							GAAAGTGTATTGCAACAGA	37144	TGGC	0.00030311		TTCCCTAACAACTTAAGCG	38637	TTGG	9.93804e-07
	AAAGTTTACTTATTGTTTC	6094	AGGT	0.000165965		TTAAGTTTCATTCCAATGA	17300	TAGG	4.96902e-07		TACTACAGTACCGTTTTTA	36840	CGGG	0.000551561							GAACGGGTTAACTCCTGGA	9513	TGGT	3.72677e-05		CAGTTTTAATACCGTATTC	10811	GTGG	4.96902e-07
	GTTAAAAGAATGTTAAAGT	6109	AGGA	0.00045715		TACGAGTGAACTTAAATAT	17455	CAGG	4.96902e-07		ACAACAGACTTTTGCAGAA	28365	CGGG	2.48451e-06							GCATACACACATAAGTTTA	238	TGGC	0.00160798		TCCTTTCACTTATAATCAC	26828	TTGG	4.96902e-07
	TTAAAGTGATTTAAAAACT	6189	AGGA	5.96282e-05		GACAAGTTTCAGAACGAAC	17543	AAGG	4.96902e-07		ATCTTTGCTTTATTATCAA	38335	CGGG	3.42862e-05							ACACATTGTACCGAATTAG	36095	TGGA	8.00012e-05		ATTCATGGTAAGCCTATAG	39270	GTGG	4.96902e-07
	ATGTCTTACTTAACAAAAA	6220	AGGA	1.98761e-06		GTTTCAGAACGAACAAGGT	17548	TAGG	4.96902e-07		TAGGGAATGGAATACACAG	7339	CGGG	0.000424851							CTTGTTTCAGTAACGATGC	35558	TGGT	9.49083e-05		GGCGAATGGTACACAACAT	21614	ATGG	9.93804e-07
	ATTAATAACCTAGTAAGGT	6265	AGGG	0.000100871		GCGTCACCTTCATCTATGT	17636	CAGG	9.93804e-07		CCCCATGTATGAGATTTTT	35630	CGGG	1.49071e-06							ATGATGCAGGTATCTTATA	30617	TGGT	2.5342e-05		AACTTTGGTACTGGTGGCG	31468	TTGG	1.14287e-05
	TTTCAATTAATAACCTAGT	6270	AGGT	2.63358e-05		TGATATTGATGAGTATATC	17704	GAGG	4.96902e-07		GCTAAGTTATATAAACAAA	36169	CGGC	7.45353e-06							TGATGAATTAGCTGACATG	12068	TGGC	0.0012184		CATTTCCCTTCTTGAGATG	38018	TTGG	9.93804e-07
	TTAAAACCCCTAACCTTAC	6271	AGGT	0.00102213		CAATGTTGACTGATGACTA	17901	TAGG	2.48451e-06		TTGAATCGCGTTAGGTAAT	33128	CGGT	7.95043e-06							GGAAAAAAGGAGCAAACAA	37854	TGGA	0.000485473		AAGCGTTAATACGTGGTGT	35261	TTGG	1.49071e-06
	ACCGCTCTATATTTAACGG	6387	AGGA	0.000651439		GTTTGATGTTCCGAGTAAA	18025	GAGG	9.93804e-07		ATCGGATTCGTTAATACTG	33383	CGGT	5.86344e-05							ACAGTATTAGACGCATGTA	9137	TGGT	0.00048448		TGATATTTAGAGGTGGCAC	8833	ATGG	4.96902e-07
	AACTTTGAAGCTTCTAGAG	6576	AGGA	0.00044274		ATACGTATGCACATTACAC	18134	AAGG	4.96902e-07		AAAAAAATTATGCTTGTAG	38721	CGGT	0.00110511							AACTAAATCAAAATATGAA	8350	TGGC	0.000814422		GTTGGTGGTACTATGATTT	2794	TTGG	4.96902e-07
	GAACCACAATTTTCTCTTC	6586	AGGT	0.000196773		ACAAGGTATTATGAGTGGA	18151	GAGG	4.96902e-07		CCCTGGCAACGGAATAGGT	34650	CGGA	2.5342e-05							TTAACGATAGAAAAAGATT	12955	TGGC	5.46592e-05		TAATTAAGGGGTGATTTTT	37403	ATGG	9.93804e-07
	GGTTCTTGTAAATTATTTT	6618	AGGT	0.000539139		ATCAAGTGGGTGTGTTGGG	18415	CAGG	3.47831e-06		CGCTCTTATCAGACGTAGT	20565	CGGC	0.00138536							TACAAGGCACTGATGATGA	29183	TGGT	0.000206711		ACCTCTACTTCTGCTTTTA	5292	GTGG	4.96902e-07
	AAATAACTTTATCCACATA	6703	AGGT	0.000769204		TATGCACTTTTCGGACTGT	18885	TAGG	4.96902e-07		GAATGTTTTAAAAATTCAT	31801	CGGT	0.000114784							ACTAAAATGTGGCAAATTG	36892	TGGT	0.000674296		TTCTTTCGCCATTTCTTCA	19469	ATGG	4.96902e-07
	GTTTTAGAGAATGTTTCTA	6753	AGGC	0.00132077		CGGACTGTTAGGGTACGCG	18896	AAGG	4.96902e-07		AATGAATTGATAAAAAAGA	9496	CGGG	9.93804e-06							AATTAAGTGGTACGTAGAC	33802	TGGG	1.68947e-05		TTACAAGCATCAGATGCTT	20317	CTGG	9.93804e-07
	ATTATTGAAGGCGCATCAA	6763	AGGG	1.09318e-05		TTTTGTTCTTCTGATTGCT	19162	CAGG	4.96902e-07		TGCTCATACTTTGCGTTAT	35381	CGGT	0.00108672							AACCCTCTATCAACATAGC	389	TGGT	0.000122735		CCTATTACAGATTCATCGT	11133	CTGG	4.96902e-07
	GGTATTGATAAAATTATTG	6775	AGGC	4.47212e-06		GTTAGAAAAACGCGACGCA	19223	GAGG	4.96902e-07		AAACAAAACGGTATAAACA	2287	CGGG	3.97522e-06							CATATCTCCTCCTATTCAG	20426	TGGT	0.00050038		GAAATTGTTGATACACGTG	16537	TTGG	4.96902e-07
	ATGGATCCTATTTTAGGTA	6796	AGGT	6.16159e-05		GCCTAAAAATCTATCAACT	19295	AAGG	4.96902e-07		TCCTAATGAACATAAATCA	32993	CGGT	3.72677e-05							TGGGTGTGCTTCGAATAGT	25257	TGGC	4.27336e-05		AGCTTTAGTTGCATTATAT	23907	TTGG	9.93804e-07
	ATAATTATGGATCCTATTT	6802	AGGT	3.72677e-05		TCCTTAGTTGATAGATTTT	19308	TAGG	4.96902e-07		TTACAGGAGATGAGAGAAA	4090	CGGA	3.32924e-05							ATGCTGGAAATATCCAAGT	37486	TGGA	4.47212e-06		AACGGTAAAGGTTGGACTA	38529	ATGG	2.98141e-06
	TCAATACCTTTACCTAAAA	6804	AGGA	0.000336403		TTTTTGAACATACTTGTCA	19364	AAGG	4.96902e-07		ACAATAGAAAATGTACGTA	37629	CGGT	0.000460131							TAGAAGAATCAACAGCAAA	37567	TGGA	8.24857e-05		TTTACTTGTACTAGATGAT	8228	ATGG	1.49071e-06
	ATAATAAAATTATACCAGA	6864	AGGA	0.000174413		GCAACTCCAACATACACGC	19543	CAGG	9.93804e-07		AATGGTTACGAGTATAAAG	7815	CGGT	1.73916e-05							GTCGTTTTCCCGTCAAAGT	38433	TGGT	2.88203e-05		CGTACTTAACTTTTGCCAT	21278	ATGG	4.96902e-07
	AATTTAAGTGCTAAAGCTA	6969	AGGG	0.00052125		GGTTAAACCTCTAATTGCA	19869	GAGG	4.96902e-07		AAGGAAGTTGATTTAAAAG	27531	CGGA	5.46592e-05							ATTTGAATCATCACATTTA	11323	TGGA	0.00039305		TTTAAACGACGTATCGATA	30712	TTGG	4.96902e-07
	GCCAATTGTCAGGACGACT	6993	AGGA	6.45973e-05		GCACGTTACGGTATCTTAC	20254	AAGG	4.96902e-07		TATTAGTAGTACGCCCTTT	7245	CGGT	4.86964e-05							GCGCACGCTTTCTTAGAAA	35890	TGGA	4.91933e-05		AAAAGAAATCGATGTTAAA	36630	TTGG	9.93804e-07
	GTGTATATTTGCCAATTGT	7003	AGGA	0.00229569		AACGCTTAAACCAACTGAA	20430	TAGG	2.98141e-06		ATTATTTCAGTGTACTTTT	13050	CGGG	6.45973e-06							CCTAGCTCTATTTCTATTT	3683	TGGA	8.24857e-05		TAAAGACGATAGAGAGAGA	16362	ATGG	4.96902e-07
	GCTGAAAACGGTGTGTTTA	7140	AGGT	0.000472057		CAGTCTTGTCGGTTACAAA	20546	GAGG	4.96902e-07		TCAGTCTGATTTGATGAGG	13786	CGGA	9.93804e-06							CTTATCTGAAGTATCTATG	24654	TGGT	0.000944114		TTAGCAAATAGTTGTTCTA	17736	TTGG	4.96902e-07
	GGAAAAACGGAAAACCGAA	7245	AGGG	1.49071e-06		ACGGAATACTAGAAGATGT	20703	TAGG	1.49071e-06		GCCAGGCAATGTTATTTTA	19560	CGGA	6.45973e-06							TTGTTCGACGGTGGCGCAA	33018	TGGT	1.49071e-06		CACTCCATTTCTTGAACAT	9760	TTGG	9.93804e-07
	GTATTCGATAATTTCTTTA	7358	AGGG	2.73296e-05		ACATACTTTTTGATTGAGT	20757	AAGG	4.96902e-07		ACTTTATCTAACATGATAC	803	CGGG	0.00205668							ATGGGGCAATGCTAAGGAT	34542	TGGC	2.78265e-05		TTATTAAATAACTATTTGG	39693	ATGG	4.96902e-07
	GAATACTTAAATAAAAAAG	7389	AGGA	4.47212e-06		TTTAAATTCTTTTTAACTT	20808	CAGG	4.96902e-07		AACAATACGCCGTAAAGAC	29367	CGGA	0.000225594							GGCAGAGCAATGTCACAAG	18257	TGGA	0.000205221		TTAACCAAGCAATAGATGA	3514	ATGG	4.96902e-07
	CAAGATGGAATCAAGATTT	7459	AGGT	9.6399e-05		TTCATCCGTTTAAATCAAT	20937	AAGG	9.44114e-06		GCAAGTATATATTATGATG	13717	CGGC	9.24238e-05							AGTCGTTTAAAATTATTCA	37793	TGGT	9.93804e-07		TTGCGATAGCGTATGCTAG	8058	GTGG	4.96902e-07
	GAATCAAGATTTTAGGTTG	7466	AGGA	2.48451e-06		TAAACTACTACGACTTAAG	21267	CAGG	4.96902e-07		CATCACTCAATTTATTCCA	30859	CGGC	1.04349e-05							AGCCCAATTTTGGAAAGCT	24867	TGGA	5.36654e-05		GCATACACACATAAGTTTA	238	TTGG	4.96902e-07
	CAAAAAGTGTTTCTGGTCT	7536	AGGT	1.83854e-05		TCGAGCAGTATTTTTCATA	21690	GAGG	4.96902e-07		GCGAGAAAAGTAAGAGTAA	8403	CGGA	0.000240998							GAGATTAAGTCACGTTGTA	15491	TGGA	0.000312551		GTAATTAATCCGTAAGCCA	29612	TTGG	4.96902e-06
	ACTTTTTGGCAGTAAATTT	7565	AGGG	8.44734e-06		ACAGTTCGCTACACAATAC	21937	GAGG	4.96902e-07		AGGAGGCAACCAATGGCTT	29617	CGGA	0.000228078							TGTACTTGTTTTTCATTTT	7942	TGGC	0.00109468		CTTGTTTCAGTAACGATGC	35558	TTGG	4.96902e-07
	TTGGTTGTATTTTTTGATT	7578	AGGT	1.29195e-05		GGGAGAAAAGGAGCAATGC	22898	CAGG	4.96902e-07		ATTTTCAATAAGAAAAACA	31189	CGGA	1.49071e-06							CCGCCCATGATTGCTTTTG	36017	TGGA	0.000876535		CCAAATCGTATCAAGTACA	25935	TTGG	4.96902e-07
	CGACGAAAGTTATTGGGAT	7646	AGGG	3.32924e-05		AGCCAATCACGCCATTCAG	23324	CAGG	4.96902e-07		TGGAGTTTTAAAGGTGATG	21593	CGGC	4.91933e-05							CAACATCTCAAGAAGGGAA	38033	TGGG	2.48451e-06		TCAATTAGTTTGTCCGCCT	5992	ATGG	1.49071e-06
	AATCCTTTTTCGACATGAG	7714	AGGT	0.000760757		TGATTGGCTTATTGGTGGT	23352	CAGG	1.98761e-06		AAATCAACGGTATTGTTCG	33006	CGGT	0.000339384							TGTTTACCCATATATTGTT	21838	TGGG	0.00015404		GGATTACCACTATCTTATA	20176	CTGG	4.96902e-07
	CAACCTACTCATGTCGAAA	7725	AGGA	3.67708e-05		GCTTAGTACAAGCTTCTAA	23426	GAGG	4.96902e-07		TAAGTGACATCGAACCAGT	9734	CGGA	0.000201245							AGTATAAAAGAATGTTTAT	10612	TGGT	0.000169444		TGATGAATTAGCTGACATG	12068	TTGG	4.96902e-07
	CCATTCGGGTGTTTTTTAG	7783	AGGA	0.000422864		ATCTTCGCGCAACAGGTCA	24274	AAGG	4.96902e-07		TATCTTCCGTGCCATCTTC	8633	CGGT	0.00258488							GGTGTCCCTGATTACATTA	20885	TGGA	9.93804e-06		CGGATTAGTACCTGCAATA	24339	ATGG	4.96902e-07
	TTGCAAATGTGAAATCTAT	7838	AGGA	0.000319508		CTTAATGCGGTTGGTGTAT	24367	TAGG	4.96902e-07		CGAAGATAGTACCGAAAGT	24244	CGGA	1.19256e-05							ACTTGTTCTTTATGATAAT	16120	TGGA	0.000181369		GGAAAAAAGGAGCAAACAA	37854	ATGG	2.48451e-06
	ACAGCAATAGAGTACGTAC	7989	AGGC	4.12429e-05		GCGATGTCAGCAGGTATCA	24598	GAGG	4.96902e-07		ACATCAATCACACATTCGG	2428	CGGT	0.000244973							ATTCATGGTAAGCCTATAG	39270	TGGT	5.31685e-05		GTTTGAAGATGAAGAAACG	18312	TTGG	1.49071e-06
	CCAAAATCATTAATATTGC	8028	AGGT	0.000277271		TTTGAAGCATTGAATAGCA	24739	TAGG	4.96902e-07		TTATTTGCTAATAGTTTGT	2739	CGGC	0.000408453							TCACAATGGCAGTTGTGAC	2588	TGGA	0.000361745		ACAGTATTAGACGCATGTA	9137	ATGG	4.96902e-07
	CTTTTGCGATAGCGTATGC	8061	AGGT	0.000176897		TCTAGTAATTTACTAGCTA	25205	TAGG	4.96902e-07		GAAAACGGATTATCGGCAA	7209	CGGG	1.98761e-06							ATAACTAGCTCAAAGCGTT	9194	TGGA	0.000559512		AAATCTTCTTTTTCTTCAA	16430	TTGG	4.96902e-07
	GCAAAAGCAGTCAAAGCTA	8091	AGGG	1.14287e-05		TGTCCTAATACTTGTAATA	25694	TAGG	4.96902e-07		TTACTATGCAACAAGAGTG	32819	CGGA	6.6088e-05							GCGATGCGATTTCATCAGC	26411	TGGG	7.95043e-06		TTGATACGATCCATCAACA	8125	TTGG	9.93804e-07
	AGCATTGTTGATAACAGAG	8289	AGGT	0.00044423		CACGGTGGAGGTAGTAGCT	26461	TAGG	5.46592e-06		GGCAACGGAATAGGTTCGG	34654	CGGA	1.98761e-06							TACGGATATCACTGTTCCT	25818	TGGC	4.27336e-05		ACGGGCATATCGTACCAGA	10182	TTGG	4.96902e-07
	GAGTAATCGGAGACGATTT	8416	AGGG	0.000251432		GGAGGTAGTAGCTTAGGTA	26467	AAGG	4.96902e-07		TCTTGGAAATCATATTTAT	4818	CGGC	0.000732434							TTTAAAAGAATAGCATCAT	6435	TGGG	0.000149071		TACAAGGCACTGATGATGA	29183	TTGG	4.96902e-07
	CGCTCAGAAACTCATAGAT	8500	AGGC	9.59021e-05		AGAGGATAGCTCTTTATTA	26523	AAGG	2.58389e-05		GCAGCTTCAAACCACTCTT	22557	CGGC	0.000115778							TTTGCAGTATACGGAAAAA	3916	TGGC	0.000155033		TTAAATCTGACGCACTTTG	33536	TTGG	9.93804e-07
	GAAACTCATAGATGAGGCA	8506	AGGG	0.000176897		TCGTAACTATTCTGATATA	26888	GAGG	9.93804e-06		ATTTTCGGAAAACGGATTA	7202	CGGC	3.97522e-06							GGCGAATGGTACACAACAT	21614	TGGT	0.000273296		TGCATTACTGCATTTGTAT	30074	ATGG	4.96902e-07
	AGGCACAGGGCGATGAAAA	8520	AGGT	1.63978e-05		TTTGACACAACACAAACAT	27195	CAGG	4.96902e-07		ACTTTCAAAGTATGGTAGT	27230	CGGT	0.000191804							CCAAACGGCACGAACATGA	33958	TGGC	3.47831e-05		TCACTTACTACCTGCCTAT	14404	ATGG	9.93804e-07
	CTGCAAGTTTTTGGATAAA	8537	AGGT	9.93804e-07		CTCTTATCACCTTCGTTTG	27319	TAGG	4.96902e-07		GCTGGGTTCTGTATTGGTA	30944	CGGT	7.45353e-06							CATAAGATGACAGAGGCGA	32733	TGGT	8.49703e-05		AACCCTCTATCAACATAGC	389	TTGG	4.96902e-07
	CCCGCTATCGTCGAATATT	8588	AGGA	3.18017e-05		GACGGTAAACATACCTATA	27570	GAGG	4.96902e-07		TTGTATTCTAAATTAATAG	39243	CGGT	3.92553e-05							GAAAGAATGACGAGTTTTA	12728	TGGT	0.000746347		TTTTCTAATTGTTCTCGAG	22998	TTGG	9.93804e-07
	AGATGGCACGGAAGATATT	8653	AGGT	1.98761e-05		CGCTATTAATGTTAGTACA	27768	AAGG	9.93804e-07		AACGATAAAAACGAAGTTA	33365	CGGA	6.95663e-05							GCCAGTAATTGTTGAGTCA	34866	TGGC	0.000210686		TTTCAATGTTTGGTACAAG	26036	TTGG	4.96902e-07
	AATGAAGTTTATTCGCTCA	8699	AGGA	0.00304402		GCGAGTACGTTTGACGCAA	27844	TAGG	4.96902e-07		TCAACGCTACCTGGTAAAT	32824	CGGC	0.000123729							GACGGTGCATATTGTATTA	39504	TGGT	4.91933e-05		CAGTCGTGTTGCTTGGAGT	26124	GTGG	1.49071e-06
	GAGCGCCTTTGAATCGTTT	8750	AGGT	6.85725e-05		TAAGGCTTGATATCAAAGC	27968	TAGG	4.96902e-07		AAAAATACAACCAACTGGC	7601	CGGA	0.000299632							GGATCACGTGAATGTTTTT	9713	TGGT	0.000136648		TCATCCAAATTGAAAAAGC	2102	ATGG	4.96902e-07
	AGTGACCTAAAACGATTCA	8759	AGGC	2.0373e-05		TTCTTCAATACTGTCTTTA	28063	AAGG	5.96282e-06		TATGCAATATACGTTGAAT	21518	CGGT	0.000129195							CATTGATCATATAGTTGTA	34986	TGGG	0.000122238		TGGTAAGCCTATAGGTGGT	39275	TTGG	4.96902e-07
	CTTTTATATGAGCAAGAGC	8792	AGGG	5.71437e-05		ACGTAACGCTACAAAGTCT	28521	AAGG	4.96902e-07		TCCTCATGACCATTCTTTA	9970	CGGT	0.000700632							ATTACACAAGGTATTATGA	18146	TGGA	1.59009e-05		TGGGTGTGCTTCGAATAGT	25257	TTGG	4.96902e-07
	CAACGATATTTGATATTTA	8823	AGGT	0.000314539		AAAACGACTAATCTTGCAA	29065	GAGG	9.93804e-07		CTTGATTAAGCAAGGTATA	35376	CGGA	0.00137741							AAAACCCTTTCTGAAGAAA	767	TGGT	2.88203e-05		ACTTAAGGAGGAACAACAA	941	ATGG	4.96902e-07
	TAAATTTAACGAAACGTTC	8866	AGGC	0.00026634		TATTGGGCAGGCGTACCGA	29215	TAGG	4.96902e-07		AACAACTCATTGAAAGATT	24205	CGGC	0.000103853							GCCAATGACTCAACAATTA	34879	TGGC	0.000108822		ATACTTGATAAGTCTACTA	27937	TTGG	9.93804e-07
	CGTGGACGAGGCGAGCCCA	8877	AGGT	6.1119e-05		CGTATTGTTGTACCACTCA	29339	TAGG	1.93792e-05		CACTACAGCATGGTCAATT	3163	CGGG	1.49071e-05							TATCTAGACCCTCAGCTTC	30751	TGGA	0.000183854		CAAAGCAGAACCTGAGTTA	36930	TTGG	4.96902e-07
	GTATTACGAAAGCGTGGAC	8889	AGGC	1.88823e-05		ACCTCGTGACCTTTTTCGT	29534	TAGG	4.96902e-07		AGATTTTATTGAACAAGTA	9899	CGGC	0.000859144							TCAATTGCAGGGTTCCAAA	21636	TGGC	9.44114e-06		TGATGAGGAACTTCGCGGA	33574	ATGG	4.96902e-07
	CGTCCACGCTTTCGTAATA	8906	AGGT	0.000832808		ACAGTTTTTACGACTAAAG	29600	GAGG	4.96902e-07		TTAGCTGAAATAGTACGAG	22262	CGGT	1.78885e-05							TGAGTTGTTCGACAAAGAT	17163	TGGA	0.000145095		AAACTTTTACTCAAGAAAA	20633	ATGG	4.96902e-07
	AATCATAAAGCGTATATAC	8966	AGGG	6.06221e-05		ACAAGTTTACATTCAATGA	29647	CAGG	9.93804e-07		TCATAGAGGGCAAGAGCCA	14618	CGGA	5.16778e-05							TTTACAACGCGCTAAATCA	23757	TGGC	0.000290191		CCCTATAATGTTATTTTTG	16768	TTGG	4.96902e-07
	GCGCGCTCTAGATTTAACT	8982	AGGC	5.01871e-05		CGTTTTAGCAATATGATTC	29842	TAGG	1.49071e-06		AAACGATTCAAAGGCGCTC	8768	CGGG	1.98761e-06							AGAACTGGAGAAATAACTT	30343	TGGT	3.87584e-05		TTCTGGGCGTGCTTCTGGT	34286	TTGG	4.96902e-07
	AAAAATAATCATGCGAGTT	9226	AGGA	0.0014753		TATATGACGCAAGCTCGTC	30145	CAGG	1.98761e-06		GGTAAAATGGCAGCAATTT	16684	CGGA	0.000256898							TTTGATTACAATCCATTGT	16957	TGGT	0.000220128		TGGTTCTTTGATGTACTGC	31084	CTGG	9.93804e-07
	TAAACGCAACGATTGATAT	9278	AGGA	6.45973e-06		GTATCTGAAGTGTATTCCA	30557	TAGG	1.98761e-06		AGATGGTCCTACTACTATT	34668	CGGT	0.000167456							ACAAAGCGATTTTACAATT	22959	TGGG	9.93804e-07		AAACGTTCTTTCGGAAGAA	24130	TTGG	4.96902e-07
	TACTGATATTCAACTTCTG	9290	AGGT	0.00248699		TCATAAGTGATACCTTGCA	30584	TAGG	9.93804e-07		CTGAGAATTTTATTACATG	12850	CGGT	0.000897902							GTGTGATATGCGTCAAACA	29450	TGGT	0.000689203		GGATATCGAAAAAGAAGCG	9339	CTGG	1.98761e-06
	AATTAGAAATGTAAATGTA	9414	AGGT	0.000498393		TCGAAACCTTGTAAGTAGT	30653	TAGG	4.96902e-07		GTTTTCCGAAAATGGCATT	7178	CGGT	0.000273296							TTCTTTCGCCATTTCTTCA	19469	TGGA	0.000410441		GTTTAAGATATAGAATGCT	10635	TTGG	1.98761e-06
	ACTCTTTTTGCAACCATTC	9512	AGGA	0.000409447		GAGTGATGTCTGTTGTTAC	30830	CAGG	4.96902e-07		GTTTACATTCAATGACAGG	29651	CGGA	7.30446e-05							ATACGTCCATCAACAAGCG	28430	TGGC	0.000707589		AAAAAGAAAAGTGAAATGG	9071	TTGG	4.96902e-07
	CATGCCATAAGGTGCGTTT	9561	AGGC	4.17398e-05		ATTTATTCCATCGGCCAAA	30868	GAGG	4.96902e-07		GGTATGTGGGTGTCTGGTG	15719	CGGT	0.000825354							TTGATATCAAAACAGCTGA	7504	TGGT	4.77026e-05		GTAGAGATATAGAACTTCA	5382	CTGG	9.93804e-07
	TCAGCTAAGCGCATGCCAT	9572	AGGT	0.000594792		GAATCAGTCATCGATACTT	30905	GAGG	4.96902e-07		TCTTTTCTGCTAATTCATC	14171	CGGC	0.00140027							GTAAGTGGAACTTATCCAG	33096	TGGC	2.98141e-06		ATTGGAGCATGCAAATAAC	1406	TTGG	4.96902e-07
	GCAAAGAACGTGAAATAGC	9650	AGGC	0.000401994		AAAGACTTTAAAGGTATTG	31351	CAGG	4.96902e-07		GGACAAGATGGTGTTGATG	32439	CGGT	1.59009e-05							TCTCCCCAATCATTAAACG	4187	TGGT	0.000316527		AAACTTACCAATAAGATCA	4909	TTGG	2.98141e-06
	AGCTAGGCAACGACGTAAA	9666	AGGT	0.000426839		AGTTTCTATGAATCAGATA	31614	GAGG	4.96902e-07		AAAATCATTAAATTTTCTA	30416	CGGA	3.57769e-05							AACTTTGGTACTGGTGGCG	31468	TGGT	7.05601e-05		GCTGTAGGCTTTCTAGTCT	34382	TTGG	9.93804e-07
	AAGAGGTTGAACTACGTAA	9683	AGGA	0.00031603		GATGATTATAACGTAGATA	31728	GAGG	4.96902e-07		TTCCAGCCTGGATATAAAA	27619	CGGT	1.14287e-05							TTTGTCTATCCAGTGCTTG	35593	TGGA	0.00486865		TGTACTTGTTTTTCATTTT	7942	GTGG	4.96902e-07
	CCACAATTAGCATTTGCAA	9933	AGGT	0.00102511		GTGAATGATAGTGCGACAA	32061	AAGG	4.96902e-07		ACCACTATCTTATACTGGA	20181	CGGA	4.52181e-05							GCGATCAGTTAAAAACTAC	24536	TGGC	0.00104598		CATTGATACCGTCGCCGTT	29851	ATGG	9.93804e-07
	ACCGTTAAAGAATGGTCAT	9983	AGGA	2.0373e-05		TTGTTGAATTACCTTTAAC	32235	AAGG	9.93804e-07		GTTGATTCTTCTATGCTAT	37543	CGGA	0.00169295							AACGTAATATCAACGGTAT	15705	TGGG	9.93804e-06		TGCTTGTAACGTCGTTAAC	20289	GTGG	2.98141e-06
	CTCTAAGAGATATCTGTAT	10108	AGGA	5.11809e-05		GCAACAACATAAGATGACA	32726	GAGG	9.93804e-07		ACACTGCTAACAGCTGCAA	25343	CGGA	0.000937157							GTGAATTGCTAGTAGTGTG	1182	TGGT	0.00597922		TGAATTTTACAGTCCTATG	13168	ATGG	1.49071e-06
	CATATCGTACCAGATTGGC	10187	AGGT	0.00198562		ACAAGAGTGCCGGATTTAC	32829	CAGG	4.96902e-07		GCTACTAAAATCCGAACTT	24247	CGGT	7.95043e-06							CGACCTCTATGCTTGCAGT	10854	TGGA	0.000115778		AAACGAAGGAGTGTATTAA	22129	ATGG	4.96902e-07
	GCAACATGGTTTGGAATAC	10258	AGGA	2.58389e-05		TTACTCAATTGAATCGCGT	33136	TAGG	4.96902e-07		GATCCTGGAGCAGTAGGAA	38757	CGGA	3.47831e-06							AGGGGTCCAACTAGGTGTA	11370	TGGA	4.22367e-05		AATAACAATACTAATAATG	7311	ATGG	3.97522e-06
	AGCAACTAACTTTATTTTA	10287	AGGA	7.85105e-05		AACTCTTCTTTAAATTTAA	33429	TAGG	9.93804e-07		CTACCATACTTTGAAAGTG	27249	CGGT	0.000130685							ACATCTGTTTCAATTTCGT	23690	TGGT	0.000429323		ATATCTATTGATGTTGTAA	11189	ATGG	4.96902e-07
	GAAAATCCGGAGCTATCAC	10378	AGGG	0.000298638		ATGTGGATTCTCGGTTTGA	34167	TAGG	4.96902e-07		TTAGCATACCTTGTGTTAC	17089	CGGT	0.000325471							AGCAGTATTTTTCATAGAG	21693	TGGT	5.86344e-05		TGAATATGCACAAGCAGAA	19770	ATGG	4.96902e-07
	GGGAAAATATTTTTTTCAA	10399	AGGA	2.48451e-06		GGCTTTCTAGTCTTTGGGT	34376	TAGG	4.96902e-07		TCTAAACTTACAGATGATT	32286	CGGT	0.000292675							ACCAACTGGCACGGATCAA	7610	TGGA	0.00228823		CTAATACATGTTTGTCATA	5696	GTGG	1.49071e-06
	TTTTTCAATATCAACTATG	10485	AGGG	8.49703e-05		CAAAGTCGAATATTGGTAA	34439	GAGG	4.96902e-07		TACTATGATTTGGACAGCT	25836	CGGA	1.14287e-05							GCCAATTATTACATTAAAG	28261	TGGT	4.22367e-05		CAGTTGTGACGTGGAAGGT	2597	TTGG	2.98141e-06
	TTTGAAATGTACGAGATGG	10555	AGGA	0.000495908		TCCGAACCTATTCCGTTGC	34637	CAGG	1.49071e-06		TTTGATACAGCGGAAGAGC	10223	CGGA	5.11809e-05							GCAGGGTTCCAAAATGGCT	21630	TGGC	3.97522e-06		TCTAATTGTTCTCGAGTTG	22995	GTGG	4.96902e-07
	GAAATGTACGAGATGGAAG	10558	AGGA	1.59009e-05		GTTAATTCTAATAGTTGGA	34741	CAGG	4.96902e-07		GGATTAATATAGATAATTA	34460	CGGG	5.81375e-05							ATATCAGTATTTTGATGAT	9318	TGGA	1.49071e-06		ATCAACGGTATGTGGGTGT	15713	CTGG	4.96902e-07
	AAGATATAGAATGCTTTGG	10631	AGGC	0.000490442		GAACTTGTATCAGTACTAC	34832	TAGG	4.96902e-07		AATATGATTCTAGGCCATA	29851	CGGC	9.24238e-05							CTGAATAGGAGGAGATATG	20444	TGGC	5.0684e-05		CCAGAAAGGAGATAACGAA	6878	ATGG	4.96902e-07
	GATACAAAGACTTACTTTA	10715	AGGT	0.000713054		GATGAACGCTCAGATATTC	35011	AAGG	1.49071e-06		TAGGTTATTAATTGAAATT	6290	CGGT	4.96902e-07							AATTTTCTAGTTGATTCTA	5397	TGGT	0.000858647		GGATCTAAGTCAGTTTCAG	22167	CTGG	4.96902e-07
	TTTTGTGCAAAGTACGAAT	10796	AGGA	5.96282e-06		GCATTTATATGTCGATAGA	35121	GAGG	1.49071e-06		CTTGCTCTTTTGGTTCGAA	30025	CGGT	2.28575e-05							TCATAACTTTCAACGCTAC	32833	TGGT	0.00355086		TTATCTAATTGTTTATCGA	1388	TTGG	4.96902e-07
	GTTCCAAACTGCAAGCATA	10865	AGGT	0.000103853		TTCATACTACGCCAAATAT	35321	TAGG	4.96902e-07		TTCCGCATATTACACAGTT	5609	CGGT	1.24226e-05							CTTATCAAATACCGTGTCT	10515	TGGT	0.000227581		AAAGATATTGTAAGTAGAT	15956	ATGG	1.49071e-06
	CATAGAGGTCGAAAAAGTG	10880	AGGT	0.000154537		AATTACGACTTGATTAAGC	35368	AAGG	4.96902e-07		AGCATAGGTGGCGCAATCT	24754	CGGA	1.98761e-06							AGCAATTCACACCCGCACA	997	TGGC	0.00628631		GCGATGCGATTTCATCAGC	26411	TTGG	4.96902e-07
	CGAGTGTGGGACGAATATA	10925	AGGA	0.000643488		GTTGACAGTGCGTCCACAC	35527	GAGG	4.96902e-07		GACTCTTATTACAGTCTTG	20535	CGGT	0.00140077							TTGTTATCAAATATTTAAG	1711	TGGT	0.000243482		TGTCCTTTACCTGTTACTT	2459	TTGG	4.96902e-07
	GGAAGAATACACGATGTTG	10946	AGGA	0.00391956		AACAAAATACTTAAAGGAA	35794	AAGG	4.96902e-07		GCTGGAATACTGCGATTAT	13311	CGGC	7.65229e-05							TGTACGTCTAACGGCTTAC	12028	TGGT	0.000201245		TATGAAAAAGATGATGATA	16831	ATGG	1.14287e-05
	GTAGAACTTATGCAAAGTA	11051	AGGA	0.000101865		AGGGATAAATATAAATAAA	36214	GAGG	4.96902e-07		GTTTTCGGAAAACGGAAAA	7232	CGGA	1.14287e-05							AATTTAAGTTTATTGATGA	15921	TGGG	0.000711564		GGTACTAATCCGGCAATCA	24314	CTGG	4.96902e-07
	CCAGACGATGAATCTGTAA	11147	AGGA	0.00013466		TTACAACATCGTCGATAAT	36442	AAGG	4.96902e-07		AGGAAAGCGAGCATGGAGG	29518	CGGC	0.000240501							AGTGGCATTTGGTACTGCA	25194	TGGC	6.95663e-06		AAGAGAGTTATATAAAGCT	1875	TTGG	1.49071e-06
	ATTAAAAGATTTTATGTTT	11218	AGGG	0.000271805		ATTATCGACGATGTTGTAA	36460	AAGG	9.93804e-07		AATAGAGCTAGGGAGTTTA	3708	CGGT	0.000867094							AGCACTCCTAATCGTCATC	5892	TGGC	0.0009784		CATATTCTTCAAAGGCCTT	14776	TTGG	4.96902e-07
	CTCACAGTCATATCTAAGG	11272	AGGA	4.96902e-07		AACCTTTTTAGGTATCTTG	36477	TAGG	9.93804e-07		AAAAAGCGCATCTCAACCG	37311	CGGT	0.000268824							ATAAAAGTAAATGTTGATA	18642	TGGC	0.00380279		CCAAACGGCACGAACATGA	33958	ATGG	1.49071e-06
	TAACCTCACAGTCATATCT	11276	AGGA	0.000231059		ATTTGCCACATTTTAGTGT	36872	CAGG	4.96902e-07		CATATGGCAAAAGTTAAGT	21293	CGGT	4.47212e-06							ATGAAGGCTTTTTCCATAC	37485	TGGA	1.5404e-05		ATTTAAGGTGGTTATTCTT	1699	ATGG	1.24226e-05
	CTTCCTTAGATATGACTGT	11287	AGGT	3.22986e-05		TTGATTTTGTCCAATAACT	36926	CAGG	1.98761e-06		AAAGGAGAACAAGGCGCAC	36835	CGGT	0.000453672							CATTCATGACTTATCGTGA	18576	TGGG	0.000359757		CTTGATGTACTTCTTTGTG	13374	TTGG	9.93804e-07
	AGATATGACTGTGAGGTTA	11294	AGGC	0.000133667		TCAAGTGATTTAGGAATAT	37683	CAGG	4.96902e-07		ACGGATACAAAAACGTTTT	29248	CGGT	2.38513e-05							TCAACAACCAATGCTCGGG	15536	TGGT	0.000325968		AAAGCGTAAAGGGTACAAC	17427	TTGG	4.96902e-07
	TGAATCATCACATTTATTG	11326	AGGT	8.14919e-05		AGTAAATATAGAAAAGCAA	38089	CAGG	4.96902e-07		AGCACAAACTTTTCTTGCT	14576	CGGT	0.000319011							GTTGGTTCAGTCGTGTTGC	26117	TGGA	0.000360254		AGGTTTAGTATGTGTGTAT	16225	ATGG	6.95663e-06
	AACAGAATGAACTATGAAA	11350	AGGG	0.000148574		GGTGTCATTACTTCTTTAA	38105	TAGG	1.49071e-06		TAGCTTAGGTAAAGGTTTA	26475	CGGT	8.79517e-05							TAATATCGTAAAAGCGTTA	25176	TGGC	0.000241991		GTGTGAGGGAATTCGTCGT	20969	ATGG	9.93804e-07
	TATGAAACAGGGGTCCAAC	11362	AGGT	4.42243e-05		TTTGTGTCGTTCATATTCG	38126	TAGG	6.45973e-06		AGAAACATCAATCACACAT	2424	CGGA	0.000219134							ATGGTTGCAAAAAGAGTAC	9532	TGGT	1.49071e-05		TATGTGTTTTCTGGTGTTG	2809	GTGG	9.93804e-07
	AACTAGGTGTAATGGACGC	11378	AGGT	0.000110312		CGACACAAATGATTTAGGG	38154	TAGG	6.95663e-06		GCAGTTTGGCACCCTGGCA	34639	CGGA	3.47831e-05							TATGCACATACCAATGTTG	8129	TGGA	0.000745353		GTATCAGGATAACGAGCGA	10123	GTGG	9.93804e-06
	GATGAGCTTATTGGGGATA	11446	AGGT	2.98141e-05		GCGACAGGCGAAAGGCTGC	38307	AAGG	4.96902e-07		AGATACCAGAAAGATAACG	5213	CGGT	0.000504852							ATCAGTTACGTTCAAGAGA	25129	TGGT	1.98761e-05		GACGGTGCATATTGTATTA	39504	ATGG	1.49071e-06
	AGAAAGCAAGTGCATGGGA	11501	AGGT	9.24238e-05		ACAATCCAATGTATTTTAT	38608	TAGG	4.96902e-07		GATGACATGAACGCTATAG	26713	CGGA	0.000101368							AAAATTAAAACTATTTCAG	12662	TGGA	2.13668e-05		TGGAACTGGTGCAAGAATA	15511	TTGG	4.96902e-07
	AAACAATAAAACTTTTATG	11601	AGGA	0.00044423		TTGCCAACGCTTAAGTTGT	38626	TAGG	1.49071e-06		TGTTTTGTTAGTTTTCAGT	33670	CGGT	7.90074e-05							AAGAGATGCAGTTATTAAA	12593	TGGG	9.93804e-07		CGACTAAAGGAGGCAACCA	29610	ATGG	4.96902e-07
	GTATAACGGCAATGACACA	11680	AGGG	0.000618643		GCAAGCGACTACAAAAAAA	38684	GAGG	4.96902e-07		TGAGGAAGAAGCCACGAAT	10814	CGGT	9.44114e-05							ATTTCAGGGAGCGAGATGC	8431	TGGT	0.000250439		TCATAACTTTCAACGCTAC	32833	CTGG	4.96902e-07
	GGGATTACTAAAAGAGATT	11701	AGGA	8.44734e-06		GTTCCGTTTCCTACTGCTC	38746	CAGG	4.96902e-07		CGTGCAGACGGTAAACATC	22430	CGGA	1.88823e-05							TAAATGGAACAAGTGATAT	24173	TGGG	0.000181866		AAAACTGGAACGGTAAAGG	38521	TTGG	4.96902e-07
	AGCGTTTGATGAAATACTT	11743	AGGG	0.000180872		CTTAAATACTTAGCGATAT	38803	TAGG	4.47212e-06		CTTTCTTCATCTACTGGTA	37940	CGGA	0.000123729							TCTAATTGTTCTCGAGTTG	22995	TGGG	0.000101865		TAAAGTAGTGCTACTTGTT	33215	TTGG	4.96902e-07
	ATTCAACATTCAGTTAAAG	11780	AGGT	0.000612183		CTTATATTGGGTTAAATCA	38945	CAGG	4.96902e-07		GTTCAATATAAAACGAAAA	3299	CGGA	5.46592e-06							GAAGAATATGCATTGATCA	33839	TGGT	0.000144599		CATTGATCATATAGTTGTA	34986	ATGG	4.96902e-07
	ATTGAACTTGATGAAGCAG	11804	AGGG	7.80136e-05		GCGATTCATGGTAAGCCTA	39267	TAGG	4.96902e-07		AATAGTACGAGGCGGTAAA	22270	CGGA	9.93804e-07							CTTGGTCGTCATATCCAAA	5135	TGGC	0.00016199		GAAGAATATGCATTGATCA	33839	CTGG	1.98761e-06
	TCAAGTTGTCTATAAATAT	11839	AGGA	3.18017e-05		CCAGCTACCAAACCACCTA	39268	TAGG	4.96902e-07		TCCCAATAACCGGCGTTTT	31214	CGGA	8.94424e-05							ATTTGCTATCCTTGAATTG	460	TGGC	0.000486467		AAGTACCGTCGTTATCTTT	5204	CTGG	9.93804e-07
	AGTTGTCTATAAATATGAG	11842	AGGC	0.0002887		TTGCCTTGTTCTTTTTTAT	39367	AAGG	4.96902e-07		TTAATACGTCCATCAACAA	28433	CGGT	0.000404478							ACCCTGACCATCCCGAGCA	15543	TGGT	0.000100871		ATTACACAAGGTATTATGA	18146	GTGG	9.93804e-07
	CTATAAATATGAGGAGGCA	11848	AGGA	0.000496405		TACACAGTAGCTAATGTTA	39405	AAGG	4.96902e-07		AATGGCGCTTATTACTTTC	10163	CGGG	3.47831e-06							CAGCTTTTTACCGCAAAAG	38405	TGGA	5.01871e-05		GCCAGTAATTGTTGAGTCA	34866	TTGG	9.93804e-07
	AGAGTTATTACAAATACAA	11906	AGGA	3.47831e-05		CAACGTCGTTATATAGCGA	39561	CAGG	4.96902e-07		TTCAACACCAGTAGCAACG	5230	CGGA	7.15539e-05							CCTTGATACAACAGTGTTT	40318	TGGA	1.49071e-05		ACTTTAAAGGTATTGCAGG	31355	TTGG	2.58389e-05
	AAGAACTGGAAGAAGAAAC	12024	AGGT	0.000284228		TCGTTATATAGCGACAGGA	39566	GAGG	9.93804e-07		GGTATTAAAACAGCAGTTT	25612	CGGT	1.5404e-05							AGTTTAATTGATACTGGAG	13238	TGGC	0.000409944		ATTCTTAAGTTGTCTTTCA	30456	GTGG	9.93804e-07
	TTGAGTATTGCGAATCAAG	12099	AGGA	0.000514791		AGCGACAGGAGAGGTAGAC	39575	AAGG	4.47212e-06		TCCTTAATATTCGACGATA	8575	CGGG	4.12429e-05							TGCTATGCATGCTGTAAAA	5931	TGGA	0.000240004		TTTGATTACAATCCATTGT	16957	TTGG	9.93804e-07
	CATACAAAAAGAAAATGAA	12337	AGGA	1.5404e-05		AGAAATGTTAAAAAGTGTA	39713	TAGG	4.96902e-07		TTTGCCGATTAATTCCGCT	26325	CGGC	0.000227084							CCATTTATTACCGGGTAGG	822	TGGT	0.000497399		GTATCAAATGGATATACCT	30555	ATGG	4.96902e-07
	CAAGATGGAACAGCAGACG	12372	AGGA	0.00122387		AAGATTTAAATGTAGATAA	39753	CAGG	9.93804e-07		TACGTCAGCGATTTATAAT	30411	CGGT	0.000133667							TTTATAGCGTTGACCAAAA	34718	TGGG	4.02491e-05		GTGTGATATGCGTCAAACA	29450	CTGG	1.98761e-06
	GGAACAGCAGACGCAGGAA	12378	AGGA	2.68327e-05		TGAACTATATAGCCGGGCA	40027	GAGG	4.96902e-07		TCCAAAGCCCCTTGTAATA	23061	CGGC	0.000223109							CCGATAATTTGAGCGACTG	25277	TGGG	0.00105443		AACGGAAATGTACCTATCA	17302	TTGG	4.96902e-06
	AGACATATTAGATCGAGTC	12411	AGGA	2.13668e-05		GACCGGTTTACCATCATAC	40363	AAGG	4.96902e-07		CAGGCATTCTTTACACAAA	31854	CGGG	4.96902e-07							TCAAATGCTTGTTTGTCTT	27103	TGGT	0.000123729		TCCAATTGATCCGTGCCAG	7597	TTGG	9.93804e-07
	CATATTAGATCGAGTCAAG	12414	AGGT	0.00402143							ACAACATTAAAAATTAATG	22793	CGGA	1.88823e-05							AAGTCACGTTGTAGTGGAA	15497	TGGT	0.000690197		ACTAATGGCGTTGCGCAAC	38544	CTGG	4.96902e-07
	ACAACATTCAAAGATTCAA	12465	AGGA	0.000783615							GCGAATGTAGTTGACTCAG	33174	CGGC	0.000169941							CTTGATGTACTTCTTTGTG	13374	TGGT	0.00370788		TCCGATAAAATAACATTGC	19547	CTGG	4.96902e-07
	CTAAAGCTAAGAGTAATCA	12508	AGGT	2.0373e-05							ACAGTTAAGAGTCAGTGCT	34321	CGGC	9.24238e-05							TTAGTTAGAAACTTTGGTA	31459	TGGT	0.00024547		TGTGGTACATTAAACAAAT	9695	GTGG	4.96902e-07
	TCAAAGGTTTACAGTCGTT	12524	AGGC	0.000508331							GAGCGTAATAAACGTGCAG	22418	CGGT	8.39764e-05							GTACGTTTCCAATATAGAA	30328	TGGA	3.528e-05		GTAAGTGGAACTTATCCAG	33096	GTGG	4.96902e-07
	AGAAGCGAAAGAGAAGTAC	12560	AGGC	7.6026e-05							TCTGATGAATATTCATCTC	1425	CGGT	0.00950176							CCTATTGCAAATGCTAATT	9919	TGGT	0.000287209		TAAGTTTATTGATGATTGG	15925	GTGG	1.04349e-05
	GTCAGTTGTATGAAAATAT	12616	AGGG	5.46592e-06							ACTGCGATGTCTCCAGGTT	34607	CGGT	2.73296e-05							TTTATCTATAAATAATGAA	28836	TGGT	4.47212e-06		AAGATAAAGCGTTATTATA	5589	TTGG	2.48451e-06
	GTTAAAATTAAAACTATTT	12659	AGGT	0.00117517							ATAGATAGTTTTTTATTGT	5316	CGGA	0.000110809							GTCGAACACTTATTTGTAT	10436	TGGA	0.000507834		AGTGTATAACCTGCTGGCA	39328	CTGG	9.93804e-07
	CTTTCAACATATTTTTCAA	12696	AGGT	6.45973e-06							TCTATTATAAGGAAAACTT	587	CGGC	3.18017e-05							CTGGCGACTTCTCAGGTGC	25904	TGGG	2.63358e-05		ACCACTAACTTACCTAAGA	24952	TTGG	1.98761e-06
	TGAATCAATCACACTTATT	12808	AGGA	0.000775167							AGAAAGTTTGTTTTCACTA	33473	CGGC	0.00015553							TTCTATACTTCACTACAGC	3153	TGGT	0.00145493		GCATTCCTCGCTAGTTTAG	14878	ATGG	9.93804e-07
	AGAGAACTTGTATTGAACA	12979	AGGT	1.98761e-05							TTGGGAGACTATTAAAACT	25923	CGGT	9.93804e-07							GGGAAACAATTCAACCCAG	38235	TGGT	9.143e-05		GCGATCAGTTAAAAACTAC	24536	ATGG	4.96902e-07
	TATAGTTGGGATCAATGTT	13005	AGGA	0.000360751							CTGAGAATTTTTCAGCTTT	22847	CGGT	7.00632e-05							AGACAAAGTATTGTATCAA	30543	TGGA	3.08079e-05		GTGAATTGCTAGTAGTGTG	1182	TTGG	4.96902e-07
	AGTTGGGATCAATGTTGAG	13008	AGGC	7.80136e-05							TGTTTTTGTCCGTGTCTTT	29362	CGGC	0.000291682							ATAGGGGTAACTATTGGAC	30826	TGGT	5.86344e-05		AGCAATCCATTTGAAAGCA	5126	GTGG	9.93804e-07
	TTTTTCGGGAATTTCATTT	13035	AGGT	6.65849e-05							TCTCTATCGACATATAAAT	35105	CGGT	1.39133e-05							ATATACGCGATATGAAAAT	34150	TGGA	2.83234e-05		GGTATATATGCTACTGGTC	21545	CTGG	4.96902e-07
	TCAATCTTAGCTTTTTCTT	13095	AGGT	0.000249445							CTTTGTTGGTTTGATGCAT	33522	CGGT	0.0010107							TTTTAATAACCTCAACATC	1071	TGGT	0.00795043		GCGGTTGGTGTATTAGGTG	24373	GTGG	2.48451e-06
	TCATTCATATTAGCCATCA	13167	AGGA	0.00016199							GAAATCAACAGAATTATTG	1023	CGGA	2.0373e-05							TTGTTAGGTACACCAAACA	16955	TGGA	6.1119e-05		CAGCCATATTTTGCTTTAA	32001	TTGG	4.96902e-07
	ATATGAATGAACATGAATT	13194	AGGG	8.79517e-05							ATTGAATTGCTATCATATT	13884	CGGT	0.000543611							ATGTCGATAGAGAGGCTAC	35129	TGGC	2.0373e-05		TCCTAAGTCGTCCTGACAA	7006	TTGG	4.96902e-07
	TCTCCAGTATCAATTAAAC	13221	AGGC	0.000136151							TTCTTTACTTCGTATAAGA	13600	CGGA	6.1119e-05							CAAAAAATCAAGCAGAAAA	38197	TGGT	1.49071e-06		AAAACTAATAGCATCATCT	6503	ATGG	4.96902e-07
	TAACTAGCCACTGTGTATA	13351	AGGC	0.000228078							ACAACTTCACGACGCAATA	15027	CGGA	0.000898399							GATATTGGGGTTTTGTAAC	34523	TGGG	1.98761e-05		GCCAATTATTACATTAAAG	28261	CTGG	4.96902e-07
	CAACACAAAGAAGTACATC	13389	AGGG	4.47212e-05							TAATGTTTGGATTTACCAA	33943	CGGC	7.20508e-05							ATTGAAAATGATTTAGTTA	31917	TGGG	7.15539e-05		CAATCCATTCATCTATTGC	3504	TTGG	4.96902e-07
	ATAGCGCAGACATACAAGC	13525	AGGT	0.000133667							AAAAGAAGTAACCAAAGAC	10518	CGGT	0.000559512							CTAATAAAAATGATATGGA	39202	TGGA	0.000145592		AACGTCCAGCAAATAGTGC	27009	TTGG	4.96902e-07
	ATACAAGCTAGGTTAAAAG	13536	AGGC	8.44734e-06							GCTGCAGGAAGATTTGGCG	24790	CGGA	4.96902e-07							AACAACCCTCCTCATCACA	2574	TGGC	0.000682247		AAGAGGTATTTAAATATGT	16155	TTGG	7.75167e-05
	GATCTTATACGAAGTAAAG	13616	AGGT	0.000183357							TTAATTAAGTTATCGATAT	9099	CGGC	0.000115281							TTCAACCCAGATGGTTGGT	38244	TGGA	4.47212e-06		CTTATCAAATACCGTGTCT	10515	TTGG	9.93804e-07
	TTACTAGCAATGTATGAGC	13679	AGGT	7.1057e-05							ATGTATCAAGATACTGCAT	38892	CGGT	0.000272799							ACGACTAATCTTGCAAGAG	29068	TGGC	8.84486e-05		AGCAATTCACACCCGCACA	997	GTGG	9.93804e-06
	GACGGCTAATGATGATGTA	13735	AGGC	0.000122735							GGACATGAAGTTGCATTAT	38847	CGGT	0.000114784							CCTTATTAAACGCAAGGGT	2349	TGGA	6.36035e-05		TCATACTTAATTGAATTGT	27064	CTGG	4.96902e-07
	GCGATCAGTCTGATTTGAT	13782	AGGG	0.000135654							ACTAGCCAATTAGGGTGAC	35165	CGGG	3.18017e-05							TATACCTTTATTAAAGGTT	28330	TGGT	9.93804e-07		ACACGTGTTGGTTATTTAC	16549	ATGG	4.96902e-07
	GTCTGATTTGATGAGGGCG	13789	AGGT	0.000154537							TTTGAGTGGTTACGTCAAA	2323	CGGA	1.39133e-05							ATGCCTAGTTTAATTGATA	13232	TGGA	0.00144052		GCAGTCATTGGTGTATTCA	25525	TTGG	2.48451e-06
	GAGTCAATTGTTAATATGA	13835	AGGC	0.000125219							GAGTTTTCCCCTTGTGGTT	13935	CGGC	0.000103356							TCATTTTATGGCAAAGATT	23619	TGGC	2.28575e-05		AATTTAAGTTTATTGATGA	15921	TTGG	4.96902e-07
	GCAACGTTGCCGAAACCAC	13940	AGGG	0.000333421							GGCGATTCTGTAGATCAGG	21232	CGGA	1.68947e-05							CGTCTATCTGTCTTTCCCT	34086	TGGA	0.00146288		TCTTTTCGATTCGATCTAA	17218	ATGG	4.96902e-07
	AAGTTGAAGATGTTGTTGT	13977	AGGC	0.000103853							AAAGGAAAAGGAACGCTCG	35806	CGGA	4.77026e-05							ATAAAAATGAGCAAATTAA	33789	TGGT	5.31685e-05
	GGCTTGAGAGAGCAAATAA	13998	AGGT	1.24226e-05							GTATCGATGACTGATTCAG	30925	CGGA	9.49083e-05							GCCGTTATTACAAGGGGCT	23074	TGGA	7.35415e-05
	GTATGCTCAGATGTTAAAA	14020	AGGT	0.000149071							CTCTACCTTATTGATTTAA	20928	CGGA	3.72677e-05							GAAGTTGAACAACAAATCA	32220	TGGC	0.000139629
	TTCTTAGAGTTATTGAAGA	14093	AGGT	5.96282e-06							TTACTAAGCATGGCACGAT	22077	CGGC	6.06221e-05							TTTAGTTATAGTAACTTTG	33296	TGGC	0.000406466
	TATTGAAGAAAGGTTATAA	14103	AGGG	0.000247954							TCTTAGGATTCCATCTAAT	36091	CGGT	2.43482e-05							CTAATACATGTTTGTCATA	5696	TGGT	0.000642991
	TTTCTGTTCAATTTAGAGT	14133	AGGC	0.00014758							AATACTTGTGTTGTGTTAC	31388	CGGT	0.000629078							AATGCTTTTAGTTCTTTAG	28778	TGGG	1.83854e-05
	AAACTACCCACCATATAGG	14400	AGGT	0.000151555							GTTTTAACTTCTTTAAATT	34901	CGGT	4.96902e-07							TTAATAGGACGAGGTATAG	15866	TGGT	0.000337893
	AATTAAACTACCCACCATA	14404	AGGC	0.000663364							AATGCCGGAGCGGAATTAA	26335	CGGC	5.31685e-05							GGTTTGTTAGTTATATAAA	3631	TGGC	0.00016199
	CGTTCAATAAATGTGAAAG	14453	AGGA	0.000142611							CTTGTTAAAAACGGCGGTC	30223	CGGT	0.000195779							CTATAACTAAAATTATGGG	33322	TGGA	9.93804e-07
	CTACGTTCAATAAATGTGA	14456	AGGA	2.0373e-05							GTTGATTTCGTGCCACTGT	995	CGGG	0.000137145							ATTGCAAATGCTAATTGTG	9916	TGGA	0.000713054
	AATGCCCCTACATCTTGTG	14481	AGGA	0.00088697							GTAGTTGACTCAGACGGCA	33180	CGGT	8.79517e-05							AAAGTAAAAGTTAAGACGA	13563	TGGA	9.44114e-05
	GTAGCTCCTGCACAAGATG	14489	AGGG	5.21747e-05							TTAAGTGATGAGGAACTTC	33569	CGGA	3.62739e-05							CAAAAGGTGTAGGCGCCTA	19715	TGGG	0.000204724
	AACTAGAGTAATTAACATA	14531	AGGC	2.33544e-05							TGCAAACCCCGCTAAAATG	23988	CGGT	0.000125716							ATACCTTGTGTTACGCGGT	17094	TGGG	6.16159e-05
	AAGCAAGAAAAGTTTGTGC	14593	AGGA	0.000538145							TCATCAAGTTGTACGTCTA	12037	CGGC	0.000416404							TCTAGAGCACCGTTAAAGA	9975	TGGT	0.00019081
	GTTTGTGCTAGGACTCATA	14604	AGGG	5.46592e-06							CGAGTACACTTTTTAAAAA	14705	CGGA	1.19256e-05							TATTAGAATTAACCCAGTT	34717	TGGT	0.000374167
	CGGAAAGCATATATTGACG	14638	AGGG	0.00052771							TACGGTGCATATAATTACT	35941	CGGT	0.000109318							TGAATAAACCTACTATGAT	25846	TGGA	0.000113294
	GACGCAGGGTATTCGACTA	14653	AGGT	9.44114e-06							ACTCCTAATCGTCATCTTG	5895	CGGA	0.000720011							CAAAAAGAGTACGTGGTGG	9539	TGGG	0.000600258
	TACACTTTTTAAAAATCGG	14709	AGGT	1.49071e-06							GAATACTTAAACCAATTTT	10085	CGGC	1.24226e-05							TTACATTTGTTTATGGAAG	36412	TGGC	2.23606e-05
	AAAATCGGAAGGTTTCCGG	14720	AGGT	2.88203e-05							TTTTAGTTCTTTAGATGGG	28773	CGGA	2.88203e-05							ATGACGTTAATCTGGAAAG	10684	TGGG	4.96902e-06
	ATCAAAATGGACACGCCAA	14775	AGGC	1.04349e-05							GGAGCAGTTAAACGTTCTT	24121	CGGA	6.45973e-05							TCCGATAAAATAACATTGC	19547	TGGC	0.00205916
	TAGCCACTCATATTCTTCA	14784	AGGC	2.5342e-05							AATTTCTGTCCGCAAAACG	31219	CGGT	0.000617152							CAGGCGCCCAAGCTATTTA	18434	TGGT	5.76406e-05
	TAAGAATGACATTGAAATA	14832	AGGG	0.000151555							GGTGGCGTTATTGAGGGAT	33114	CGGA	4.47212e-06							ACAGGTCACAGTAAAGTAA	15389	TGGT	9.44114e-06
	TCATACCATCTAAACTAGC	14869	AGGA	0.000169941							TAACCGTATCTTAATCGAT	40142	CGGT	0.0002246							TAACTTTATCCACATAAAG	6706	TGGA	2.0373e-05
	GGTATGAATAGAATGACGT	14899	AGGT	0.00101915							TTATCCAGTGTTATAAGTG	21488	CGGC	0.000176897							TGAAGAAGAAATATTTAAG	20674	TGGA	2.38513e-05
	AAGATTGAACAAATAGATA	14977	AGGT	0.000275781							CAACCAGCACATTACACAT	9861	CGGC	0.00112101							ATTTCTACCTGTGCTGTTT	31125	TGGT	0.000151058
	AATCACGGAGCAAAGCGTA	15146	AGGT	0.0022455							TTGGTCGTCGAGTTGTAGC	1052	CGGC	6.1119e-05							GAGTTTATTCGAGGGAAAG	31497	TGGT	4.17398e-05
	CGAAAGATAGCAGACGAAG	15218	AGGA	0.000142611							TTCTATGAACGTAATATCA	15698	CGGT	9.73928e-05							GATAACATGTAATGATTAC	30149	TGGA	0.000612183
	GCACCAGCAAGTATATATT	15237	AGGT	4.96902e-05							TATCTGTCGTTAAATATAT	30374	CGGC	0.000161493							CACTAAGTCGTTATATCCT	28602	TGGC	8.74548e-05
	ATACTTGCTGGTGCAACAT	15260	AGGT	1.29195e-05							AGCATATCTAAGTGATATT	30978	CGGA	7.90074e-05							TAAGTTTATTGATGATTGG	15925	TGGT	0.000310067
	GGCGTTCAAGTGGTTCAGA	15371	AGGT	0.000611686							TGCTAAAGTCATATATACT	39931	CGGG	0.000282737							AAAGATTTAATAAACGAAT	11542	TGGC	8.94424e-06
	CACAGTAAAGTAAGTGGTA	15395	AGGA	0.000127207							TCTTTATACTCGTAACCAT	7798	CGGG	0.00116871							AAAAATCTCATACATGGGG	35648	TGGG	9.93804e-06
	AGCGTCGTTAGCGCATGAA	15460	AGGT	4.37274e-05							GTAGGAGTGAACTATATAG	40020	CGGG	1.49071e-05							CCTATTTTAGGGTTAGCTT	28553	TGGG	9.93804e-07
	AACCAATGCTCGGGATGGT	15531	AGGG	0.000454168							ACTAGTGTTTGCATATAAT	10578	CGGT	0.000143108							TTGATATTGATTCCAGCAG	24056	TGGA	1.49071e-05
	GAAAATACAGATCCTAAAG	15584	AGGT	0.00169742							CACATTGACTTACTAGAAA	5279	CGGA	1.88823e-05							GAAGCCTTAAACGCACCTT	9571	TGGC	0.000337397
	TAGATATAAAGAGTCTATT	15655	AGGC	3.77646e-05							AAACAACAACGAAATATAT	11086	CGGG	0.000114784							GATAATCCGTTTTCCGAAA	7186	TGGC	2.93172e-05
	ATTAAGGCTTCAACACCAT	15671	AGGT	0.000687216							TAAAACCGCTCTATATTTA	6383	CGGC	0.000222115							CCACACTATTAGCCCAATT	24877	TGGA	4.32305e-05
	CCAGCAAAGTATTCTTTGA	15792	AGGT	0.000231556							GCTTTTTATTATGCACTTT	18876	CGGA	0.000709079							GATCAGAATTTTAAATCAA	18401	TGGG	1.59009e-05
	TATGGATCTATTGTGTTAA	15851	AGGA	1.04349e-05							AGTCAAAGCTAAAGGGCAT	8099	CGGT	4.5715e-05							ATTTCCTAATTTCCATCTG	24054	TGGA	0.00698098
	TCTATTGTGTTAATAGGAC	15857	AGGT	4.77026e-05							TAAACTTAAATCTTTATAT	15067	CGGA	2.58389e-05							TTATCACAAAAGGTTCTGA	26177	TGGG	4.96902e-06
	TGGTAACTTTTATTTTATT	15886	AGGA	9.93804e-06							GCTCCGCCACCATACTTTG	38428	CGGG	1.73916e-05							GAAACAATAAGTAAACTTT	6076	TGGC	0.00066088
	CTAAATTCAGTGATGTATT	15996	AGGT	0.00347335							CCTGCATCTCTAAACGCTT	31046	CGGT	0.000186835							TTGGACAAACTTAACAATA	23093	TGGT	8.44734e-06
	AAGTAAACTATCGGGTGTA	16066	AGGA	9.93804e-05							AGAAGTAAAATCGAATACA	31383	CGGG	3.77646e-05							TCCTAAAATCCCTTTAAGC	34243	TGGT	0.0012507
	TTCTTTATGATAATATGGA	16125	AGGT	6.95663e-05							ATACAAAAAAGAGCTGAAA	7128	CGGT	7.6026e-05							TTCCCTAACAACTTAAGCG	38637	TGGC	0.000589823
	TATGGATAGGTTTAAGCAA	16138	AGGT	0.000340378							TACAAAAGCTTTACCATAG	5993	CGGA	0.000233047							ACGCACGCAAGTTTGAGGA	24686	TGGG	1.14287e-05
	TTTATAGGCTCTCCGTTTG	16167	AGGG	0.000726968							CGCAAAAATATTCATGTTA	3360	CGGA	0.000601748							AAGATTTTATTAAAGCAAG	7444	TGGA	9.143e-05
	ACGTCATCAAATTCTTTTA	16182	AGGC	0.00015553							AACCGCAACTGTGTAATAT	5621	CGGA	2.58389e-05							TTAAAGGTGATGACGGCGA	21600	TGGT	1.98761e-06
	TTCCCCCTCCTTAATCGTT	16245	AGGT	0.000675787							AGACCATTATTTGATGCTA	20140	CGGG	6.95663e-06							GAAATGGAAGCTAAGAAAA	19786	TGGT	4.96902e-07
	ATACTAAACCTGAACGATT	16251	AGGA	0.000284228							GTCGTCGAGTTGTAGCTCG	1049	CGGC	8.94424e-06							GAGAAAACATGTTGTTAAG	23958	TGGA	0.000202239
	CTAAACCTGAACGATTAAG	16254	AGGG	5.5653e-05							ACGACAATATCCAACTTTT	38401	CGGT	0.000137145							TTATCGAGTGTATAACCTG	39334	TGGC	0.00152648
	ATAGATGATATTGAAGCAC	16300	AGGA	3.08079e-05							TAATAAAACTTTAGAACAA	27614	CGGT	0.000164971							GGTTATTTTTTGCGTTTTT	40221	TGGG	8.44734e-06
	ATTAGAGCCTCAATATGCT	16316	AGGC	0.00238165							TCGTCCCACACTCGATATT	10902	CGGC	8.74548e-05							GTGTGAGGGAATTCGTCGT	20969	TGGG	5.61499e-05
	AATATTGCCTAAGCATATT	16323	AGGC	6.75787e-05							TAGATAACAGGCAGGTACT	39765	CGGT	0.000348825							GATTAAAAAACTTAAAAAT	13268	TGGA	1.63978e-05
	TTGAAACTGGTGGAAATGT	16466	AGGC	4.42243e-05							TAACGACCCTGAAAAATGG	27296	CGGT	0.000143605							GCGGTTGGTGTATTAGGTG	24373	TGGC	1.04349e-05
	TCATCTAAATCATAAGTAA	16562	AGGA	0.000354291							CATTAACGAAGGTGGAACA	3990	CGGT	0.001122							CACTCACGATAAGTCATGA	18561	TGGG	0.000366714
	TAGAAATAGTGTTGATGAT	16650	AGGA	0.000335409							TCTATGCTTGCAGTTTGGA	10849	CGGG	5.11809e-05							AAATAATGCGCAAGGCGAT	32777	TGGG	6.95663e-06
	GATGATGAGGATTCTGAAA	16663	AGGT	1.59009e-05							GGATTCAATGTTATATTTA	22919	CGGT	4.37274e-05							TCAATTAGTTTGTCCGCCT	5992	TGGT	0.00028075
	CAATTTGCGGATATGGTGC	16697	AGGT	0.000170437							ATACGCACTAGCACTTATA	11647	CGGA	6.55911e-05							GAAATTGTTGATACACGTG	16537	TGGT	6.55911e-05
	TTGATACGAATGGTGATGT	16730	AGGA	6.6088e-05							TTAAGAAACTCTTTTGATA	19805	CGGA	4.22367e-05							TATTACTAATAAAAATGAT	39197	TGGA	2.83234e-05
	GCCAACAAAAATAACATTA	16755	AGGG	0.000451187							GCAACAATGAGAGAAACAG	21893	CGGT	0.000154537							AACGGTAAAGGTTGGACTA	38529	TGGC	8.49703e-05
	AAGTAGCGCAATGAGTATG	16793	AGGT	0.00144847							TATGTTTGGCACCCTACAA	16169	CGGA	0.000397522							ACTGGGTTAATTCTAATAG	34736	TGGA	7.20508e-05
	ACTTATTATTATGTATTTC	16888	AGGA	0.000795043							TTATCTAGATTGAAGCCCA	30181	CGGA	0.000217146							CGTACTTAACTTTTGCCAT	21278	TGGC	0.000962499
	TATTATGTATTTCGAGGAG	16894	AGGT	4.17398e-05							AAAAACCTGTATTAACTAA	5957	CGGA	2.83234e-05							AGCAATCCATTTGAAAGCA	5126	TGGC	0.000553052
	CCTATCATCTCTTTGTTGT	16970	AGGT	0.000308576							GATTTGATTACCTCTTTAC	18021	CGGA	0.000639016							GGTAATAGAATAAGTAGTT	39600	TGGT	6.45973e-05
	CCTAACAACAAAGAGATGA	16984	AGGA	0.000122735							TCAGATACATGGCCTCTGC	40025	CGGC	0.00026634							GGCTCAGCAGGGTTTCAAG	4694	TGGA	0.0011553
	GATGATAGGAGATGCTGAA	16998	AGGT	8.44734e-06							ATTATCGGCAAACGGGTTT	7217	CGGA	1.14287e-05							TTACCTATCAATTGTGCTA	28397	TGGA	0.000164971
	TACCCATACCGCGTAACAC	17083	AGGT	0.00179879							CAAGATACTATCGAAGCTG	31980	CGGT	0.00113443							TTAGCAAATAGTTGTTCTA	17736	TGGT	0.000293669
	TTAAGTTTCATTCCAATGA	17300	AGGT	8.44734e-06							TTACAAACAAAATCGAACA	1801	CGGA	0.000205717							CGCTAACATAAAGAACATA	38273	TGGC	0.000315036
	GTAAGATGACAGCTATGTT	17375	AGGT	0.00153592							ATTTTATCGGATTTTAAAA	19573	CGGC	4.96902e-07							ATCACTAGTATTTTTGAAT	29297	TGGA	0.000205221
	TTATCTGCATTAAAGCGTA	17416	AGGG	0.00030162							AGGGATATGTTCCCAATAA	31224	CGGC	3.27955e-05							ATATACGTTGAATACGGTA	21524	TGGT	0.000132176
	TACGAGTGAACTTAAATAT	17455	AGGT	0.000960015							CTTACCTAAAAATAAATAT	37538	CGGA	3.47831e-06							GGTGTTGACTTAGGTGACA	36286	TGGC	0.000403484
	ACAAGTGCTAATTAACCTG	17520	AGGG	0.00031752							ATTCTAGGCCATAACGGCG	29857	CGGT	7.50322e-05							CACTCCATTTCTTGAACAT	9760	TGGT	6.06221e-05
	GTTCTGAAACTTGTCCCTT	17521	AGGT	0.00163481							TATAAGTAATATTTTTCTT	8610	CGGC	6.50942e-05							AAAGGTTATGGTGATTTTG	28342	TGGA	2.48451e-06
	GACAAGTTTCAGAACGAAC	17543	AGGT	0.000666843							TGTTGTATCTGATTCACAC	22666	CGGA	0.00259035							CGGATTAGTACCTGCAATA	24339	TGGC	6.26097e-05
	GTTTCAGAACGAACAAGGT	17548	AGGA	0.000346341							TCGGTTGATTCTATATCTA	6309	CGGA	0.000205717							AAGAGTCAGTGCTTCGGCA	34327	TGGC	6.50942e-05
	GCGTCACCTTCATCTATGT	17636	AGGT	0.001123							TTATTCATCTGGATTTGTA	34602	CGGA	0.000156524							ATGGCGTTGCGCAACCTGG	38548	TGGG	0.000165468
	AAATTACCTGACATAGATG	17644	AGGT	0.000937654							ATTGAAGAATTTGATGATA	4432	CGGA	0.000202239							GCACGTTGCATAATCATTT	2117	TGGA	0.000461622
	TGATATTGATGAGTATATC	17704	AGGG	0.000180872							TGGAAATCATATTTATACG	4815	CGGT	1.29195e-05							AAATCTTCTTTTTCTTCAA	16430	TGGT	0.000897902
	CTGAATTCAATAAATACAA	17850	AGGC	0.00112846							ACGCAATTTTTCGTACCTT	14721	CGGA	0.0025506							ATTGAAATGAGGTGCATAC	34362	TGGG	0.000115778
	TAAATACAACAGGCTCAAT	17860	AGGA	0.000503362							TTCAGTGATTTCTTAAATG	26320	CGGA	0.000711067							CCAAATCGTATCAAGTACA	25935	TGGT	0.00116325
	AATAAGGAGTTAACTCGTA	17876	AGGT	0.00156971							TACACACGATCAATCACAA	32946	CGGC	0.000549077							GTAGTTAAACATATGAATG	7047	TGGA	0.000454168
	CAATGTTGACTGATGACTA	17901	AGGC	0.00397373							TCTCTAAACGCTTTCGGTA	31040	CGGG	1.98761e-06							ACGGGCATATCGTACCAGA	10182	TGGC	6.95663e-05
	CATATAAATAAAGGCTCAT	17963	AGGA	0.000384105							CTTATACCGAGAAGATGGC	8641	CGGA	1.68947e-05							TTAAATCTGACGCACTTTG	33536	TGGT	0.00042833
	TCGCCATTTCATATAAATA	17972	AGGC	6.95663e-05							CTACACCTAAATTATCTTT	2937	CGGT	0.000558518							TGCATTACTGCATTTGTAT	30074	TGGC	8.0995e-05
	GTTTGATGTTCCGAGTAAA	18025	AGGT	0.000746347							TCCTCGCTTTTGGCCATAT	23151	CGGT	3.92553e-05							TTTTCTAATTGTTCTCGAG	22998	TGGT	0.00198115
	ATTAAACGAATGAACTCAA	18057	AGGT	0.00134611							TGTATTAGCTGATGTAATA	13879	CGGA	0.000144102							TGGTAAGCCTATAGGTGGT	39275	TGGT	0.0002246
	ATACGTATGCACATTACAC	18134	AGGT	0.00364527							GTTGTCTCAAATGTAGGTG	26263	CGGT	0.000125219							CGGAAAGCCTCACGCAGAC	5641	TGGC	0.00166263
	ACAAGGTATTATGAGTGGA	18151	AGGG	0.000152549							TAATAGTTGGACAGGTTCT	34749	CGGG	6.41004e-05							ATACTTGATAAGTCTACTA	27937	TGGC	0.000398019
	CGTGTGGCTCGTAAAGAAG	18236	AGGC	9.93804e-07							GCAATGGTTGCTAAAGATA	18290	CGGT	1.49071e-05							GACTTTAAATATTTCGATG	21464	TGGG	0.000175903
	ATCAAGTGGGTGTGTTGGG	18415	AGGC	0.000607214							ATCCTTGTATGATGGTAAA	40351	CGGT	0.000532182							CCCTATAATGTTATTTTTG	16768	TGGC	0.0019573
	TGGGAGAAATATAAGCGAA	18596	AGGT	4.5715e-05							TACTACACCTTGAATCGCA	25617	CGGA	0.000581375							TTCTGGGCGTGCTTCTGGT	34286	TGGT	2.38513e-05
	CTCTATTATCTCTTCGTAC	18683	AGGA	0.002005							AAGTTATGAGGGTTATTTA	32861	CGGT	5.0684e-05							CATGAAGTTGCATTATACG	38850	TGGC	0.000119256
	AGCAGTTTAACGACATGCT	18842	AGGT	1.98761e-05							TATCAATTCATTTTCATGT	9471	CGGT	4.02491e-05							GTTTAAGATATAGAATGCT	10635	TGGT	0.00180525
	TATGCACTTTTCGGACTGT	18885	AGGG	4.32305e-05							ACCGATAGGCACTGATAAA	29229	CGGA	8.44734e-06							GTAATAACGACCCTGAAAA	27292	TGGT	1.49071e-06
	CGGACTGTTAGGGTACGCG	18896	AGGG	1.04349e-05							TACACACATAAGTTTATTG	235	CGGA	0.000402988							TTTAACCTAATAAAATACA	38599	TGGA	0.00024547
	AGGGTACGCGAAGGGCAAA	18905	AGGA	2.98141e-06							ACAAGTACGGTTGTTAATA	1978	CGGA	0.000338887							AGATTTAGCGTTTTAAGGT	5170	TGGT	2.78265e-05
	AGAAGTAAAAGATTATCTA	18989	AGGG	1.24226e-05							CTAGAATCATATTGCTAAA	29827	CGGC	6.45973e-06							TAATTATTTCAACAAATGA	6469	TGGT	0.000151058
	GTGTCTGTTGATGACGTTA	19023	AGGC	5.26716e-05							TTAATATTGCAAGGTTCAT	8037	CGGA	0.000853181							AGCTGGACTTGATAGCGCA	18274	TGGT	0.000157021
	GGCTTTTTAGATACAGAAG	19044	AGGT	5.46592e-06							TTAATTATGCTCGTAAGAA	1240	CGGT	0.00334713							TCTATCAATAAATTGTCCG	30183	TGGG	0.000115778
	GAATGATAACGATCTAATT	19069	AGGT	0.00517523							TCAGGAGAAGTTTATTATA	27384	CGGT	9.93804e-07							CGCGGGTCATCAAAATTGG	35147	TGGT	0.000307085
	TTAGATCGTTATCATTCGA	19089	AGGA	0.000187829							CTCAACTTTGCGAAGTCAC	13746	CGGC	0.000826348							TAAAGTGAGGTAATAAAAT	19521	TGGC	1.49071e-06
	ATGGAAAGAGAAAAATCTT	19121	AGGA	1.68947e-05							AATTATTCAATGGTCAATG	37783	CGGA	0.000606717							ATTAAAGTACCTTGTTCTG	19589	TGGA	0.00418242
	TTTTGTTCTTCTGATTGCT	19162	AGGA	0.0024706																	TGAATATGCACAAGCAGAA	19770	TGGA	0.000313545
	GTTAGAAAAACGCGACGCA	19223	AGGC	0.000769204																	TGGCTAGTTATTGAAGTAT	35194	TGGT	3.47831e-06
	AAGTTAAGAAGTAACGCGC	19257	AGGT	0.00039454																	CATGCAAGTTTTAGGTGTT	25737	TGGT	0.000155033
	TAACGCGCTAGGTAAAGCG	19268	AGGA	1.39133e-05																	TCCTTTCACTTATAATCAC	26828	TGGA	0.00063355
	GCCTAAAAATCTATCAACT	19295	AGGA	0.000354291																	AAGCGTTAATACGTGGTGT	35261	TGGT	0.000106834
	TCCTTAGTTGATAGATTTT	19308	AGGC	8.74548e-05																	GATGGTGAAAGAGTTAAAT	11569	TGGA	5.91313e-05
	TTTTTGAACATACTTGTCA	19364	AGGT	0.000201742																	GATATAGAAGTAATAAGGA	26781	TGGT	7.95043e-06
	TTTGACAAGTATGTTCAAA	19380	AGGT	1.93792e-05																	TTATCTAATTGTTTATCGA	1388	TGGA	0.00116027
	TCAATGGACTTTACATTTG	19453	AGGG	3.97522e-05																	TAAAGACGATAGAGAGAGA	16362	TGGT	5.76406e-05
	CAATATTAGAAAATAAAGT	19508	AGGT	2.5342e-05																	CTATATGTGTTTTCTGGTG	2812	TGGT	0.000207208
	GCAACTCCAACATACACGC	19543	AGGC	0.00205419																	TGATGCCGAAATATCGAGT	10911	TGGG	0.000183357
	GGCGTTATTCCAGCAGAAC	19594	AGGT	0.000163481																	TTTGAAAGCAGTGGCCAAT	5135	TGGA	1.59009e-05
	AAATTTACTTACTTAGCAA	19699	AGGT	3.47831e-05																	TATGAAAAAGATGATGATA	16831	TGGC	0.000691688
	ACTTACTTAGCAAAAGGTG	19705	AGGC	0.000221618																	GGTACTAATCCGGCAATCA	24314	TGGT	0.000308576
	ATTTCTGCTTGTGCATATT	19754	AGGC	0.00284775																	GTGCTTTCACAAGTATTTC	25484	TGGC	0.000422367
	TGCAAAAGATTTCTTTAAT	19848	AGGT	1.5404e-05																	TTCCCTCACACTATTTCTA	20995	TGGA	0.000411932
	TAAAATGCCTCTGCAATTA	19862	AGGT	8.54672e-05																	ATAGCTTCTGGGCGTGCTT	34281	TGGT	8.69579e-05
	GGTTAAACCTCTAATTGCA	19869	AGGC	0.000484976																	AGGTTTAGTATGTGTGTAT	16225	TGGC	0.000325471
	CCACTAGTTGAAGTGTTGT	19925	AGGT	8.89455e-05																	GCTAAATGAAGATAGTTCT	27801	TGGA	0.000121244
	AGTGGTAAACCGCTTGTTG	19957	AGGC	0.000581872																	TATGTGTTTTCTGGTGTTG	2809	TGGT	0.000354291
	GTTGAAGGCGCAGAAGAGA	19972	AGGT	4.47212e-06																	CGTATATTTCTTCTTTTTG	29737	TGGT	0.000270315
	TAGTAGCCATTAATGCCGA	20017	AGGT	0.000376155																	AAATGATTCTGACATTGCA	22288	TGGG	0.000126213
	GCACGTTACGGTATCTTAC	20254	AGGT	0.000152052																	CCGTTTTATAAAAAGAATG	32610	TGGA	1.68947e-05
	AACGCTTAAACCAACTGAA	20430	AGGA	0.000135157																	TCATCCAAATTGAAAAAGC	2102	TGGA	0.000237022
	GCTTAAACCAACTGAATAG	20433	AGGA	2.5342e-05																	TTAACAATTGGTAATGTGC	22328	TGGA	7.20508e-05
	TTTACCTTAATATCTTCTG	20458	AGGA	0.00061268																	GCTTTAATTCAGTTGCTTA	25885	TGGC	0.0035926
	TAATCCTGCAGAAGATATT	20468	AGGT	8.94424e-06																	GTATCAAATGGATATACCT	30555	TGGA	1.83854e-05
	GACTATTACTGTTACAAAG	20507	AGGC	9.78897e-05																	TCCAATTGATCCGTGCCAG	7597	TGGT	0.00501821
	CAGTCTTGTCGGTTACAAA	20546	AGGT	0.00012671																	AGAGGGAGAGTCGCTCGTA	23124	TGGA	0.000551064
	ACGGAATACTAGAAGATGT	20703	AGGG	0.000323483																	TGTAGACTTTTTAATAAAA	27719	TGGC	1.5404e-05
	ACATACTTTTTGATTGAGT	20757	AGGA	0.000240004																	TGTGGTACATTAAACAAAT	9695	TGGT	0.000112797
	CAGGTCGTTGATAATACTC	20789	AGGA	0.000153046																	CGTTACGAAATAAGAGAAC	23482	TGGT	0.000199755
	TTTAAATTCTTTTTAACTT	20808	AGGT	0.000191804																	ACTATGAAGGGGATATCAA	10472	TGGA	0.000166462
	AATACTCCACTAATGTAAT	20877	AGGG	0.000531188																	CGTCAATATATGCTTTCCG	14620	TGGC	0.00358415
	ACATTAGTGGAGTATTAAA	20898	AGGT	0.000136648																	AGTGGTATAGGAGCTATAC	15407	TGGT	0.000150064
	TTCATCCGTTTAAATCAAT	20937	AGGT	0.000341372																	CCAATGTACTTGATACGAT	25949	TGGC	8.84486e-05
	CGTTTAAATCAATAAGGTA	20943	AGGT	0.000310564																	GAGCTTTCCTTACGTTGCT	23644	TGGA	8.24857e-05
	CTTCCAATAGAAATAGTGT	20984	AGGG	9.93804e-06																	TCAAAGTATGGTGGCGGAG	38445	TGGA	0.000210686
	ATTGGAAGTATCAAAAAAG	21013	AGGA	5.61499e-05																	TCATACTTAATTGAATTGT	27064	TGGT	0.000205221
	GTAAGCGATAAAACAATTA	21064	AGGA	4.96902e-06																	GGTGTTATCGGTATTTTAG	25312	TGGC	1.49071e-06
	TTTAGTTGTTCAGATGTAG	21086	AGGC	0.00120399																	AAAGGCGAACCGGGACAAC	36790	TGGT	0.000100374
	GTAAGTCGTAAGGTACATA	21142	AGGT	0.000159506																	GACATCGCAGTTTGGCACC	34633	TGGC	0.00124176
	TTAGCTATTGGTAAGTCGT	21152	AGGT	2.73296e-05																	GACAAGGAAGATGTCTCCT	40057	TGGG	3.67708e-05
	AAACAATTTATTTGAGTAT	21189	AGGG	9.93804e-07																	TCCTAAGTCGTCCTGACAA	7006	TGGC	0.000173916
	GGTAGAATCTTTAGTATTG	21211	AGGC	8.99393e-05																	TTATGATTTGTATAAGCTG	8937	TGGC	0.000282737
	TGTAGGCGATTCTGTAGAT	21228	AGGG	0.000663861																	TACTCATCGTTTGAATCGT	32542	TGGG	0.00181469
	TAAACTACTACGACTTAAG	21267	AGGT	0.000701626																	ACTTATACATCAAGCAAAT	32481	TGGT	0.00068324
	ATAGAAGAGTGGGTTAAAA	21359	AGGT	9.44114e-06																	CATAGAGGTGGTTAAATAT	21705	TGGG	4.96902e-07
	TCTAAAAAACCTAAGTCAA	21417	AGGA	0.00573127																	TTAGCTGACTTACAAGAAG	22220	TGGA	2.48451e-06
	GCATTAGCTCCTGTTGACT	21422	AGGT	0.000140623																	GAGTGGGCAAAGTCGAATA	34432	TGGT	1.63978e-05
	TTTGTAGCACGACTACCAC	21549	AGGA	0.000386093																	GAATCATTTAAATTAACAA	22316	TGGT	0.000148574
	AAGATTCCGTGGAGTTTTA	21584	AGGT	3.27955e-05																	CATATTCTTCAAAGGCCTT	14776	TGGC	0.000849206
	TTGCGTCCTGCGTCAATTG	21648	AGGG	0.000772683																	AGGAATCATGAAAGACAAG	12357	TGGA	0.000299632
	TGGAACCCTGCAATTGACG	21656	AGGA	0.000705104																	CACCTTAAAACGCTAAATC	5153	TGGT	0.000541126
	TCGAGCAGTATTTTTCATA	21690	AGGT	1.78885e-05																	ATATCACTGTTCCTATGGC	25813	TGGA	0.000768707
	TATATTTGATTTGTAAGTT	21726	AGGC	0.00183407																	AAATGAAGCTGATTTAGAT	18758	TGGT	0.000236525
	TCAACTAGTTTGTTAATGT	21768	AGGG	2.08699e-05																	ACTATTTCTAATGGCAAAG	16623	TGGT	0.00138934
	TTAACAAACTAGTTGATGA	21789	AGGG	4.17398e-05																	CCTTACAACACTTCAACTA	19939	TGGT	0.000328452
	ACAGTTCGCTACACAATAC	21937	AGGC	0.000252426																	TGTAAAGTCCATTGAAGAA	19475	TGGC	0.000215655
	AAGCTCATTTTAAGCGCGA	21962	AGGT	0.000951567																	ATAACCAAATGTTCAAGAA	9770	TGGA	1.49071e-05
	TCGTAATTATCTATTTCTA	21987	AGGT	8.74548e-05																	ATCAAATCAATTGGAACGA	28972	TGGC	0.000181369
	TTAGTAAACCTGTCTATAT	22047	AGGG	7.65229e-05																	CTGGATTTAACTAGAATAA	25429	TGGG	3.47831e-06
	CAGTATTCCCTGATATAGA	22053	AGGT	0.000671812																	TCTACCGCTTCTTTACCTA	29096	TGGA	8.0995e-05
	AGACATAAAAAGAAAAACG	22115	AGGA	9.44114e-06																	GGATTGAAATGTGAGAGAT	7746	TGGA	0.000179382
	TTATTAGCTGACTTACAAG	22217	AGGT	0.000229569																	GCTTTGGAAATCTCTAATA	23628	TGGC	9.54052e-05
	GATTTAGCTGAAATAGTAC	22259	AGGC	7.75167e-05																	GTTTACACCAATAAATAGC	18427	TGGG	4.02491e-05
	GCTTCAATTCCTTTATCTC	22332	AGGC	0.000212177																	CATTTCCCTTCTTGAGATG	38018	TGGA	0.000157518
	GGTAATGTGCCTGGAGATA	22337	AGGA	6.45973e-06																	ATATTTGGCAATGTGTTCG	24979	TGGT	0.000743862
	GTGAAACACGCTGTACAAA	22370	AGGT	0.00207655																	CATATCGCCTATATACACA	13358	TGGC	6.21128e-05
	GTTAAATGGAATACAGCAG	22532	AGGT	6.95663e-05																	CCAAAATTGGGCTAATAGT	24891	TGGC	4.62119e-05
	AAAGAGTGGTTTGAAGCTG	22574	AGGT	0.000369695																	TTAATAGCCGGTGCGATTC	39255	TGGT	1.04349e-05
	AATTTTTCGTATTCAACTG	22587	AGGC	0.00145443																	CTATCTCGTAAGTTCAGCG	11932	TGGT	0.00095604
	CTATGTAAACTAATAGATC	22698	AGGG	3.22986e-05																	ATAGGCACGTTAGAGAAGC	32418	TGGA	2.0373e-05
	TTTATAAAAAAATTGAAAA	22741	AGGT	9.44114e-06																	ATTTTCAGCATCTTTCGGT	2682	TGGT	0.00144946
	GATAGCGAAGATGGGAGAA	22886	AGGA	4.47212e-06																	GCAGCAGGAGAAAGCGCAA	39000	TGGT	1.34164e-05
	GGGAGAAAAGGAGCAATGC	22898	AGGA	0.000129195																	TAAACTTTTGAAATCTAAA	724	TGGC	1.04349e-05
	TGATTTCATCACTGAAAAC	23044	AGGA	3.97522e-06																	TCAATTATCGGCTTTTTAA	25996	TGGC	0.000128698
	GATACTTTGCCGTTATTAC	23066	AGGG	0.000203233																	AGATTGGGGGTGAATAATT	6815	TGGA	4.47212e-06
	ACAATAGTGGTTTTTTCAA	23106	AGGG	4.96902e-07																	TAGCGTCCATTACACCTAG	11362	TGGA	0.000586344
	ACCGAATATGGCCAAAAGC	23164	AGGA	5.31685e-05																	AAAGAATGGTCATGAGGAT	9989	TGGC	4.77026e-05
	GACAAAGAAATGACGAAAG	23186	AGGC	0.000888958																	AGAAAAACAAGGTATGACT	490	TGGC	0.000199755
	AATGATGAAAGAGAATTAC	23215	AGGA	8.94424e-06																	GATTTCGTTACTAATTTAG	25240	TGGA	1.93792e-05
	TATTTTTGAGTAATCGTGT	23241	AGGT	0.00017491																	GCTAATAATAAAGATTCTA	22188	TGGA	8.94424e-06
	TACACGATTACTCAAAAAT	23258	AGGC	3.97522e-06																	GTAAAAGCGTTAGTGGCAT	25183	TGGT	0.000585848
	CAACTGACAGCTAGATATT	23281	AGGA	0.000100871																	CGATTGTACTTGCTTGATG	36133	TGGC	0.00311508
	AGTGCTAACAATTCATGTT	23297	AGGG	6.01251e-05																	ATGGAATCAAGATTTTAGG	7463	TGGA	0.000173419
	AGCCAATCACGCCATTCAG	23324	AGGT	0.00125269																	CTTAGACCAGAAACACTTT	7551	TGGC	0.00101666
	TGATTGGCTTATTGGTGGT	23352	AGGA	2.43482e-05																	ACATTGCCTGGCGTGTATG	19535	TGGA	0.000225594
	GGCTTATTGGTGGTCAGGA	23357	AGGT	0.000129691																	GCCTTTGGATACTCATTTT	23607	TGGC	0.000122735
	TTAATAATTGTCTTTGATC	23368	AGGT	0.000157518																	CGTATCGATCTAAAAGCAC	36376	TGGC	6.80756e-05
	GCTTAGTACAAGCTTCTAA	23426	AGGC	8.59641e-05																	AAAGCCTACAGCTAGTGAA	34407	TGGT	2.48451e-06
	TGTACACGAGCATAGCTAC	23486	AGGT	0.000145592																	TCGCCTCTATATGTGTTTT	2818	TGGT	0.00142164
	AGACGTGAACTCTTCAAAG	23551	AGGT	0.000369695																	TTTAAATCAAGTGGGTGTG	18410	TGGG	5.36654e-05
	GCTAACCTCCTTTCGATTC	23572	AGGA	1.49071e-06																	TAGATTGGTTAACTCAATT	25652	TGGG	9.44114e-05
	AGAAAATTCCTTGAATCGA	23578	AGGA	1.49071e-06																	GTTGTTTGAAATGTACGAG	10551	TGGA	0.000438765
	AAATTCCTTGAATCGAAAG	23581	AGGT	2.48451e-06																	GGCAACGCAGATTGTTTGA	2309	TGGT	0.000809453
	GCCATAAAATGAGTATCCA	23594	AGGC	0.000332924																	CAGCGACGAAAAGAAAATC	8731	TGGC	7.45353e-06
	GAGATTTCCAAAGCAACGT	23651	AGGA	0.00056299																	AGATAGTTTAAAAAAAGCA	28476	TGGA	9.39145e-05
	CCCGCTAAAATGGCGGTTA	23995	AGGG	4.96902e-07																	GGTCATGGTTATAACGATC	38742	TGGA	0.000372677
	AAGATTTAATAGATCTTAG	24026	AGGC	0.00377944																	AATTGGGCTAATAGTGTGG	24895	TGGT	5.11809e-05
	GATTCCAGCAGATGGAAAT	24064	AGGA	9.93804e-07																	AAAGTAATTGCTACAGACT	26509	TGGC	4.37274e-05
	AAAGAATTCAATGAAGTCG	24100	AGGA	8.44734e-06																	TTAGCAGTAGTTGCAGTCA	25513	TGGT	2.63358e-05
	AGTTCGGATTTTAGTAGCT	24228	AGGC	0.000124226																	CACAACGAGCAACATGCGA	5750	TGGC	0.0019245
	CGGTACTATCTTCGCGCAA	24267	AGGT	0.000572431																	AGTATGCTTACTTTTTCTT	3824	TGGT	0.021894
	ATCTTCGCGCAACAGGTCA	24274	AGGC	3.528e-05																	AAACACGCTGTACAAACAG	22373	TGGA	1.19256e-05
	TTAAGTACTGCCATTATTG	24335	AGGT	0.000707589																	GTATAACCTGCTGGCACTG	39325	TGGA	2.33544e-05
	CTTAATGCGGTTGGTGTAT	24367	AGGT	1.14287e-05																	ATTCATTTTAAAAGGTCAT	3398	TGGG	7.1057e-05
	GTATTAGGTGGTGGCGTTT	24382	AGGT	9.44114e-06																	GTTAAAGCTAATGATAAGG	27468	TGGA	3.97522e-06
	GTTGGCGCATTCTCTGTCG	24409	AGGT	4.12429e-05																	ATACGTGGTATGACATCGT	15422	TGGT	0.000247954
	ATCTTTAATGCGATGTCAG	24589	AGGT	0.00466889																	AGCAATTCAATTGCACAGT	13910	TGGC	0.000303607
	GCGATGTCAGCAGGTATCA	24598	AGGT	0.000105343																	TCACGTTCAAATAATGATA	20330	TGGT	4.12429e-05
	AGCAAACGCACGCAAGTTT	24681	AGGA	1.93792e-05																	AATTCTTTGAATATTATCT	12223	TGGT	6.16159e-05
	TTTGAAGCATTGAATAGCA	24739	AGGT	0.000130685																	ATCGAAAGGAGGTTAGCCT	23592	TGGA	7.90074e-05
	GGAGATTTATTGAACGCTG	24775	AGGA	0.000104349																	TAAAGGTAGACCCTAATAT	35324	TGGC	8.49703e-05
	TTGTTCAAATTTGTGTCTC	24844	AGGA	0.00045715																	AACAATGATTTTATGAAAG	20735	TGGT	4.17398e-05
	CCAAATATCTGACCAATCT	24950	AGGT	9.39145e-05																	ACGCATGTAATGGTCATGT	9147	TGGA	4.81995e-05
	AGAGCATGGTCAGAACAAG	25081	AGGA	0.000241494																	TGCCTTGCATAGGATTTCC	351	TGGC	0.000236525
	GAACAAGTAGGACAATCAC	25093	AGGA	9.93804e-07																	AAAGTAGGTGGCGTAATGT	33930	TGGA	9.44114e-06
	CCGATTAACTGCATAATAG	25139	AGGA	0.000625103																	GACTGGGGTTACGAGCACT	15833	TGGA	2.78265e-05
	TCTAGTAATTTACTAGCTA	25205	AGGA	3.67708e-05																	ATGCTTGGTTTTTCGTCTG	35543	TGGA	1.63978e-05
	ATCGGTGTTATCGGTATTT	25309	AGGT	8.79517e-05																	AAAGCGTTCGGTTTATTGA	25462	TGGT	3.27955e-05
	GCAGTTTCCGGTGCGATTC	25624	AGGT	1.98761e-06																	AATAAGCGCCATTCACTAC	10139	TGGA	0.000925729
	TGTCCTAATACTTGTAATA	25694	AGGC	7.55291e-05																	CTTTTAATAGGGGTAACTA	30820	TGGA	0.00014112
	ATGCCTATATTACAAGTAT	25705	AGGA	1.39133e-05																	TTAGCTGACATGTTGGCGT	12075	TGGA	2.18637e-05
	CAAGTATTCATGCAAGTTT	25729	AGGT	2.48451e-06																	TAGAAATGTAAATGTAGAG	9417	TGGA	8.34795e-05
	GTTTTAGGTGTTTTGGTAA	25744	AGGC	6.95663e-06																	AATGGTTGAAGATGGAACA	24477	TGGC	4.91933e-05
	AATGTTATGAATATCATAC	25777	AGGT	1.19256e-05																	ACTTTCCATTACTTAAATC	9042	TGGT	0.00710222
	ACAATTGCGTTCCAAGCCA	25816	AGGA	1.73916e-05																	AATCCCTCAATAACGCCAC	33097	TGGA	0.000819888
	GTAGCTGTCCAAATCATAG	25852	AGGT	2.48451e-05																	TCACGATGTTTTTGTAGTG	18081	TGGC	0.00160648
	TTGCTTACTGGCGACTTCT	25897	AGGT	2.88203e-05																	AATACAAAATCTACGGCAC	32584	TGGT	0.00177096
	TTAAACTTTATTATCACAA	26167	AGGT	7.45353e-06																	AACACCTATTAACGTAGTA	1450	TGGA	0.00316378
	AAAAGAGTTGTCTCAAATG	26257	AGGT	5.96282e-06																	TTGAACAAAGGTTATATAG	12991	TGGG	5.31685e-05
	ATTAATCGGCAAAGTAGCT	26349	AGGG	0.000164971																	CGATATTTGATATTTAGAG	8826	TGGC	0.000112797
	CACAAAGTAGTCAGCGCGG	26389	AGGC	9.73928e-05																	TTTTGTATGCGTCAATGAG	12309	TGGT	0.00274041
	TTCGTAAGTGGACACGGTG	26449	AGGT	6.45973e-06																	GTCCGCAAAACGCCGGTTA	31226	TGGG	2.28575e-05
	CACGGTGGAGGTAGTAGCT	26461	AGGT	2.98141e-05																	ATCTATTAGTTTACATAGA	22679	TGGT	5.21747e-05
	GGAGGTAGTAGCTTAGGTA	26467	AGGT	1.98761e-06																	AAAAACTTAAAAATATGGA	13273	TGGT	6.85725e-05
	AGAGGATAGCTCTTTATTA	26523	AGGC	2.58389e-05																	TGATAGCATGGTTGTTGAA	21319	TGGA	1.59009e-05
	TATACTATCTGTCAAAGTA	26541	AGGA	0.000179382																	GTCAAGCGCCACAGCCATT	21636	TGGA	5.26716e-05
	CTGTCTATAGAAGTACTTA	26570	AGGA	0.000636532																	GCTCTCTCGTTGCATAATT	9615	TGGA	0.000173419
	CTAATCGTTACATTCACAA	26639	AGGT	0.00078908																	TTGCGATAGCGTATGCTAG	8058	TGGC	1.04349e-05
	GAATGTAACGATTAGAAAT	26661	AGGG	1.44102e-05																	TTAAATACTTTCACATCAT	38496	TGGT	4.17398e-05
	TGCGTGATTTAATTAAATC	26674	AGGT	4.96902e-07																	TTCCTAAAAGCTGGATTGT	29486	TGGC	0.000144599
	GGAAGTTTCAACTTATTAT	26734	AGGG	1.98761e-06																	AGTTGTTGGCTTTGGTGCA	24438	TGGC	0.000127704
	GTTTCAACTTATTATAAGG	26738	AGGT	0.000111803																	GAAAAACAATAACAGAAGC	25586	TGGA	0.000636532
	CGCACGATATAGAAGTAAT	26776	AGGA	6.16159e-05																	AAGGTAATTCAACAACAAA	32257	TGGC	5.86344e-05
	TCCAAGTGATTATAAGTGA	26815	AGGA	5.91313e-05																	AAACTTACCAATAAGATCA	4909	TGGT	0.000135654
	GTAGTTGAATATAACGTTA	26853	AGGC	0.000424354																	GAATATACAAAAGTATATG	37470	TGGA	0.000435783
	GAATATAACGTTACAGGCG	26859	AGGA	0.000156027																	TATTCTATTTTGTTGGTAA	33081	TGGA	2.18637e-05
	TCGTAACTATTCTGATATA	26888	AGGG	2.33544e-05																	TTTTTCTTTTGTGCTGTCA	19664	TGGC	0.000325968
	AAAAAGTAGAGCTTAAGAT	26953	AGGT	0.000129195																	CGACTAAAGGAGGCAACCA	29610	TGGC	0.000159506
	TGTGAAGCATAAGCAATTT	26971	AGGT	8.0995e-05																	TTTTCTTTTCGTCGCTGAA	8711	TGGG	1.49071e-06
	GATGGACGACAACTTTTTG	27153	AGGA	0.000882498																	TTGAACGCTGCAGGAAGAT	24784	TGGC	0.000135157
	TTTGACACAACACAAACAT	27195	AGGG	0.000395534																	TCCTAAATTAATAGGATCT	40180	TGGT	6.45973e-06
	TCAGGTACCGACCATTTTT	27289	AGGG	5.46592e-06																	CAGCCATATTTTGCTTTAA	32001	TGGT	0.000662867
	TCGTTTGTAGGCAATCTAT	27307	AGGT	0.000335409																	ACCTCTACTTCTGCTTTTA	5292	TGGA	0.000194786
	CTCTTATCACCTTCGTTTG	27319	AGGC	0.000123729																	TTACAAGCATCAGATGCTT	20317	TGGC	0.000181369
	GATAGATTGCCTACAAACG	27324	AGGT	9.34176e-05																	AGATCGAGTCAAGGAGGTT	12420	TGGG	1.78885e-05
	CTACAAACGAAGGTGATAA	27334	AGGC	7.50322e-05																	TGAATATCATACAAGGTTT	25784	TGGA	0.0001123
	ACATTTTACAACACTAACT	27366	AGGA	0.0013953																	TGAAAAAGGGCAAACGCTT	40266	TGGA	2.43482e-05
	AACTGATTAAACTGTGTTA	27400	AGGA	2.83234e-05																	TCCGCTCCAGTATAAGATA	20168	TGGT	4.22367e-05
	AGATGTTAAAGCTAATGAT	27464	AGGA	0.000230066																	ATAGACAGGTTTACTAAGC	22067	TGGC	0.000294663
	TTCACTTTCTATACAGATA	27492	AGGA	7.45353e-06																	AAAAGAAATCGATGTTAAA	36630	TGGT	0.000264849
	AGGAAATATCTCAGTTATT	27512	AGGA	0.000197767																	TATCAAAAGAGTTTCTTAA	19823	TGGA	8.49703e-05
	TATATTTAAATAACCTCTA	27569	AGGT	0.000281743																	CTCAACCGACGGTTAAAAT	37322	TGGA	1.44102e-05
	GACGGTAAACATACCTATA	27570	AGGT	0.000216649																	AAAGATATTGTAAGTAGAT	15956	TGGC	4.32305e-05
	GAACAACCGGTTTTATATC	27627	AGGC	0.000442243																	GGATTTTAGGATATAGCTT	34269	TGGG	1.34164e-05
	CACAAATTATATTTTAGAT	27699	AGGA	3.37893e-05																	ACCCGAAAAAATCTCATAC	35642	TGGG	9.93804e-07
	CTTTTTAATAAAATTGGCA	27713	AGGC	0.000105343																	AGCTAGTTATTTCTGTAAT	9167	TGGT	0.000242488
	AATTTTATTAAAAAGTCTA	27735	AGGG	0.000104349																	TTAACCAAGCAATAGATGA	3514	TGGA	0.000271805
	TTAAAAAGTCTACAGGGTG	27742	AGGG	2.48451e-06																	TCGCCGTATGTGTAATGTG	9850	TGGT	0.00293619
	CGCTATTAATGTTAGTACA	27768	AGGT	0.000547586																	TTCGCGAGTAAAGTAGCTG	26230	TGGG	9.93804e-07
	GCGAGTACGTTTGACGCAA	27844	AGGT	3.72677e-05																	TATAATTCATTCATGTTAT	15350	TGGC	0.000588332
	TGGACGATCACTCATGTTG	27883	AGGT	0.00017491																	CATTGGAAACGTTTAAGAA	12010	TGGA	0.00262762
	CTACTATTGGCGAAAAAAT	27950	AGGC	2.48451e-06																	AATCTATCAACTAAGGATG	19288	TGGT	0.000115281
	TAAGGCTTGATATCAAAGC	27968	AGGC	5.46592e-06																	CCTACTAAAAAACACCCGA	7797	TGGT	0.000157021
	GGTAAATCCTAGAATTGTT	27994	AGGT	0.000122735																	TCTGTAACTTCATTCGTAA	26437	TGGA	6.45973e-06
	TTGATGACCTTAACAATTC	28001	AGGA	5.31685e-05																	GATACTCATCGTCATTTAG	18362	TGGG	8.19888e-05
	GAGTATAACGAAAGTTTTA	28033	AGGC	0.00241345																	AAAAACCAACGTTTAATGA	4196	TGGG	0.00047802
	TTCTTCAATACTGTCTTTA	28063	AGGA	0.000230563																	ACACCTCAATATATACTTG	15248	TGGT	0.00128896
	AGTAGATGCATCTAAATTC	28116	AGGG	4.96902e-07																	TTTTTCACACCTTGCCAAT	10182	TGGT	0.000949083
	GCATCTAAATTCGAGGGAT	28123	AGGC	8.44734e-06																	CGATTCTATCGTTATTCAT	34591	TGGA	6.01251e-05
	AAATTCGAGGGATTAGGCA	28129	AGGA	1.98761e-06																	CAATTTTTAGTTAGAAACT	31453	TGGT	1.34164e-05
	ATCACCATAACCTTTAATA	28320	AGGT	0.00030311																	AATTGGCCACTGCTTTCAA	5118	TGGA	0.000592307
	AAATGTTATACCTTTATTA	28324	AGGT	6.06221e-05																	AGATATGCTGGGTTCTGTA	30950	TGGT	0.000190313
	CATCCATTAGCACAATTGA	28408	AGGT	0.00010584																	AGAGAATTACAAGGAAATC	23224	TGGG	2.63358e-05
	ACGTAACGCTACAAAGTCT	28521	AGGA	0.000346838																	TCACTTACTACCTGCCTAT	14404	TGGT	4.22367e-05
	CTAACAACATCACCTATTT	28565	AGGG	4.86964e-05																	TTTCAATGTTTGGTACAAG	26036	TGGT	3.82615e-05
	CCAGAAGCTAACCCTAAAA	28567	AGGT	1.49071e-06																	TCAATCCTGACACTAAAAT	36881	TGGC	1.63978e-05
	AGAGTGGTGGATTCTGCCA	28600	AGGA	1.14287e-05																	TAATTAAGGGGTGATTTTT	37403	TGGA	0.000229569
	ACTAAGCAAGATGTAGTAT	28684	AGGA	0.000177891																	TGATGGAGTAGGGCCTCGT	35526	TGGA	2.23606e-05
	TAGTATTAGGAGACTTTAC	28697	AGGC	0.000212177																	TGATGAGGAACTTCGCGGA	33574	TGGT	0.000291185
	ATTGGCGACTCTGTAGCTA	28990	AGGG	1.63978e-05																	TAATTAACTTAGTCATGAA	3568	TGGT	0.000355782
	ACTAATTTCACAGAAATGT	29026	AGGC	2.08699e-05																	TTAAGCGTTGCGAACGCTT	20402	TGGT	5.61499e-05
	AAAACGACTAATCTTGCAA	29065	AGGT	9.98773e-05																	TGGTTCTTTGATGTACTGC	31084	TGGA	0.00273892
	ACAATGGCAACAGTTCCAA	29095	AGGT	5.21747e-05																	TTCTCAGAAGATAGCGAAG	22877	TGGG	1.49071e-06
	AGACAAGCAGAGCAAATAA	29146	AGGA	0.000163481																	GGTTTACCATCATACAAGG	40367	TGGG	4.5715e-05
	CAGTGCCTTGTAATATGAT	29158	AGGT	0.000115281																	AAGAGAGTTATATAAAGCT	1875	TGGA	0.00156027
	GGAGACCTAATCATATTAC	29167	AGGC	2.58389e-05																	GCTGTAGGCTTTCTAGTCT	34382	TGGG	1.68947e-05
	TGGTTACACGGTTATTGGG	29203	AGGC	0.000106337																	AACATTCACGTGATCCGTA	9734	TGGT	0.00137244
	TATTGGGCAGGCGTACCGA	29215	AGGC	9.24238e-05																	ACTTATTCCGTCGTTGCTA	5237	TGGT	0.00347831
	AACTTCAATTGCAGAACAA	29259	AGGC	0.000102859																	CATTGATACCGTCGCCGTT	29851	TGGC	5.0684e-05
	CGTATTGTTGTACCACTCA	29339	AGGG	7.05601e-05																	TGAATTTTACAGTCCTATG	13168	TGGC	0.000819888
	GACACGGACAAAAACAAAC	29383	AGGG	5.46592e-06																	AACCTGGAGACATCGCAGT	34625	TGGC	3.62739e-05
	CAAACTAGGGTTAACACTT	29397	AGGA	2.33544e-05																	ACCAATCTTAGGTAAGTTA	24939	TGGT	0.000150561
	AGCCATACAATCCAGCTTT	29498	AGGA	2.83234e-05																	AGTTACTATAACTAAAATT	33317	TGGG	7.95043e-06
	TTTTAGGAAAGCGAGCATG	29514	AGGA	2.88203e-05																	CTGATGTTTGTGTCAATAA	31579	TGGA	5.71437e-05
	ACCTCGTGACCTTTTTCGT	29534	AGGG	1.78885e-05																	TGCTAACGGGAACGAGATT	20154	TGGG	2.98141e-06
	GGCTTACACCCTAACGAAA	29539	AGGT	1.14287e-05																	ACAGTTATTAAATAACTAT	39689	TGGA	2.08699e-05
	CCCTAACGAAAAAGGTCAC	29547	AGGT	1.68947e-05																	ACCTAGATTACATTTGTTT	36405	TGGA	8.49703e-05
	TATTATGTACGAGTTAATC	29571	AGGA	0.000123232																	TTATCGCTATTGCGTTAGA	6831	TGGG	1.73916e-05
	ATTACAGTTTTTACGACTA	29597	AGGA	5.66468e-05																	TGATTACGAATTAGACGAA	17595	TGGA	0.000217146
	ACAGTTTTTACGACTAAAG	29600	AGGC	8.44734e-06																	CTCATCAATATCATTCTGA	17680	TGGT	0.000145592
	ACAAGTTTACATTCAATGA	29647	AGGT	0.00191456																	TTATTTCAACAAATGAATG	6472	TGGG	0.000100374
	AACTATCGCTTGTTAGATG	29698	AGGT	0.000341372																	AAAAAGAAAAGTGAAATGG	9071	TGGA	0.000502368
	CGTTTTAGCAATATGATTC	29842	AGGC	3.62739e-05																	TACATACTCCAAACAATTG	2883	TGGA	0.000179879
	GACGCGCGTATTGATAATA	29896	AGGT	0.000256401																	TGTTCCATGCTTTTTCAAT	2092	TGGA	0.00025342
	ACTAGATGCTTTCACTAAA	29967	AGGT	7.20508e-05																	GCTTTACTAAGAACTATTT	34215	TGGT	2.23606e-05
	ATATAAATAATTTTCGTTC	30113	AGGG	2.0373e-05																	ATGCTCGCTTTCCTAAAAG	29495	TGGA	1.5404e-05
	TATATGACGCAAGCTCGTC	30145	AGGT	0.00651488																	ATAAATTCGGAACAACGAG	32704	TGGC	0.000761751
	GAATTCGTTGAACTTTGTT	30489	AGGT	1.83854e-05																	ATCACACTTATTGAGGAGC	12815	TGGG	2.13668e-05
	AGTGCTGACGATATTGATA	30517	AGGT	3.42862e-05																	GGTGGCGTTTTAGGTTTAG	24391	TGGC	8.6461e-05
	GTATCTGAAGTGTATTCCA	30557	AGGT	3.13048e-05																	CTACCTGTATTACGAAAGC	8895	TGGA	4.96902e-07
	TCATAAGTGATACCTTGCA	30584	AGGT	7.95043e-05																	GTATCAGGATAACGAGCGA	10123	TGGC	0.000138636
	TCAGATACACAACCTATGC	30586	AGGT	0.000793056																	TGGAACTGGTGCAAGAATA	15511	TGGT	0.000740881
	CAAGGTATCACTTATGATG	30604	AGGT	7.15539e-05																	GTGACGCGGGTCATCAAAA	35151	TGGT	9.93804e-06
	GGTATCTTATATTGGTATA	30625	AGGT	2.78265e-05																	TCACATCATTTGGTCAAAA	38506	TGGA	0.000196276
	TCGAAACCTTGTAAGTAGT	30653	AGGG	2.38513e-05																	ATGGCAGTACTTAATGCGG	24358	TGGT	1.44102e-05
	GCCAACCCTAACTACTTAC	30661	AGGT	0.000104846																	ACTTAAGGAGGAACAACAA	941	TGGA	3.18017e-05
	GGTGTGAATAATAACTTTA	30736	AGGA	1.98761e-06																	CACAAATGATTTAGGGTAG	38157	TGGT	5.91313e-05
	AGGAGACTTCCAAGAAGCT	30756	AGGG	1.19256e-05																	TGGCGTGATTGGCTTATTG	23347	TGGT	6.95663e-06
	ATGTATTACGATCTAGAAA	30787	AGGA	4.86964e-05																	CTAAATCAATGGCTCAACG	23768	TGGC	0.000631563
	GGACGCAAAGCGCTTTTAA	30808	AGGG	9.29207e-05																	ACTTTAAAGGTATTGCAGG	31355	TGGA	0.000196773
	GAGTGATGTCTGTTGTTAC	30830	AGGT	0.00259532																	CAAATACAAGCGTTAATAC	35254	TGGT	0.000324974
	ATTTATTCCATCGGCCAAA	30868	AGGT	8.94424e-06																	AACGTCCAGCAAATAGTGC	27009	TGGA	0.00018932
	GAATCAGTCATCGATACTT	30905	AGGT	6.1119e-05																	TGCGCCGACACTTATAACA	21478	TGGA	4.67088e-05
	CAAGTATCGATGACTGATT	30922	AGGC	0.000460131																	GAAAAAGAAGATTTTGAAA	16453	TGGT	7.00632e-05
	CCGAAAGCGTTTAGAGATG	31060	AGGT	0.00203233																	AGTGCTTGCTGGAATGTGA	35582	TGGA	9.44114e-06
	AGAGCACCATTATAGTGTC	31088	AGGC	0.000906846																	ATTAAACAATAAAACTTTT	11598	TGGA	6.85725e-05
	GTACTTACCAGAAACAGCA	31132	AGGT	7.25477e-05																	GTAAGAATTATCTTAAGAC	14302	TGGG	4.96902e-06
	GATAATTTTGTAATATTCT	31244	AGGG	6.95663e-06																	ATAAACGAATTTGGCAAAG	11551	TGGT	8.49703e-05
	GCAATACCTTTAAAGTCTT	31334	AGGA	0.000142114																	ACTAATGGCGTTGCGCAAC	38544	TGGT	0.000695166
	GATTTTCCTAAAGACTTTA	31342	AGGT	5.16778e-05																	CCATTCATGTTCGTGCCGT	33944	TGGT	0.000794546
	AAAGACTTTAAAGGTATTG	31351	AGGT	0.000212177																	TATTCGACTAAAGGTAAGA	14662	TGGG	9.93804e-06
	TGGTAAATGGAGTTTATTC	31488	AGGG	1.09318e-05																	TTGATACGATCCATCAACA	8125	TGGT	0.00299582
	ATGGAGTTTATTCGAGGGA	31494	AGGT	1.98761e-06																	ATTATGAGAAAAGAAGTAA	24157	TGGA	8.94424e-06
	AGTTTCTATGAATCAGATA	31614	AGGA	3.72677e-05																	CGACTTAAGCAGGTGCCAT	21277	TGGC	0.00214413
	GATGATTATAACGTAGATA	31728	AGGC	9.44114e-05																	GCATTCCTCGCTAGTTTAG	14878	TGGT	7.90074e-05
	AATGAATTTTTAAAACATT	31818	AGGC	9.68959e-05																	GTCGCAGGTCTTGGAGTTG	24424	TGGC	7.80136e-05
	ATTTTTAAAACATTCAGGC	31823	AGGT	0.000386093																	ATGACCCGCGTCACCCTAA	35174	TGGC	0.000173419
	TTCAGGCAAGGTGCATGCT	31835	AGGC	0.000108325																	TTAGGTAAAACATCAGGTT	33279	TGGA	0.0001764
	GTGAATGATAGTGCGACAA	32061	AGGC	0.000263358																	AGCTTTAGTTGCATTATAT	23907	TGGC	0.00027429
	TTGTTGAATTACCTTTAAC	32235	AGGT	0.000324974																	AAAACTTGGGAACTTGTCT	6721	TGGG	0.000222612
	AATGGCGCTGACCTTGTTA	32238	AGGT	6.6088e-05																	ACGATAGTAGACGCAATTA	31773	TGGG	6.95663e-06
	TAAGCGCAGTTAACACATC	32350	AGGA	7.35415e-05																	GTTGCAAAAAGAGTACGTG	9535	TGGC	8.34795e-05
	GCGCCAGAAAAGACGGATA	32400	AGGC	1.39133e-05																	ATGGATTTATTCAGCTGTA	30282	TGGA	0.000107331
	TCATCAACACCATCTTGTC	32422	AGGC	0.00139083																	GCAGTCATTGGTGTATTCA	25525	TGGT	2.88203e-05
	GCAACAACATAAGATGACA	32726	AGGC	0.000119753																	TTTGGAGCACTGTTACAAG	26099	TGGT	0.000311061
	GTTAACTTAAATAATGCGC	32769	AGGC	4.12429e-05																	GCATTCTCTGTCGCAGGTC	24415	TGGA	0.000131182
	ACAAGAGTGCCGGATTTAC	32829	AGGT	0.000606717																	CTAAGTGATATTACGGAAG	30985	TGGT	7.45353e-06
	AGGTAGCGTTGAAAGTTAT	32849	AGGG	5.11809e-05																	CAGTTGTGACGTGGAAGGT	2597	TGGA	0.00010584
	TAAATCTTTTTAGAGTTAT	32911	AGGT	0.000173916																	ACACGTGTTGGTTATTTAC	16549	TGGT	3.42862e-05
	ACCGTTGATTTATGTTCAT	32980	AGGA	4.17398e-05																	TCCGAAAATGGCATTTCGG	7174	TGGT	4.72057e-05
	GACGGTGGCGCAAATGGTG	33024	AGGT	4.22367e-05																	GTTAACACCTCTTTGGCCG	30861	TGGA	9.29207e-05
	TTGGTAAGTGGAACTTATC	33093	AGGT	0.000512803																	CATGCCTACACAGTATTCA	2379	TGGA	0.000950077
	TTATCCAGGTGGCGTTATT	33107	AGGG	4.96902e-07																	AAGCATAGAGGTCGAAAAA	10877	TGGA	4.96902e-07
	TTACTCAATTGAATCGCGT	33136	AGGT	0.000254414																	ACTGCAACTACTGCTAATA	25493	TGGC	0.00068175
	AACGATGTGTACTTTGATT	33261	AGGT	0.00021168																	CGTAGACCTTTCGGCATTA	20025	TGGC	0.000588332
	TTTGATTTAGGTAAAACAT	33273	AGGT	2.48451e-06																	AGGTGATGTTGTTAGAGTG	28587	TGGA	2.18637e-05
	AACTCTTCTTTAAATTTAA	33429	AGGC	7.65229e-05																	TCAACTCGCATGATTATTT	9210	TGGT	8.24857e-05
	TTAGTGAAAACAAACTTTC	33456	AGGT	0.000209693																	ATGATTGGTTACACGGTTA	29198	TGGG	2.38513e-05
	TGCGTCAGATTTAAGTGAT	33559	AGGA	2.23606e-05																	TTTATCTTTTCGCTGAATA	7669	TGGT	0.000307085
	AACTAACAAAACAAATACT	33694	AGGG	0.00010584																	TGGCGTATTTTGGGCTTTA	25332	TGGC	0.000287706
	CACTGGTGAAAAATATCCA	33856	AGGC	3.47831e-06																	AAGTACCGTCGTTATCTTT	5204	TGGT	0.000158015
	GGCAAAAGATGAAAAGTCA	33877	AGGT	0.000972437																	TTACTTGAGTTTTCCCCTT	13941	TGGT	3.97522e-06
	AGTCACAGGTGTAATGCTT	33891	AGGC	2.5342e-05																	TAGTACCAAAGATAACAGC	19897	TGGT	0.000273296
	TTTTTAATTTAACACAAAG	33915	AGGT	3.22986e-05																	GGCAATGTGTTCGCTGGTA	24985	TGGT	0.000554046
	ACTCTCAATGAGATTAAAT	34023	AGGT	4.42243e-05																	TTTACGCGCGTTATCTGTC	10048	TGGT	0.000759266
	AAACTTTAGATGCTATCCA	34084	AGGG	1.73916e-05																	ATCATCAACACTATTTCTA	16632	TGGC	0.000526716
	ATGTGGATTCTCGGTTTGA	34167	AGGG	3.77646e-05																	TTTAGAACGATAAAAGAAA	6906	TGGC	3.32924e-05
	GAACTATTTTTGGTATTTA	34225	AGGA	1.88823e-05																	ACACAAATCCATCAATTGT	2889	TGGA	0.00133716
	CTATTTTTGGTATTTAAAG	34228	AGGT	4.96902e-07																	GTAGAAGTACAGTATACAA	2917	TGGT	0.00727962
	GAGGTGATTACCATGCTTA	34247	AGGG	1.34164e-05																	GGTCTTGGAGTTGTTGGCT	24430	TGGT	1.49071e-05
	ACCATGCTTAAAGGGATTT	34256	AGGA	7.95043e-06																	AACAATTCAACCCAGATGG	38239	TGGT	0.000293669
	GGCTTTCTAGTCTTTGGGT	34376	AGGT	0.000272799																	CTAGTTATTGAAGTATGTG	35197	TGGT	4.96902e-06
	TCCACCACTTCACTAGCTG	34397	AGGC	8.59641e-05																	GGTAAACATCACGGAATGT	22439	TGGT	0.000650942
	CAAAGTCGAATATTGGTAA	34439	AGGA	0.000206711																	AATAAATTGTTTTTAGCTA	21164	TGGT	0.000383111
	TATCTTTTAAAAATAAAGT	34490	AGGT	9.93804e-07																	TATTAGACGAGTTAATTAA	10349	TGGG	3.37893e-05
	TGTAACATGGGGCAATGCT	34536	AGGA	3.47831e-05																	AATCGAACGCTTTCAATGT	26026	TGGT	2.33544e-05
	GGCTAATTACAGATATCCT	34563	AGGG	0.000215159																	ATATTAATCAGAGTGCCTG	2983	TGGT	0.00316477
	CGATAGAATCGGAAACCCT	34565	AGGA	0.000402988																	CCTTGCAATATTAATGATT	8014	TGGT	1.14287e-05
	TGCCAAACTGCGATGTCTC	34613	AGGT	0.00206413																	TATTACTTATACCGAGAAG	8636	TGGC	0.000240501
	TCCGAACCTATTCCGTTGC	34637	AGGG	0.000146089																	ACAAGACAATGCCCTATGA	29341	TGGT	0.000171431
	TGGCACCCTGGCAACGGAA	34645	AGGT	1.29195e-05																	GGATTCTGAAATAGGTAAA	16671	TGGC	0.00017491
	GGACACACCGCAATAGTAG	34675	AGGA	4.96902e-05																	GATTCACCCACAACAATAT	21831	TGGG	9.93804e-05
	GTTAATTCTAATAGTTGGA	34741	AGGT	5.61499e-05																	AGCTTTTAGGAAAGCGAGC	29511	TGGA	6.31066e-05
	AAGCCTGTAACACTTACAT	34775	AGGG	3.87584e-05																	GTAGTAGAAGCAATTAGAA	4576	TGGA	0.000301123
	CACCCTTATGTAAGTGTTA	34786	AGGC	0.00018932																	ATAAAAAAACTGCTACTTG	3238	TGGA	0.00998823
	CTAGTATCTTTTGAATATG	34805	AGGT	3.0311e-05																	TGATCAGAAAGCATAAAAA	3040	TGGT	2.08699e-05
	GAACTTGTATCAGTACTAC	34832	AGGT	0.000560506																	ATGAGAGCACGTAAAGACG	18536	TGGT	0.00071703
[truncated: 170 more rows]

## Sheet: Fig4C-Double Spc Acq
First Spacer Acquired	PAM	Pos	Strand	Second Spacer Acquired	PAM	Pos	Strand	Distance
[truncated: 405 more rows]
