# Supplementary material for: Rarely acquired type II-A CRISPR-Cas spacers mediate anti-viral immunity through the targeting of a non-canonical PAM sequence
Source: Nucleic Acids Res. 2023 Jun 9;51(14):7438–50. doi: 10.1093/nar/gkad501 (PMC10415147; doi:10.1093/nar/gkad501)
Supplement: gkad501_Supplemental_Files [file gkad501_supplemental_files.zip › Supplementary File 2-CK,v5.xlsx]

## Sheet: DNA Oligos
DNA Oligo Name	Oligo ID	Sequence	Description
oCK015	(ФNM4ɣ4_2337_F)	AAACGCATGTTATAATCCACACCCTTGCGTTTAAG	BsaI cloning of oCK015 and oCK016 with pDB114 produced pCK009, which contains the "non-NGG" spc9 from ФNM4ɣ4 inbetween two CRISPR repeats. Non-NGG spc in original spc acquisition databases.
oCK016	(ФNM4ɣ4_2337_R)	AAAACTTAAACGCAAGGGTGTGGATTATAACATGC	BsaI cloning of oCK015 and oCK016 with pDB114 produced pCK009, which contains the "non-NGG" spc9 from ФNM4ɣ4 inbetween two CRISPR repeats. Non-NGG spc in original spc acquisition databases.
oCK017	(ФNM4ɣ4_2369_F)	AAACTCGAATAACTCACGTTCCATTGAATACTGTG	BsaI cloning of oCK017 and oCK018 with pDB114 produced pCK010, which contains the "non-NGG" spc10 from ФNM4ɣ4 inbetween two CRISPR repeats. Non-NGG spc in original spc acquisition databases.
oCK018	(ФNM4ɣ4_2369_R)	AAAACACAGTATTCAATGGAACGTGAGTTATTCGA	BsaI cloning of oCK017 and oCK018 with pDB114 produced pCK010, which contains the "non-NGG" spc10 from ФNM4ɣ4 inbetween two CRISPR repeats. Non-NGG spc in original spc acquisition databases.
oCK019	(ФNM4ɣ4_3788_F)	AAACAAAACAGTGACAGAAACTATTGAGTACGAGG	BsaI cloning of oCK019 and oCK020 with pDB114 produced pCK011, which contains the "non-NGG" spc11 from ФNM4ɣ4 inbetween two CRISPR repeats. Non-NGG spc in original spc acquisition databases.
oCK020	(ФNM4ɣ4_3788_R)	AAAACCTCGTACTCAATAGTTTCTGTCACTGTTTT	BsaI cloning of oCK019 and oCK020 with pDB114 produced pCK011, which contains the "non-NGG" spc11 from ФNM4ɣ4 inbetween two CRISPR repeats. Non-NGG spc in original spc acquisition databases.
oCK021	(ФNM4ɣ4_4916_F)	AAACCTAGCTTAGATTTTGATACCAATGATCTTAG	BsaI cloning of oCK021 and oCK022 with pDB114 produced pCK012, which contains the "non-NGG" spc12 from ФNM4ɣ4 inbetween two CRISPR repeats. Non-NGG spc in original spc acquisition databases.
oCK022	(ФNM4ɣ4_4916_R)	AAAACTAAGATCATTGGTATCAAAATCTAAGCTAG	BsaI cloning of oCK021 and oCK022 with pDB114 produced pCK012, which contains the "non-NGG" spc12 from ФNM4ɣ4 inbetween two CRISPR repeats. Non-NGG spc in original spc acquisition databases.
oCK023	(ФNM4ɣ4_5894_F)	AAACAATAAAAATAGCACTCCTAATCGTCATCTTG	BsaI cloning of oCK023 and oCK024 with pDB114 produced pCK013, which contains the "non-NGG" spc13 from ФNM4ɣ4 inbetween two CRISPR repeats. Non-NGG spc in original spc acquisition databases.
oCK024	(ФNM4ɣ4_5894_R)	AAAACAAGATGACGATTAGGAGTGCTATTTTTATT	BsaI cloning of oCK023 and oCK024 with pDB114 produced pCK013, which contains the "non-NGG" spc13 from ФNM4ɣ4 inbetween two CRISPR repeats. Non-NGG spc in original spc acquisition databases.
oCK025	(ФNM4ɣ4_12337_F)	AAACACTCATTGACGCATACAAAAAGAAAATGAAG	BsaI cloning of oCK025 and oCK026 with pDB114 produced pCK014, which contains the "non-NGG" spc14 from ФNM4ɣ4 inbetween two CRISPR repeats. Non-NGG spc in original spc acquisition databases.
oCK026	(ФNM4ɣ4_12337_R)	AAAACTTCATTTTCTTTTTGTATGCGTCAATGAGT	BsaI cloning of oCK025 and oCK026 with pDB114 produced pCK014, which contains the "non-NGG" spc14 from ФNM4ɣ4 inbetween two CRISPR repeats. Non-NGG spc in original spc acquisition databases.
oCK027	(ФNM4ɣ4_12414_F)	AAACACGTGTAAAGACATATTAGATCGAGTCAAGG	BsaI cloning of oCK027 and oCK028 with pDB114 produced pCK015, which contains the "non-NGG" spc15 from ФNM4ɣ4 inbetween two CRISPR repeats. Non-NGG spc in original spc acquisition databases.
oCK028	(ФNM4ɣ4_12414_R)	AAAACCTTGACTCGATCTAATATGTCTTTACACGT	BsaI cloning of oCK027 and oCK028 with pDB114 produced pCK015, which contains the "non-NGG" spc15 from ФNM4ɣ4 inbetween two CRISPR repeats. Non-NGG spc in original spc acquisition databases.
oCK029	(ФNM4ɣ4_12417_F)	AAACTGTAAAGACATATTAGATCGAGTCAAGGAGG	BsaI cloning of oCK029 and oCK030 with pDB114 produced pCK016, which contains the "non-NGG" spc16 from ФNM4ɣ4 inbetween two CRISPR repeats. Non-NGG spc in original spc acquisition databases.
oCK030	(ФNM4ɣ4_12417_R)	AAAACCTCCTTGACTCGATCTAATATGTCTTTACA	BsaI cloning of oCK029 and oCK030 with pDB114 produced pCK016, which contains the "non-NGG" spc16 from ФNM4ɣ4 inbetween two CRISPR repeats. Non-NGG spc in original spc acquisition databases.
oCK031	(ФNM4ɣ4_14132_F)	AAACCTAAGAAGTTGTTTCTGTTCAATTTAGAGTG	BsaI cloning of oCK031 and oCK032 with pDB114 produced pCK017, which contains the "non-NGG" spc17 from ФNM4ɣ4 inbetween two CRISPR repeats. Non-NGG spc in original spc acquisition databases.
oCK032	(ФNM4ɣ4_14132_R)	AAAACACTCTAAATTGAACAGAAACAACTTCTTAG	BsaI cloning of oCK031 and oCK032 with pDB114 produced pCK017, which contains the "non-NGG" spc17 from ФNM4ɣ4 inbetween two CRISPR repeats. Non-NGG spc in original spc acquisition databases.
oCK033	(ФNM4ɣ4_17454_F)	AAACAACTGGAATGTTACGAGTGAACTTAAATATG	BsaI cloning of oCK033 and oCK034 with pDB114 produced pCK018, which contains the "non-NGG" spc18 from ФNM4ɣ4 inbetween two CRISPR repeats. Non-NGG spc in original spc acquisition databases.
oCK034	(ФNM4ɣ4_17454_R)	AAAACATATTTAAGTTCACTCGTAACATTCCAGTT	BsaI cloning of oCK033 and oCK034 with pDB114 produced pCK018, which contains the "non-NGG" spc18 from ФNM4ɣ4 inbetween two CRISPR repeats. Non-NGG spc in original spc acquisition databases.
oCK035	(ФNM4ɣ4_17903_F)	AAACGTATAGGTACAATGTTGACTGATGACTATAG	BsaI cloning of oCK035 and oCK036 with pDB114 produced pCK019, which contains the "non-NGG" spc19 from ФNM4ɣ4 inbetween two CRISPR repeats. Non-NGG spc in original spc acquisition databases.
oCK036	(ФNM4ɣ4_17903_R)	AAAACTATAGTCATCAGTCAACATTGTACCTATAC	BsaI cloning of oCK035 and oCK036 with pDB114 produced pCK019, which contains the "non-NGG" spc19 from ФNM4ɣ4 inbetween two CRISPR repeats. Non-NGG spc in original spc acquisition databases.
oCK040	(ФNM4ɣ4_3789_F)	AAACAAACAGTGACAGAAACTATTGAGTACGAGGG	BsaI cloning of oCK040 and oCK041 with pDB114 produced pCK023, which contains the NGG spc11* from ФNM4ɣ4 inbetween two CRISPR repeats.
oCK041	(ФNM4ɣ4_3789_R)	AAAACCCTCGTACTCAATAGTTTCTGTCACTGTTT	BsaI cloning of oCK040 and oCK041 with pDB114 produced pCK023, which contains the NGG spc11* from ФNM4ɣ4 inbetween two CRISPR repeats.
oCK042	(ФNM4ɣ4_12338_F)	AAACCTCATTGACGCATACAAAAAGAAAATGAAAG	BsaI cloning of oCK042 and oCK043 with pDB114 produced pCK020, which contains the NGG spc14* from ФNM4ɣ4 inbetween two CRISPR repeats.
oCK043	(ФNM4ɣ4_12338_R)	AAAACTTTCATTTTCTTTTTGTATGCGTCAATGAG	BsaI cloning of oCK042 and oCK043 with pDB114 produced pCK020, which contains the NGG spc14* from ФNM4ɣ4 inbetween two CRISPR repeats.
oCK044	(ФNM4ɣ4_12415_F)	AAACCGTGTAAAGACATATTAGATCGAGTCAAGGG	BsaI cloning of oCK044 and oCK045 with pDB114 produced pCK021, which contains the NGG spc15* from ФNM4ɣ4 inbetween two CRISPR repeats.
oCK045	(ФNM4ɣ4_12415_R)	AAAACCCTTGACTCGATCTAATATGTCTTTACACG	BsaI cloning of oCK044 and oCK045 with pDB114 produced pCK021, which contains the NGG spc15* from ФNM4ɣ4 inbetween two CRISPR repeats.
oCK046	(ФNM4ɣ4_14132_F)	AAACTAAGAAGTTGTTTCTGTTCAATTTAGAGTTG	BsaI cloning of oCK046 and oCK047 with pDB114 produced pCK022, which contains the NGG spc17* from ФNM4ɣ4 inbetween two CRISPR repeats.
oCK047	(ФNM4ɣ4_14132_R)	AAAACAACTCTAAATTGAACAGAAACAACTTCTTA	BsaI cloning of oCK046 and oCK047 with pDB114 produced pCK022, which contains the NGG spc17* from ФNM4ɣ4 inbetween two CRISPR repeats.
oCK048	(ФNM4ɣ4_3033_oAV204_F)	AAACCACATACCTATGAAGAGTATTTGATCAGAAAGC	Gibson cloning of oCK048,49,50,51,52,53 with pC194 produced pCK028, which contains a 1 kb homology sequence from ФNM4ɣ4 with point mutations in PAMs. Used to engineer phage with mutation in A of NAGG spc11 PAM
oCK049	(ФNM4ɣ4_C-T_PAM_R)	GTCTGTCtTGTTCGTCTGTGTTCTCTTC	Gibson cloning of oCK048,49,50,51,52,53 with pC194 produced pCK028, which contains a 1 kb homology sequence from ФNM4ɣ4 with point mutations in PAMs. Used to engineer phage with mutation in A of NAGG spc11 PAM
oCK050	(ФNM4ɣ4_G-A_PAM_F)	ACGAACAaGACAGACTAATTAACTTAG	Gibson cloning of oCK048,49,50,51,52,53 with pC194 produced pCK028, which contains a 1 kb homology sequence from ФNM4ɣ4 with point mutations in PAMs. Used to engineer phage with mutation in A of NAGG spc11 PAM
oCK051	(ФNM4ɣ4_T-G_PAM_R)	TTCTACCgCCTCGTACTCAATAGTTTCTG	Giboson cloning of oCK048,49,50,51,52,53 with pC194 produced pCK028, which contains a 1 kb homology sequence from ФNM4ɣ4 with point mutations in PAMs. Used to engineer phage with mutation in A of NAGG spc11 PAM
oCK052	(ФNM4ɣ4_A-C_PAM_F)	TACGAGGcGGTAGAACATGACTGAGG	Gibson cloning of oCK048,49,50,51,52,53 with pC194 produced pCK028, which contains a 1 kb homology sequence from ФNM4ɣ4 with point mutations in PAMs. Used to engineer phage with mutation in A of NAGG spc11 PAM
oCK053	(ФNM4ɣ4_4325_oAV186_R)	ATGTGGTTATCGATTTGATAGTAGGGTTGATAGTGC	Gibson cloning of oCK048,49,50,51,52,53 with pC194 produced pCK028, which contains a 1 kb homology sequence from ФNM4ɣ4 with point mutations in PAMs. Used to engineer phage with mutation in A of NAGG spc11 PAM
oCK054	(ФNM4ɣ4_11547_oAV204_F)	AAACCACATACCTATGATTTAATAAACGAATTTGGC	Gibson cloning of oCK054, oCK059, and other oligos with pC194 produced pCK029 and pCK030. Both plasmids contain a 1 kb homology sequence from ФNM4ɣ4 with point mutations in PAMs. pCK029 and pCK030 were used to engineer phages with mutationss in the A of NAGG for spc14 and spc15, respectively.
oCK055	(ФNM4ɣ4_C-T_PAM_R)	CAAACGCtAACATGTCAGCTAATTCATC	Gibson cloning of oCK054,55,56,57,58,59 with pC194 produced pCK029, which contains a 1 kb homology sequence from ФNM4ɣ4 with point mutations in PAMs. Used to engineer phage with mutation in A of NAGG spc14 PAM
oCK056	(ФNM4ɣ4_G-A_PAM_F)	ACATGTTaGCGTTTGGATTGAGTATTGCG	Gibson cloning of oCK054,55,56,57,58,59 with pC194 produced pCK029, which contains a 1 kb homology sequence from ФNM4ɣ4 with point mutations in PAMs. Used to engineer phage with mutation in A of NAGG spc14 PAM
oCK057	(ФNM4ɣ4_T-G_PAM_R)	TGATTCCgTTTCATTTTCTTTTTGTATGCG	Gibson cloning of oCK054,55,56,57,58,59 with pC194 produced pCK029, which contains a 1 kb homology sequence from ФNM4ɣ4 with point mutations in PAMs. Used to engineer phage with mutation in A of NAGG spc14 PAM
oCK058	(ФNM4ɣ4_A-C_PAM_F)	AATGAAAcGGAATCATGAAAGACAAGATGG	Gibson cloning of oCK054,55,56,57,58,59 with pC194 produced pCK029, which contains a 1 kb homology sequence from ФNM4ɣ4 with point mutations in PAMs. Used to engineer phage with mutation in A of NAGG spc14 PAM
oCK059	(ФNM4ɣ4_12909_oAV186_R)	ATGTGGTTATCGATTTCATCATCATTTCTAAAATTGTCC	Gibson cloning of oCK054, oCK059, and other oligos with pC194 produced pCK029 or pCK030. Both plasmids contain a 1 kb homology sequence from ФNM4ɣ4 with point mutations in PAMs. pCK029 or pCK030 were used to engineer phages with mutation in A of NAGG for either spc14 or spc 15, respectively.
oCK060	(ФNM4ɣ4_G-A_PAM_R)	CTTGTTGaTCGGGATAAAATTCTTTG	Gibson cloning of oCK054,59,60,61,62,63 with pC194 produced pCK030, which contains a 1 kb homology sequence from ФNM4ɣ4 with point mutations in PAMs. Used to engineer phage with mutation in A of NAGG spc15 PAM
oCK061	(ФNM4ɣ4_C-T_PAM_F)	ATCCCGAtCAACAAGCAATTGTTATAGTG	Gibson cloning of oCK054,59,60,61,62,63 with pC194 produced pCK030, which contains a 1 kb homology sequence from ФNM4ɣ4 with point mutations in PAMs. Used to engineer phage with mutation in A of NAGG spc15 PAM
oCK062	(ФNM4ɣ4_T-G_PAM_R)	CAAAACCgCCTTGACTCGATCTAATATG	Gibson cloning of oCK054,59,60,61,62,63 with pC194 produced pCK030, which contains a 1 kb homology sequence from ФNM4ɣ4 with point mutations in PAMs. Used to engineer phage with mutation in A of NAGG spc15 PAM
oCK063	(ФNM4ɣ4_A-C_PAM_F)	GTCAAGGcGGTTTTGGGGAAGTGACAC	Gibson cloning of oCK054,59,60,61,62,63 with pC194 produced pCK030, which contains a 1 kb homology sequence from ФNM4ɣ4 with point mutations in PAMs. Used to engineer phage with mutation in A of NAGG spc15 PAM
oCK066	(ФNM4ɣ4_7578_F)	AAACATCCGTGCCAGTTGGTTGTATTTTTTGATTG	BsaI cloning of oCK066 and oCK067 with pDB114 produced pCK025, which contains the NAGG spc25 from ФNM4ɣ4 inbetween two CRISPR repeats. NOT in original spc acquisition databases. NOT by highly acquired AGG on ФNM4ɣ4.
oCK067	(ФNM4ɣ4_7578_R)	AAAACAATCAAAAAATACAACCAACTGGCACGGAT	BsaI cloning of oCK066 and oCK067 with pDB114 produced pCK025, which contains the NAGG spc25 from ФNM4ɣ4 inbetween two CRISPR repeats. NOT in original spc acquisition databases. NOT by highly acquired AGG on ФNM4ɣ4.
oCK080	(ФNM4ɣ4_15146_F)	AAACTTATGTTAATTAATCACGGAGCAAAGCGTAG	BsaI cloning of oCK080 and oCK081 with pDB114 produced pCK026, which contains the NAGG spc26 from ФNM4ɣ4 inbetween two CRISPR repeats. NOT in original spc acquisition databases. BY highly acquired AGG on ФNM4ɣ4.
oCK081	(ФNM4ɣ4_15146_R)	AAAACTACGCTTTGCTCCGTGATTAATTAACATAA	BsaI cloning of oCK080 and oCK081 with pDB114 produced pCK026, which contains the NAGG spc26 from ФNM4ɣ4 inbetween two CRISPR repeats. NOT in original spc acquisition databases. BY highly acquired AGG on ФNM4ɣ4.
oCK082	(ФNM4ɣ4_23486_F)	AAACATCTAGCTTTTTGTACACGAGCATAGCTACG	BsaI cloning of oCK082 and oCK083 with pDB114 produced pCK027, which contains the NAGG spc27 from ФNM4ɣ4 inbetween two CRISPR repeats. NOT in original spc acquisition databases. BY highly acquired AGG on ФNM4ɣ4.
oCK083	(ФNM4ɣ4_23486_R)	AAAACGTAGCTATGCTCGTGTACAAAAAGCTAGAT	BsaI cloning of oCK082 and oCK083 with pDB114 produced pCK027, which contains the NAGG spc27 from ФNM4ɣ4 inbetween two CRISPR repeats. NOT in original spc acquisition databases. BY highly acquired AGG on ФNM4ɣ4.
oCK084	(ФNM4ɣ4_13469_oAV204_F)	AAACCACATACCTATTTGTATTAGACAACAAACAAGTC	Gibson cloning of oCK084,85,86,87,88,89 with pC194 produced pCK031, which contains a 1 kb homology sequence from ФNM4ɣ4 with point mutations in PAMs. Used to engineer phage with mutation in A of NAGG spc17 PAM
oCK085	(ФNM4ɣ4_C-T_PAM_R)	GAGCATAtCTTTTATTTGCTCTCTCAAGC	Gibson cloning of oCK084,85,86,87,88,89 with pC194 produced pCK031, which contains a 1 kb homology sequence from ФNM4ɣ4 with point mutations in PAMs. Used to engineer phage with mutation in A of NAGG spc17 PAM
oCK086	(ФNM4ɣ4_G-A_PAM_F)	ATAAAAGaTATGCTCAGATGTTAAAAGAGG	Gibson cloning of oCK084,85,86,87,88,89 with pC194 produced pCK031, which contains a 1 kb homology sequence from ФNM4ɣ4 with point mutations in PAMs. Used to engineer phage with mutation in A of NAGG spc17 PAM
oCK087	(ФNM4ɣ4_A-C_PAM_R)	TAGAGTTcGGCATCTTCTTGATAATCGC	Gibson cloning of oCK084,85,86,87,88,89 with pC194 produced pCK031, which contains a 1 kb homology sequence from ФNM4ɣ4 with point mutations in PAMs. Used to engineer phage with mutation in A of NAGG spc17 PAM
oCK088	(ФNM4ɣ4_T-G_PAM_F)	AGATGCCgAACTCTAAATTGAACAGAAAC	Gibson cloning of oCK084,85,86,87,88,89 with pC194 produced pCK031, which contains a 1 kb homology sequence from ФNM4ɣ4 with point mutations in PAMs. Used to engineer phage with mutation in A of NAGG spc17 PAM
oCK089	(ФNM4ɣ4_14707_oAV186_R)	ATGTGGTTATCGATTTACCTTCCGGAAACCTTCCG	Gibson cloning of oCK084,85,86,87,88,89 with pC194 produced pCK031, which contains a 1 kb homology sequence from ФNM4ɣ4 with point mutations in PAMs. Used to engineer phage with mutation in A of NAGG spc17 PAM
oCK090	(ФNM4ɣ4_3540_F)	AAACATGAATGGATTGAAGAGAACACAGACGAACG	BsaI cloning of oCK090 and oCK091 with pDB114 produced pCK032, which contains the spc for the upstream mutated NGG inbetween two CRISPR repeats. Used to select for phage with mutation in A of NAGG spc11 PAM
oCK091	(ФNM4ɣ4_3540_R)	AAAACGTTCGTCTGTGTTCTCTTCAATCCATTCAT	BsaI cloning of oCK090 and oCK091 with pDB114 produced pCK032, which contains the spc for the upstream mutated NGG inbetween two CRISPR repeats. Used to select for phage with mutation in A of NAGG spc11 PAM
oCK092	(ФNM4ɣ4_12069_F)	AAACACGTACAACTTGATGAATTAGCTGACATGTG	BsaI cloning of oCK092 and oCK093 with pDB114 produced pCK033, which contains the spc for the upstream mutated NGG inbetween two CRISPR repeats. Used to select for phage with mutation in A of NAGG spc14 PAM
oCK093	(ФNM4ɣ4_12069_R)	AAAACACATGTCAGCTAATTCATCAAGTTGTACGT	BsaI cloning of oCK092 and oCK093 with pDB114 produced pCK033, which contains the spc for the upstream mutated NGG inbetween two CRISPR repeats. Used to select for phage with mutation in A of NAGG spc14 PAM
oCK094	(ФNM4ɣ4_12254_F)	AAACGCTATGTCTATCACTATAACAATTGCTTGTG	BsaI cloning of oCK094 and oCK095 with pDB114 produced pCK034, which contains the spc for the upstream mutated NGG inbetween two CRISPR repeats. Used to select for phage with mutation in A of NAGG spc15 PAM
oCK095	(ФNM4ɣ4_12254_R)	AAAACACAAGCAATTGTTATAGTGATAGACATAGC	BsaI cloning of oCK094 and oCK095 with pDB114 produced pCK034, which contains the spc for the upstream mutated NGG inbetween two CRISPR repeats. Used to select for phage with mutation in A of NAGG spc15 PAM
oCK096	(ФNM4ɣ4_13999_F)	AAACGTTGTTGTGAGGCTTGAGAGAGCAAATAAAG	BsaI cloning of oCK096 and oCK097 with pDB114 produced pCK035, which contains the spc for the upstream mutated NGG inbetween two CRISPR repeats. Used to select for phage with mutation in A of NAGG spc17 PAM
oCK097	(ФNM4ɣ4_13999_R)	AAAACTTTATTTGCTCTCTCAAGCCTCACAACAAC	BsaI cloning of oCK096 and oCK097 with pDB114 produced pCK035, which contains the spc for the upstream mutated NGG inbetween two CRISPR repeats. Used to select for phage with mutation in A of NAGG spc17 PAM
oCK098	(ФNM4ɣ4_7390_F)	AAACAAGAAATTATCGAATACTTAAATAAAAAAGG	BsaI cloning of oCK098 and oCK099 with pDB114 produced pCK036, which contains the NAGG spc36 from ФNM4ɣ4 inbetween two CRISPR repeats. NOT in original spc acquisition databases. NOT by highly acquired AGG on ФNM4ɣ4.
oCK099	(ФNM4ɣ4_7390_R)	AAAACCTTTTTTATTTAAGTATTCGATAATTTCTT	BsaI cloning of oCK098 and oCK099 with pDB114 produced pCK036, which contains the NAGG spc36 from ФNM4ɣ4 inbetween two CRISPR repeats. NOT in original spc acquisition databases. NOT by highly acquired AGG on ФNM4ɣ4.
oCK100	(F_Golden_Gate)	GCAGAATATAGGACGCGG	Golden Gate Assembly oligos for spacer library generation
oCK101	(R_Golden_Gate)	TGAGCTAGCCTAATGCGG	Golden Gate Assembly oligos for spacer library generation
oCK102	(F, pre-RSR, +Ns)	NNNNNtagaCAAAAATAGTCTACGAG	For NGS amplification of CRISPR array; Random nt + F barcode before array
oCK103	(R, post-RSR, +Ns)	NNNNNacaaGTCTCAGTGTGCTGAAG	For NGS amplification of CRISPR array; R barcode AFTER array+ Random nt
oCK104	(F, pre-RSR, brcd1+Ns)	NNNNNcgccCAAAAATAGTCTACGAG	For NGS amplification of CRISPR array; Random nt + F barcode before array
oCK105	(F, pre-RSR, brcd2+Ns)	NNNNNgggaCAAAAATAGTCTACGAG	For NGS amplification of CRISPR array; Random nt + F barcode before array
oCK106	(F, pre-RSR, brcd3+Ns)	NNNNNagttCAAAAATAGTCTACGAG	For NGS amplification of CRISPR array; Random nt + F barcode before array
oCK107	(F, pre-RSR, brcd4+Ns)	NNNNNaagcCAAAAATAGTCTACGAG	For NGS amplification of CRISPR array; Random nt + F barcode before array
oCK108	(F, pre-RSR, brcd5+Ns)	NNNNNataaCAAAAATAGTCTACGAG	For NGS amplification of CRISPR array; Random nt + F barcode before array
oCK109	(F, pre-RSR, brcd6+Ns)	NNNNNcgtaCAAAAATAGTCTACGAG	For NGS amplification of CRISPR array; Random nt + F barcode before array
oCK110	(F, pre-RSR, brcd7+Ns)	NNNNNgccaCAAAAATAGTCTACGAG	For NGS amplification of CRISPR array; Random nt + F barcode before array
oCK111	(F, pre-RSR, brcd8+Ns)	NNNNNtgagCAAAAATAGTCTACGAG	For NGS amplification of CRISPR array; Random nt + F barcode before array
oCK112	(F, pre-RSR, brcd9+Ns)	NNNNNcaggCAAAAATAGTCTACGAG	For NGS amplification of CRISPR array; Random nt + F barcode before array
oCK113	(F, pre-RSR, brcd10+Ns)	NNNNNtgctCAAAAATAGTCTACGAG	For NGS amplification of CRISPR array; Random nt + F barcode before array
oCK114	(F, pre-RSR, brcd11+Ns)	NNNNNggtcCAAAAATAGTCTACGAG	For NGS amplification of CRISPR array; Random nt + F barcode before array
oCK115	(F, pre-RSR, brcd12+Ns)	NNNNNgatgCAAAAATAGTCTACGAG	For NGS amplification of CRISPR array; Random nt + F barcode before array
oCK116	(F, pre-RSR, brcd13+Ns)	NNNNNcaaaCAAAAATAGTCTACGAG	For NGS amplification of CRISPR array; Random nt + F barcode before array
oCK117	(F, pre-RSR, brcd14+Ns)	NNNNNccgtCAAAAATAGTCTACGAG	For NGS amplification of CRISPR array; Random nt + F barcode before array
oCK118	(F, pre-RSR, brcd15+Ns)	NNNNNctcaCAAAAATAGTCTACGAG	For NGS amplification of CRISPR array; Random nt + F barcode before array
oCK119	(F, pre-RSR, brcd16+Ns)	NNNNNtttaCAAAAATAGTCTACGAG	For NGS amplification of CRISPR array; Random nt + F barcode before array
oCK120	(F, pre-RSR, brcd17+Ns)	NNNNNtcgaCAAAAATAGTCTACGAG	For NGS amplification of CRISPR array; Random nt + F barcode before array
oCK121	(F, pre-RSR, brcd18+Ns)	NNNNNattcCAAAAATAGTCTACGAG	For NGS amplification of CRISPR array; Random nt + F barcode before array
oCK122	(F, pre-RSR, brcd19+Ns)	NNNNNtggcCAAAAATAGTCTACGAG	For NGS amplification of CRISPR array; Random nt + F barcode before array
oCK123	(F, pre-RSR, brcd20+Ns)	NNNNNgtacCAAAAATAGTCTACGAG	For NGS amplification of CRISPR array; Random nt + F barcode before array
oCK124	(F, spc11, 3883)	GATTCGATTTTAAGCTATTC	For amplification of 1 kb of DNA template from ФNM4ɣ4 for in vitro Cas9 cleavage assay, includes spc11
oCK125	(R, spc11, 4387)	CTAGCTAACACATCACTTTG	For amplification of 1 kb of DNA template from ФNM4ɣ4 for in vitro Cas9 cleavage assay, includes spc11
oCK126	(F, spc14, 11944)	ATACCAACGCTGAACTTACG	For amplification of 1 kb of DNA template from ФNM4ɣ4 for in vitro Cas9 cleavage assay, includes spc14
oCK127	(R, spc11, 12941)	GCCATAATCTTTTTCTATCG	For amplification of 1 kb of DNA template from ФNM4ɣ4 for in vitro Cas9 cleavage assay, includes spc14
oCK128	(F, spc15, 12014)	TGGAAACGTTTAAGAACTGG	For amplification of 1 kb of DNA template from ФNM4ɣ4 for in vitro Cas9 cleavage assay, includes spc15
oCK129	(R, spc15, 13015)	TAGGTATGTTAATCATCATC	For amplification of 1 kb of DNA template from ФNM4ɣ4 for in vitro Cas9 cleavage assay, includes spc15
oCK131	(R, spc17, 14736)	GTTCAGCTACTTCTTGACGC	For amplification of 1 kb of DNA template from ФNM4ɣ4 for in vitro Cas9 cleavage assay, includes spc17 (on negative Ф strand)
oCK140	(F, spc17, 13773)	GATGACGGCTAATGATGATG	For amplification of 1 kb of DNA template from ФNM4ɣ4 for in vitro Cas9 cleavage assay, includes spc17 (on negative Ф strand)
oCK164	(F, spc14, oligo acq, 1 NAGG)	ATATTCTATCGACaAACTCATTGACGCATACAAAAAGAAAATGAAAAGGAATCATGAAAGACA	For dsDNA oligo for oligo spc14 acquisition (without other NGGs)
oCK165	(R, spc14, oligo acq, 1 NAGG)	TGTCTTTCATGATTCCTTTTCATTTTCTTTTTGTATGCGTCAATGAGTTtGTCGATAGAATAT	For dsDNA oligo for oligo spc14 acquisition (without other NGGs)
oCK168	(F, spc17, oligo acq, 1 NAGG)	ATTCATCACtGCGCGCTAAGAAGTTGTTTCTGTTCAATTTAGAGTTAGGCATCTTCTTGATAA	For dsDNA oligo for oligo spc17 acquisition (without other NGGs)
oCK169	(R, spc17, oligo acq, 1 NAGG)	TTATCAAGAAGATGCCTAACTCTAAATTGAACAGAAACAACTTCTTAGCGCGCaGTGATGAAT	For dsDNA oligo for oligo spc17 acquisition (without other NGGs)
oCK172	(F, spc17, oligo acq, 1 NTGG)	ATTCATCACtGCGCGCTAAGAAGTTGTTTCTGTTCAATTTAGAGTTtGGCATCTTCTTGATAA	For dsDNA oligo for oligo spc17T acquisition (without other NGGs). spc17T PAM is NTGG
oCK173	(R, spc17, oligo acq, 1 NTGG)	TTATCAAGAAGATGCCaAACTCTAAATTGAACAGAAACAACTTCTTAGCGCGCaGTGATGAAT	For dsDNA oligo for oligo spc17T acquisition (without other NGGs). spc17T PAM is NTGG
oL400	(GAS-cr1-f)	CGAAATTTTTTAGACAAAAATAGTC	To amplify CRISPR array, anneals up stream of array
oL401	(GAS-cr1-r)	TAACCCTCTTTCTCAAGTTATC	To amplify CRISPR array, anneals down stream of array
oNA169	(Spy_shDR-F)	NNNNNTTTGAATGGTCCCA	For sensitive amplification of CRISPR array to detect spacers acquired from electroporated dsDNA oligos
oNA170	(Spy_shDR-R)	NNNNNACAGCATAGCTCTA	For sensitive amplification of CRISPR array to detect spacers acquired from electroporated dsDNA oligos
oW614	(cat-r)	GGTTATACTAAAAGTCGTTTGTTGG	To amplify CRISPR array, anneals down stream of array

## Sheet: S. aureus RN4220 Strains
Plasmid Name	Species	Strain	Antibiotics	Description
KL55 (no plasmids)	S. aureus	RN4220::pKL55-iTET-B1	kan25	S. areus RN4220 strain with kanamycin resistance gene from E. coli-prepped pKL55-iTET-B, integrated into the bacterial genome. Contains no plasmids. (Bikard et al. Nature Biotechnology, 2014)
KL55-pCK011	S. aureus	RN4220::pKL55-iTET-B1	kan25, cm10	RN4220::pKL55 strain containing the pCK011 plasmid
KL55-pCK014	S. aureus	RN4220::pKL55-iTET-B1	kan25, cm10	RN4220::pKL55 strain containing the pCK014 plasmid
KL55-pCK015	S. aureus	RN4220::pKL55-iTET-B1	kan25, cm10	RN4220::pKL55 strain containing the pCK015 plasmid
KL55-pCK017	S. aureus	RN4220::pKL55-iTET-B1	kan25, cm10	RN4220::pKL55 strain containing the pCK017 plasmid
KL55-pCK020	S. aureus	RN4220::pKL55-iTET-B1	kan25, cm10	RN4220::pKL55 strain containing the pCK020 plasmid
KL55-pCK021	S. aureus	RN4220::pKL55-iTET-B1	kan25, cm10	RN4220::pKL55 strain containing the pCK021 plasmid
KL55-pCK022	S. aureus	RN4220::pKL55-iTET-B1	kan25, cm10	RN4220::pKL55 strain containing the pCK022 plasmid
KL55-pCK023	S. aureus	RN4220::pKL55-iTET-B1	kan25, cm10	RN4220::pKL55 strain containing the pCK023 plasmid
KL55-pDB114	S. aureus	RN4220::pKL55-iTET-B1	kan25, cm10	RN4220::pKL55 strain containing the pDB114 plasmid (as a negative control for targeting ФNM4ɣ4)
KL55-pRH079	S. aureus	RN4220::pKL55-iTET-B1	kan25, cm10	RN4220::pKL55 strain containing the pRH079 plasmid (as a positive control for targeting ФNM4ɣ4)
pC194	S. aureus	RN4220	cm10	S. aureus cloning plasmid with chloramphenocol resistance gene (cmr). Does not contain CRISPR locus. (Horinouchi and Weisblum, Journal of Bacteriology, 1982a)
pCK009	S. aureus	RN4220	cm10	pDB114 containing "non-NGG" spc9 from ФNM4ɣ4 inbetween two CRISPR repeats. Created using BsaI cloning of oCK015 and oCK016 with pDB114.
pCK010	S. aureus	RN4220	cm10	pDB114 containing "non-NGG" spc10 from ФNM4ɣ4 inbetween two CRISPR repeats. Created using BsaI cloning of oCK017 and oCK018 with pDB114.
pCK011	S. aureus	RN4220	cm10	pDB114 containing "non-NGG" spc11 from ФNM4ɣ4 inbetween two CRISPR repeats. Created using BsaI cloning of oCK019 and oCK020 with pDB114.
pCK012	S. aureus	RN4220	cm10	pDB114 containing "non-NGG" spc12 from ФNM4ɣ4 inbetween two CRISPR repeats. Created using BsaI cloning of oCK021 and oCK022 with pDB114.
pCK013	S. aureus	RN4220	cm10	pDB114 containing "non-NGG" spc13 from ФNM4ɣ4 inbetween two CRISPR repeats. Created using BsaI cloning of oCK023 and oCK024 with pDB114.
pCK014	S. aureus	RN4220	cm10	pDB114 containing "non-NGG" spc14 from ФNM4ɣ4 inbetween two CRISPR repeats. Created using BsaI cloning of oCK025 and oCK026 with pDB114.
pCK015	S. aureus	RN4220	cm10	pDB114 containing "non-NGG" spc15 from ФNM4ɣ4 inbetween two CRISPR repeats. Created using BsaI cloning of oCK027 and oCK028 with pDB114.
pCK016	S. aureus	RN4220	cm10	pDB114 containing "non-NGG" spc16 from ФNM4ɣ4 inbetween two CRISPR repeats. Created using BsaI cloning of oCK029 and oCK030 with pDB114.
pCK017	S. aureus	RN4220	cm10	pDB114 containing "non-NGG" spc17 from ФNM4ɣ4 inbetween two CRISPR repeats. Created using BsaI cloning of oCK031 and oCK032 with pDB114.
pCK018	S. aureus	RN4220	cm10	pDB114 containing "non-NGG" spc18 from ФNM4ɣ4 inbetween two CRISPR repeats. Created using BsaI cloning of oCK033 and oCK034 with pDB114.
pCK019	S. aureus	RN4220	cm10	pDB114 containing "non-NGG" spc19 from ФNM4ɣ4 inbetween two CRISPR repeats. Created using BsaI cloning of oCK035 and oCK036 with pDB114.
pCK020	S. aureus	RN4200	cm10	pDB114 containing NGG spc14* from ФNM4ɣ4 inbetween two CRISPR repeats. Created using BsaI cloning of oCK042 and oCK043 with pDB114.
pCK021	S. aureus	RN4200	cm10	pDB114 containing NGG spc15* from ФNM4ɣ4 inbetween two CRISPR repeats. Created using BsaI cloning of oCK044 and oCK045 with pDB114.
pCK022	S. aureus	RN4200	cm10	pDB114 containing NGG spc17* from ФNM4ɣ4 inbetween two CRISPR repeats. Created using BsaI cloning of oCK046 and oCK047 with pDB114.
pCK023	S. aureus	RN4220	cm10	pDB114 containing NGG spc11* from ФNM4ɣ4 inbetween two CRISPR repeats. Created using BsaI cloning of oCK040 and oCK041 with pDB114.
pCK025	S. aureus	RN4220	cm10	pDB114 containing NAGG spc25 from ФNM4ɣ4 inbetween two CRISPR repeats. spc25 is NOT in initial spc acquisition databases and is NOT by highly acquired NGG in ФNM4ɣ4. Plasmid is created using BsaI cloning of oCK066 and oCK067 with pDB114.
pCK026	S. aureus	RN4220	cm10	pDB114 containing NAGG spc26 from ФNM4ɣ4 inbetween two CRISPR repeats. spc26 is NOT in initial spc acquisition databases, but is BY highly acquired NGG in ФNM4ɣ4. Plasmid is created using BsaI cloning of oCK080 and oCK081 with pDB114.
pCK027	S. aureus	RN4220	cm10	pDB114 containing NAGG spc27 from ФNM4ɣ4 inbetween two CRISPR repeats. spc27 is NOT in initial spc acquisition databases, but is BY highly acquired NGG in ФNM4ɣ4. Plasmid is created using BsaI cloning of oCK082 and oCK083 with pDB114.
pCK028	S. aureus	RN4220	cm10	pC194 backbone with a 1 kb homology sequence from ФNM4ɣ4 with point mutations in PAMs. Plasmid created with primers oCK048,49,50,51,52,53. Used to select for phage with the A of the NAGG PAM mutated for spc11.
pCK029	S. aureus	RN4220	cm10	pC194 backbone with a 1 kb homology sequence from ФNM4ɣ4 with point mutations in PAMs. Plasmid created with primers oCK054,55,56,57,58,59. Used to select for phage with the A of the NAGG PAM mutated for spc14.
pCK030	S. aureus	RN4220	cm10	pC194 backbone with a 1 kb homology sequence from ФNM4ɣ4 with point mutations in PAMs. Plasmid created with primers oCK054,59,60,61,62,63. Used to select for phage with the A of the NAGG PAM mutated for spc15.
pCK031	S. aureus	RN4220	cm10	pC194 backbone with a 1 kb homology sequence from ФNM4ɣ4 with point mutations in PAMs. Plasmid created with primers oCK084,85,86,87,88,89. Used to select for phage with the A of the NAGG PAM mutated for spc17.
pCK032	S. aureus	RN4220	cm10	pDB114 containing NGG spacer found in pCK028 with a mutated PAM. Created using BsaI cloning of oCK090 and oCK091 with pDB114. Plasmid used to select for phage with the A of the spc11 NAGG PAM mutated. Phage mutant ultimately NOT OBTAINED (the spc11 PAM is likely in ribosomal binding site for start of a required operon).
pCK033	S. aureus	RN4220	cm10	pDB114 containing NGG spacer found in pCK029 with a mutated PAM. Created using BsaI cloning of oCK092 and oCK093 with pDB114. Plasmid used to select for phage with the A of the spc14 NAGG PAM mutated. Phage mutant ultimately NOT OBTAINED (only mutants obtained contained large deletions spanning spc14 and its PAM).
pCK034	S. aureus	RN4220	cm10	pDB114 containing NGG spacer found in pCK030 with a mutated PAM. Created using BsaI cloning of oCK094 and oCK095 with pDB114. Plasmid used to select for phage with the A of the spc15 NAGG PAM mutated. Phage mutants obtained.
pCK035	S. aureus	RN4220	cm10	pDB114 containing NGG spacer found in pCK031 with a mutated PAM. Created using BsaI cloning of oCK096 and oCK097 with pDB114. Plasmid used to select for phage with the A of the spc17 NAGG PAM mutated. Phage mutants obtained.
pCK036	S. aureus	RN4220	cm10	pDB114 containing NAGG spc36 from ФNM4ɣ4 inbetween two CRISPR repeats. spc36 is NOT in initial spc acquisition databases and is NOT by highly acquired NGG in ФNM4ɣ4. Plasmid is created using BsaI cloning of oCK098 and oCK099 with pDB114.
pDB114	S. aureus	RN4220	cm10	S. aureus cloning plasmid containing tracr, cas9, leader sequence, and a spacer inbetween two CRISPR repeats that doesn't target ФNM4ɣ4. Also serves as a negative control for targeting. (Bikard et al., Nature Biotechnology, 2014)
pE194	S. aureus	RN4220	erm10	S. aureus cloning plasmid with erythomycin resistance gene (emr). Does not contain CRISPR locus. (Horinouchi and Weisblum, Journal of Bacteriology, 1982b)
pGG32	S. aureus	RN4220	cm10	Contains full SpCRISPR locus cloned into the pC194, except for the CRISPR array which only contains a single repeat sequence. (Heler et al., Nautre, 2015) Used in previous priming experiment (Nussenzweig et al., Cell Host & Microbe, 2019)
pGG32-ΔtrL	S. aureus	RN4220	cm10	pGG32 with ΔtrL (deletion of long tracr promoter) (Workman et al., Cell, 2021)
pLZ12	S. aureus	RN4220	spec250	S. aureus cloning plasmid containing spectinomycin resistance gene. (Perez-Casal et al., Journal of Bacteriology, 1991)
pRH079	S. aureus	RN4220	cm10	pDB114 containing a strongly targeting NGG spc from ФNM4ɣ4 inbetween two CRISPR repeats. The plasmid serves as a positive control for targeting. (Heler et al., Nature, 2015)
pRH317	S. aureus	RN4220	erm10	Plasmid with cas1, cas2, and csn2, and a single repeat array from the SpCRISPR locus (Heler et al., Nature, 2015). The locus is controlled by an upstream anhydrotetracycline-indicible promoter. Derived from pRH223 (Heler et al., Nature, 2015).
pRH317 + pRH318	S. aureus	RN4220	erm10, spec250	Both pRH317 and pRH318 plasmids transformed into RN4220 cells, providing the strain used for the pervious experiment looking at acquisition from sonicated phage DNA (Heler et al. 2019)
pRH318	S. aureus	RN4220	spec250	Plasmid with the SpCRISPR tracr, cas9, leader sequence, and a single repeat sequence for the CRISPR array (Heler et al., Nature, 2015). Derived from pRH240 (Heler et al., Nature, 2015) and pLZ (Perez-Casal et al., Journal of Bacteriology, 1991)
pWJ40	S. aureus	RN4220	cm10	The full type II-A CRISPR locus from S. pyogenes SF370 (SpCRISPR) cloned into the backboned plasmid, pC194. Used in previous spacer acquisition experiments generating the two initial databases used to identify acquired "non-NGG" spacers. (Heler et al., 2015)
RN4220 (no plasmids)	S. aureus	RN4220	N/A	Model S. aureus strain used throughout study. Contains no plasmids. (Kreiswirth et al., Nature, 1983)

## Sheet: ФNM4ɣ4 Mutants
Phage Name	Host Species	Host RN4220 Strain	Culture Conditions	Description
ФNM4ɣ4	S. aureus	RN4220 (no plasmid)	BHI + CaCl2	ФNM4 mutant escaper: Obligately lytic S. areus pac phage with deletion in lysogenic gene so it can only enter lytic cycle (Goldberg et al., 2014)
ФNM4-CK001	S. aureus	pCK023	BHI + CaCl2 + cm10	ФNM4ɣ4 mutant escaper of pCK023 (spc11*), G→T (position 3791): AtG spc11*
ФNM4-CK002	S. aureus	pCK020	BHI + CaCl2 + cm10	ФNM4ɣ4 mutant escaper of pCK020 (spc14*), G→T (position 12,340): AtG spc14*
ФNM4-CK003	S. aureus	pCK021	BHI + CaCl2 + cm10	ФNM4ɣ4 mutant escaper of pCK021 (spc15*), G→T (position 12,417): AtG spc15*
ФNM4-CK004	S. aureus	pCK022	BHI + CaCl2 + cm10	ФNM4ɣ4 mutant escaper of pCK020 (spc17*), G→T (position 14,130): AtG spc17*
ФNM4-CK005	S. aureus	pCK023	BHI + CaCl2 + cm10	ФNM4ɣ4 mutant escaper of pCK023 (spc11*), G→T (position 3792): AGt spc11*
ФNM4-CK006	S. aureus	pCK020	BHI + CaCl2 + cm10	ФNM4ɣ4 mutant escaper of pCK020 (spc14*), G→T (position 12,341): AGt spc14*
ФNM4-CK007	S. aureus	pCK021	BHI + CaCl2 + cm10	ФNM4ɣ4 mutant escaper of pCK021 (spc15*), G→T (position 12,418): AGt spc15*
ФNM4-CK008	S. aureus	pCK022	BHI + CaCl2 + cm10	ФNM4ɣ4 mutant escaper of pCK020 (spc17*), G→T (position 14,129): AGt spc17*
ФNM4-CK0022	S. aureus	pCK030, pCK034	BHI + CaCl2 + cm10	ФNM4ɣ4 with mutation in A of spc15 NAGG PAM: ФNM4ɣ4 recombined with pCK030, then selected on pCK034, producing phage with mutations in spc15 NAGG and other locations: C→T (position 12,251); A→G (12,260); A→C, (12,416).
ФNM4-CK0023	S. aureus	pCK031, pCK035	BHI + CaCl2 + cm10	ФNM4ɣ4 with mutation in A of spc17 NAGG PAM: ФNM4ɣ4 recombined with pCK031, then selected on pCK035, producing phage with mutations in spc17 NAGG and another location: G→A (position 14,002); T→G (14,131).

## Sheet: RNA Oligos
RNA Oligo Name	Sequence	Description
orCK001	CAGAAACTATTGAGTACGAG	Corresponds to spc11 from ФNM4ɣ4. Used in in vitro cleavage assay.
orCK002	GCATACAAAAAGAAAATGAA	Corresponds to spc14 from ФNM4ɣ4. Used in in vitro cleavage assay.
orCK003	ACATATTAGATCGAGTCAAG	Corresponds to spc15 from ФNM4ɣ4. Used in in vitro cleavage assay.
orCK004	GTTTCTGTTCAATTTAGAGT	Corresponds to spc17 from ФNM4ɣ4. Used in in vitro cleavage assay.
orCK009	AGAAACTATTGAGTACGAGG	Corresponds to spc11* from ФNM4ɣ4. Used in in vitro cleavage assay.
orCK010	CATACAAAAAGAAAATGAAA	Corresponds to spc14* from ФNM4ɣ4. Used in in vitro cleavage assay.
orCK011	CATATTAGATCGAGTCAAGG	Corresponds to spc15* from ФNM4ɣ4. Used in in vitro cleavage assay.
orCK012	TTTCTGTTCAATTTAGAGTT	Corresponds to spc17* from ФNM4ɣ4. Used in in vitro cleavage assay.
